# Supplementary material for: Delineating the molecular landscape of different histopathological growth patterns in colorectal cancer liver metastases
Source: Front Immunol. 2022 Dec 16;13:1045329. doi: 10.3389/fimmu.2022.1045329 (PMC9800416; doi:10.3389/fimmu.2022.1045329)
Supplement: Supplementary file 2 [file Table_2.xls]

## Sheet: S1
Table-S1: Condition of liver metastases
Sample	Patient	Position	Sample_HGP	Total_HGP	Sequenced
P01_L2	P01	L2	pCR	dHGP	Not Sequenced
P01_L1	P01	L1	dHGP	dHGP	Sequenced
P02_L1	P02	L1	dHGP	dHGP	Sequenced
P02_L2	P02	L2	dHGP	dHGP	Sequenced
P03_L10	P03	L10	dHGP50%,rHGP50%	Impure/non-dHGP	Not Sequenced
P03_L11	P03	L11	Not available	Impure/non-dHGP	Not Sequenced
P03_L12	P03	L12	Not available	Impure/non-dHGP	Not Sequenced
P03_L13	P03	L13	Not available	Impure/non-dHGP	Not Sequenced
P03_L14	P03	L14	Not available	Impure/non-dHGP	Not Sequenced
P03_L15	P03	L15	Not available	Impure/non-dHGP	Not Sequenced
P03_L1	P03	L1	Not available	Impure/non-dHGP	Not Sequenced
P03_L7	P03	L7	Not available	Impure/non-dHGP	Not Sequenced
P03_L8	P03	L8	Not available	Impure/non-dHGP	Not Sequenced
P03_L9	P03	L9	Not available	Impure/non-dHGP	Not Sequenced
P03_L6	P03	L6	rHGP	Impure/non-dHGP	Not Sequenced
P03_L2	P03	L2	rHGP	Impure/non-dHGP	Sequenced
P03_L3	P03	L3	rHGP	Impure/non-dHGP	Sequenced
P03_L4	P03	L4	rHGP	Impure/non-dHGP	Sequenced
P03_L5	P03	L5	rHGP	Impure/non-dHGP	Sequenced
P04_L	P04	L	rHGP	rHGP/non-dHGP	Sequenced
P05_L3	P05	L3	rHGP	rHGP/non-dHGP	Not Sequenced
P05_L1	P05	L1	rHGP	rHGP/non-dHGP	Sequenced
P05_L2	P05	L2	rHGP	rHGP/non-dHGP	Sequenced
P05_L4	P05	L4	rHGP	rHGP/non-dHGP	Sequenced
P05_L5	P05	L5	rHGP	rHGP/non-dHGP	Sequenced
P06_L3	P06	L3	dHGP	Impure	Not Sequenced
P06_L1	P06	L1	pCR	Impure/non-dHGP	Not Sequenced
P06_L4	P06	L4	pCR	Impure/non-dHGP	Not Sequenced
P06_L2	P06	L2	rHGP	Impure/non-dHGP	Sequenced
P07_L2	P07	L2	Not available	Impure/non-dHGP	Not Sequenced
P07_L3	P07	L3	Not available	Impure/non-dHGP	Not Sequenced
P07_L4	P07	L4	Not available	Impure/non-dHGP	Not Sequenced
P07_L5	P07	L5	Not available	Impure/non-dHGP	Not Sequenced
P07_L6	P07	L6	dHGP50%,rHGP50%	Impure/non-dHGP	Not Sequenced
P07_L7	P07	L7	Not available	Impure/non-dHGP	Not Sequenced
P07_L8	P07	L8	Not available	Impure/non-dHGP	Not Sequenced
P07_L9	P07	L9	Not available	Impure/non-dHGP	Not Sequenced
P07_L1	P07	L1	rHGP	Impure/non-dHGP	Sequenced
P09_L	P09	L	dHGP	dHGP	Sequenced
P10_L2	P10	L2	Not available	dHGP	Not Sequenced
P10_L3	P10	L3	Not available	dHGP	Not Sequenced
P10_L1	P10	L1	dHGP	dHGP	Sequenced
P12_L	P12	L	dHGP	dHGP	Sequenced
P13_L	P13	L	rHGP	rHGP/non-dHGP	Sequenced
P16_L	P16	L	dHGP	dHGP	Sequenced
P17_L1	P17	L1	rHGP	rHGP/non-dHGP	Sequenced
P17_L2	P17	L2	rHGP	rHGP/non-dHGP	Sequenced
P17_L3	P17	L3	rHGP	rHGP/non-dHGP	Sequenced
P18_L1	P18	L1	rHGP	rHGP/non-dHGP	Not Sequenced
P18_L2	P18	L2	rHGP	rHGP/non-dHGP	Sequenced
P19_L4	P19	L4	pCR	dHGP	Not Sequenced
P19_L1	P19	L1	dHGP	dHGP	Sequenced
P19_L2	P19	L2	dHGP	dHGP	Sequenced
P19_L3	P19	L3	dHGP	dHGP	Sequenced
P20_L1	P20	L1	rHGP	rHGP/non-dHGP	Not Sequenced
P20_L3	P20	L3	rHGP	rHGP/non-dHGP	Not Sequenced
P20_L4	P20	L4	rHGP	rHGP/non-dHGP	Not Sequenced
P20_L5	P20	L5	rHGP	rHGP/non-dHGP	Not Sequenced
P20_L6	P20	L6	rHGP	rHGP/non-dHGP	Not Sequenced
P20_L7	P20	L7	rHGP	rHGP/non-dHGP	Not Sequenced
P20_L8	P20	L8	rHGP	rHGP/non-dHGP	Not Sequenced
P20_L9	P20	L9	rHGP	rHGP/non-dHGP	Not Sequenced
P20_L10	P20	L10	rHGP	rHGP/non-dHGP	Sequenced
P20_L11	P20	L11	rHGP	rHGP/non-dHGP	Sequenced
P20_L12	P20	L12	rHGP	rHGP/non-dHGP	Sequenced
P20_L13	P20	L13	rHGP	rHGP/non-dHGP	Sequenced
P20_L2	P20	L2	rHGP	rHGP/non-dHGP	Sequenced
P21_L4	P21	L4	dHGP	dHGP	Not Sequenced
P21_L2	P21	L2	pCR	dHGP	Not Sequenced
P21_L3	P21	L3	dHGP	dHGP	Sequenced
P21_L5	P21	L5	dHGP	dHGP	Sequenced
P21_L6	P21	L6	dHGP	dHGP	Sequenced
P21_L7	P21	L7	dHGP	dHGP	Sequenced
P22_L1	P22	L1	rHGP	rHGP/non-dHGP	Sequenced
P22_L2	P22	L2	rHGP	rHGP/non-dHGP	Sequenced
P23_L2	P23	L2	Not available	dHGP	Not Sequenced
P23_L3	P23	L3	Not available	dHGP	Not Sequenced
P23_L4	P23	L4	Not available	dHGP	Not Sequenced
P23_L1	P23	L1	pCR	dHGP	Not Sequenced
P23_L5	P23	L5	dHGP	dHGP	Sequenced
P23_L6	P23	L6	dHGP	dHGP	Sequenced
P24_L1	P24	L1	pCR	rHGP/non-dHGP	Not Sequenced
P24_L2	P24	L2	rHGP	rHGP/non-dHGP	Not Sequenced
P24_L3	P24	L3	rHGP	rHGP/non-dHGP	Sequenced
P25_L1	P25	L1	pCR	dHGP	Not Sequenced
P25_L2	P25	L2	pCR	dHGP	Not Sequenced
P25_L3	P25	L3	dHGP	dHGP	Sequenced
P25_L4	P25	L4	dHGP	dHGP	Sequenced
P27_L3	P27	L3	dHGP60%,rHGP40%	Impure/non-dHGP	Not Sequenced
P27_L1	P27	L1	pCR	Impure/non-dHGP	Not Sequenced
P27_L2	P27	L2	pCR	Impure/non-dHGP	Not Sequenced
P27_L5	P27	L5	dHGP	Impure	Sequenced
P27_L4	P27	L4	rHGP	Impure/non-dHGP	Sequenced
P28_L5	P28	L5	dHGP	dHGP	Not Sequenced
P28_L6	P28	L6	dHGP	dHGP	Not Sequenced
P28_L1	P28	L1	dHGP	dHGP	Sequenced
P28_L2	P28	L2	dHGP	dHGP	Sequenced
P28_L3	P28	L3	dHGP	dHGP	Sequenced
P28_L4	P28	L4	dHGP	dHGP	Sequenced
P28_L7	P28	L7	dHGP	dHGP	Sequenced
P29_L1	P29	L1	dHGP	dHGP	Sequenced
P29_L2	P29	L2	dHGP	dHGP	Sequenced
P30_L5	P30	L5	dHGP	dHGP	Not Sequenced
P30_L1	P30	L1	dHGP	dHGP	Sequenced
P30_L2	P30	L2	dHGP	dHGP	Sequenced
P30_L3	P30	L3	dHGP	dHGP	Sequenced
P30_L4	P30	L4	dHGP	dHGP	Sequenced
P30_L7	P30	L7	dHGP	dHGP	Sequenced
P31_L1	P31	L1	rHGP	rHGP/non-dHGP	Sequenced
P32_L5	P32	L5	rHGP	rHGP/non-dHGP	Not Sequenced
P32_L1	P32	L1	rHGP	rHGP/non-dHGP	Sequenced
P32_L2	P32	L2	rHGP	rHGP/non-dHGP	Sequenced
P32_L3	P32	L3	rHGP	rHGP/non-dHGP	Sequenced
P32_L4	P32	L4	rHGP	rHGP/non-dHGP	Sequenced
P32_L6	P32	L6	rHGP	rHGP/non-dHGP	Sequenced
P33_L2	P33	L2	rHGP	rHGP/non-dHGP	Not Sequenced
P33_L1	P33	L1	rHGP	rHGP/non-dHGP	Sequenced
P35_L1	P35	L1	dHGP	dHGP	Not Sequenced
P35_L3	P35	L3	dHGP	dHGP	Not Sequenced
P35_L5	P35	L5	dHGP	dHGP	Not Sequenced
P35_L6	P35	L6	dHGP	dHGP	Not Sequenced
P35_L2	P35	L2	dHGP	dHGP	Sequenced
P35_L4	P35	L4	dHGP	dHGP	Sequenced
P35_L7	P35	L7	dHGP	dHGP	Sequenced
P36_L4	P36	L4	Not available	rHGP/non-dHGP	Not Sequenced
P36_L1	P36	L1	rHGP	rHGP/non-dHGP	Sequenced
P36_L2	P36	L2	rHGP	rHGP/non-dHGP	Sequenced
P36_L3	P36	L3	rHGP	rHGP/non-dHGP	Sequenced
P37_L3	P37	L3	dHGP	dHGP	Not Sequenced
P37_L4	P37	L4	dHGP	dHGP	Not Sequenced
P37_L7	P37	L7	dHGP	dHGP	Not Sequenced
P37_L6	P37	L6	Not available	dHGP	Not Sequenced
P37_L1	P37	L1	dHGP	dHGP	Sequenced
P37_L2	P37	L2	dHGP	dHGP	Sequenced
P37_L5	P37	L5	dHGP	dHGP	Sequenced
P38_L2	P38	L2	pCR	dHGP	Not Sequenced
P38_L1	P38	L1	dHGP	dHGP	Sequenced
P39_L5	P39	L5	dHGP	Impure/non-dHGP	Not Sequenced
P39_L2	P39	L2	pCR	Impure/non-dHGP	Not Sequenced
P39_L3	P39	L3	pCR	Impure/non-dHGP	Not Sequenced
P39_L7	P39	L7	rHGP	Impure/non-dHGP	Not Sequenced
P39_L1	P39	L1	dHGP	Impure	Sequenced
P39_L6	P39	L6	dHGP	Impure/non-dHGP	Sequenced
P39_L4	P39	L4	rHGP	Impure/non-dHGP	Sequenced
P40_L2	P40	L2	dHGP	dHGP	Not Sequenced
P40_L1	P40	L1	dHGP	dHGP	Sequenced
P40_L3	P40	L3	dHGP	dHGP	Sequenced
P43_L	P43	L	rHGP	rHGP/non-dHGP	Sequenced
P44_L1	P44	L1	dHGP	dHGP	Not Sequenced
P44_L2	P44	L2	dHGP	dHGP	Sequenced
P44_L3	P44	L3	dHGP	dHGP	Sequenced
P45_L2	P45	L2	dHGP50%,rHGP50%	Impure/non-dHGP	Not Sequenced
P45_L1	P45	L1	rHGP	Impure/non-dHGP	Not Sequenced
P45_L4	P45	L4	rHGP	Impure/non-dHGP	Not Sequenced
P45_L5	P45	L5	rHGP	Impure/non-dHGP	Not Sequenced
P45_L7	P45	L7	rHGP	Impure/non-dHGP	Not Sequenced
P45_L3	P45	L3	rHGP	Impure/non-dHGP	Sequenced
P45_L6	P45	L6	rHGP	Impure/non-dHGP	Sequenced
P45_L8	P45	L8	rHGP	Impure/non-dHGP	Sequenced
P45_L9	P45	L9	rHGP	Impure/non-dHGP	Sequenced
P46_L	P46	L	rHGP	rHGP/non-dHGP	Sequenced
P49_L2	P49	L2	dHGP	dHGP	Not Sequenced
P49_L1	P49	L1	dHGP	dHGP	Sequenced
P50_L1	P50	L1	dHGP	dHGP	Sequenced
P50_L2	P50	L2	dHGP	dHGP	Sequenced
P53_L	P53	L	rHGP	rHGP/non-dHGP	Sequenced

## Sheet: S2
Table-S2: Differential expression analysis of 47dHGP vs 43rHGP liver metastases (90 samples)
gene_id	baseMean	log2FoldChange	lfcSE	stat	pvalue	padj
A1BG	3714.23	0.142165	0.375796	0.378364	0.705161	0.823462
A1BG-AS1	48.7795	1.13408	0.200192	5.66217	1.4947e-08	8.66988e-07
A1CF	998.013	-0.403185	0.290914	-1.38588	0.165782	0.30565
A2M	15868.4	0.458145	0.218374	2.09804	0.0359013	0.0958782
A2M-AS1	14.8107	0.599682	0.230654	2.59692	0.00940627	0.0332056
A2ML1	1.9868	0.252758	0.427309	1.03882	0.298889	0.469041
A2MP1	0.661307	0.0776211	0.380618	0.206963	0.836039	0.909507
A3GALT2	0.271686	0.0690803	0.440077	0.172406	0.863118	NA
A4GALT	90.4608	0.932818	0.192341	4.84688	1.25416e-06	2.66925e-05
A4GNT	2.90712	0.653038	0.382977	1.70893	0.0874647	0.189977
AAAS	412.152	-0.0626197	0.0664208	-0.9428	0.345783	0.519047
AACS	327.182	-0.328589	0.142498	-2.30599	0.0211109	0.0633711
AACSP1	1.19913	0.203498	0.439718	0.54326	0.586951	0.735581
AADAC	832.462	-0.109276	0.387377	-0.282157	0.777823	0.873734
AADACL2	0.131547	-0.0929805	0.401411	-0.23203	0.816514	NA
AADACL3	0.05707	0.013021	0.305153	0.0426729	0.965962	NA
AADACL4	0.0545363	0.0133493	0.243194	0.0548949	0.956222	NA
AADACP1	39.1469	-0.108795	0.297543	-0.366946	0.71366	0.829119
AADAT	135.154	-0.215015	0.227514	-0.945266	0.344523	0.517802
AAED1	186.765	0.808925	0.132978	6.08218	1.18557e-09	1.32339e-07
AAGAB	508.307	-0.222642	0.136021	-1.63745	0.101537	0.212411
AAK1	544.582	0.348002	0.132467	2.62706	0.00861267	0.0309576
AAMDC	147.145	-0.122977	0.140835	-0.873972	0.382133	0.554971
AAMP	1295.53	-0.246298	0.0778993	-3.16168	0.00156862	0.00783705
AANAT	0.708725	-0.111196	0.379204	-0.296558	0.766804	0.866322
AAR2	565.072	-0.356269	0.0936213	-3.80514	0.000141726	0.00112391
AARD	0.471233	0.696028	0.422475	1.67633	0.0936738	0.199721
AARS	1620.83	-0.325741	0.0806287	-4.04008	5.34335e-05	0.000505573
AARS2	225.959	-0.259042	0.080165	-3.23115	0.00123294	0.00646018
AARSD1	235.088	-0.00661797	0.10187	-0.0649978	0.948176	0.973186
AASDH	141.297	0.0762906	0.0902854	0.845202	0.397998	0.570507
AASDHPPT	447.54	-0.0154833	0.0565426	-0.273852	0.784199	0.877431
AASS	228.549	0.359467	0.230801	1.55751	0.11935	0.239979
AATBC	32.3618	-0.356981	0.190199	-1.87581	0.0606814	0.143924
AATF	651.161	-0.325715	0.141789	-2.29808	0.0215573	0.064426
AATK	144.778	0.121637	0.224091	0.542565	0.58743	0.735852
AATK-AS1	0.0520919	0.00344855	0.273683	0.0126034	0.989944	NA
AB015752.3	0.0423834	0.0189377	0.243194	0.0778738	0.937928	NA
AB019441.29	0.177166	0.123188	0.440059	0.279935	0.779527	NA
ABALON	16.3716	-0.322331	0.185403	-1.73898	0.0820388	0.181088
ABAT	1503.92	-0.466115	0.272635	-1.70948	0.0873613	0.189843
ABC12-47964100C23.1	0.080244	0.01588	0.339263	0.0468095	0.962665	NA
ABC12-49244600F4.4	3.23966	0.521731	0.360271	1.4559	0.145421	0.277369
ABC7-42391500H16.4	0.0182478	0.0143005	0.243194	0.0588064	0.953106	NA
ABC7-42404400C24.1	11.7551	0.985249	0.304005	3.23682	0.00120871	0.00635838
ABCA1	1973.64	0.880095	0.190881	4.61073	4.0126e-06	6.54056e-05
ABCA10	83.9556	0.465346	0.260095	1.79036	0.0733954	0.166582
ABCA11P	64.3017	-0.201041	0.143654	-1.40075	0.16129	0.299702
ABCA12	2.24223	0.0703023	0.435044	0.442779	0.657925	0.78997
ABCA13	17.7329	0.379421	0.274283	1.38253	0.166809	0.30703
ABCA17P	3.37859	0.0326402	0.318117	0.103394	0.91765	0.95682
ABCA2	1144.12	-0.0551276	0.128443	-0.429168	0.667801	0.797089
ABCA3	115.508	0.242847	0.177022	1.37117	0.170322	0.311459
ABCA4	5.65799	0.158657	0.201997	0.785536	0.432139	0.602299
ABCA5	393.25	-0.157324	0.172839	-0.910681	0.362464	0.535937
ABCA6	470.929	0.239055	0.272536	0.87714	0.38041	0.553307
ABCA7	364.912	0.33729	0.124816	2.70188	0.0068948	0.0258983
ABCA8	381.845	0.240075	0.28301	0.848397	0.396217	0.569051
ABCA9	174.684	0.33867	0.230583	1.46907	0.141813	0.271997
ABCA9-AS1	2.27448	-0.855547	0.381204	-2.25338	0.024235	0.0709066
ABCB1	712.45	0.49192	0.249595	1.9714	0.0486782	0.121299
ABCB10	467.263	-0.161559	0.0882795	-1.83029	0.0672061	0.155414
ABCB10P1	0.175097	-0.174508	0.42822	-0.387588	0.698321	NA
ABCB10P3	0.162009	-0.000639589	0.385772	-0.00165655	0.998678	NA
ABCB11	154.122	-0.330093	0.412101	-0.800511	0.423415	0.594241
ABCB4	414.649	0.0068069	0.346524	0.0196448	0.984327	0.99243
ABCB5	12.0349	2.2829	0.360554	6.33388	2.39071e-10	4.2734e-08
ABCB6	171.232	-0.00969167	0.132163	-0.0733382	0.941537	0.969737
ABCB7	337.173	-0.0310773	0.0650219	-0.477995	0.632654	0.771457
ABCB8	336.518	0.0786693	0.10089	0.779639	0.435603	0.605616
ABCB9	42.1042	-0.110196	0.122111	-0.902171	0.366966	0.54057
ABCC1	932.706	-0.0991933	0.111298	-0.891207	0.372818	0.54641
ABCC10	382.772	-0.274383	0.106411	-2.57833	0.0099279	0.0346952
ABCC11	10.55	-0.675566	0.316098	-2.13832	0.0324908	0.0888052
ABCC12	0.0708537	-0.0494943	0.25085	-0.197303	0.84359	NA
ABCC13	3.01534	-0.700004	0.350498	-1.98958	0.046637	0.117436
ABCC2	615.748	-0.235828	0.335582	-0.702718	0.482231	0.649564
ABCC3	1675.3	-0.485937	0.166737	-2.91436	0.00356418	0.0151203
ABCC4	279.691	0.0348469	0.169475	0.20561	0.837096	0.910133
ABCC5	833.878	0.557584	0.138255	4.0328	5.51165e-05	0.000517426
ABCC5-AS1	0.0238899	0.00871218	0.243194	0.0358274	0.97142	NA
ABCC6	327.217	-0.473246	0.287949	-1.64349	0.100282	0.210429
ABCC6P1	74.5223	-0.743136	0.309711	-2.40096	0.0163523	0.0515982
ABCC6P2	12.5239	-0.976122	0.250013	-3.90049	9.59992e-05	0.000817136
ABCC8	2.56084	0.305441	0.340087	0.898935	0.368687	0.54238
ABCC9	330.151	0.39191	0.223768	1.75128	0.0798982	0.177533
ABCD1	340.193	0.455014	0.138791	3.27791	0.00104578	0.00566811
ABCD1P2	0.0163728	0.0143005	0.243194	0.0588064	0.953106	NA
ABCD2	26.8899	1.03796	0.244246	4.24741	2.16258e-05	0.000244619
ABCD3	951.708	-0.17885	0.16734	-1.06883	0.285145	0.453408
ABCD4	413.589	0.308612	0.0921386	3.34923	0.000810354	0.00459492
ABCE1	1175.63	-0.127739	0.0992338	-1.28736	0.19797	0.348386
ABCF1	1058.04	-0.275772	0.101737	-2.71095	0.00670905	0.0253338
ABCF2	579.441	-0.00858756	0.063085	-0.136124	0.891723	0.941776
ABCF3	578.27	0.0207337	0.0525973	0.394196	0.693437	0.815617
ABCG1	758.4	1.04869	0.194838	5.38191	7.37009e-08	2.90143e-06
ABCG2	133.202	0.314692	0.232464	1.35354	0.175883	0.319104
ABCG4	7.98755	1.65	0.280429	5.86644	4.4526e-09	3.71589e-07
ABCG5	144.831	-0.200519	0.396873	-0.505109	0.613482	0.757158
ABCG8	116.708	-0.187119	0.412085	-0.454372	0.649561	0.783948
ABHD1	9.26818	-0.434009	0.213653	-2.03173	0.042181	0.108532
ABHD10	352.337	0.0266764	0.0799887	0.333545	0.738723	0.847444
ABHD11	604.076	-0.986479	0.192456	-5.12503	2.97494e-07	8.66763e-06
ABHD11-AS1	17.1985	-0.435238	0.315611	-1.37625	0.168744	0.309471
ABHD12	1429.11	-0.0944961	0.126048	-0.749675	0.45345	0.622976
ABHD12B	13.3375	0.320548	0.387542	0.823903	0.409994	0.581732
ABHD13	508.532	0.218875	0.0775807	2.82138	0.00478177	0.0191931
ABHD14A	138.317	0.515171	0.116723	4.41256	1.02157e-05	0.000136286
ABHD14A-ACY1	42.8949	-0.313492	0.193923	-1.61647	0.105993	0.219478
ABHD14B	839.187	-0.0643105	0.101953	-0.630772	0.528189	0.688643
ABHD15	372.539	0.221396	0.112779	1.96283	0.0496654	0.123179
ABHD16A	683.363	-0.0733719	0.0896606	-0.8183	0.413186	0.584943
ABHD16B	23.5815	-0.366163	0.342202	-1.0679	0.285563	0.45381
ABHD17A	1198.46	0.272539	0.120093	2.26922	0.023255	0.0684861
ABHD17AP1	1.98209	0.174334	0.285215	0.612116	0.540461	0.698665
ABHD17AP3	0.510566	0.974915	0.392485	2.51687	0.0118403	0.0398162
ABHD17AP4	0.205182	0.237385	0.399214	0.629054	0.529314	NA
ABHD17AP5	1.02892	0.512417	0.350483	1.46911	0.141803	0.271997
ABHD17AP6	0.0765869	0.0336901	0.285001	0.118213	0.905899	NA
ABHD17B	240.951	0.0118502	0.0722164	0.164091	0.86966	0.929397
ABHD17C	717.713	-0.85725	0.212525	-4.03457	5.47025e-05	0.000514815
ABHD18	200.339	-0.0128496	0.0991272	-0.129659	0.896836	0.945025
ABHD2	3910.49	-0.140345	0.138733	-1.01163	0.311717	0.48315
ABHD3	344.927	0.156474	0.0951341	1.6448	0.100011	0.21005
ABHD4	292.585	0.264144	0.10534	2.50717	0.0121702	0.0407186
ABHD5	164.594	0.316536	0.121161	2.6119	0.00900408	0.0320985
ABHD6	252.974	0.0557795	0.161875	0.344591	0.730402	0.841694
ABHD8	145.727	0.553164	0.182011	3.03749	0.00238556	0.0109357
ABI1	1155.05	0.0337799	0.0811962	0.416052	0.677372	0.804175
ABI2	787.731	0.0791168	0.101826	0.77709	0.437106	0.607047
ABI3	221.701	0.982872	0.190544	5.15609	2.52156e-07	7.60638e-06
ABI3BP	435.968	1.23142	0.23566	5.22477	1.74371e-07	5.68102e-06
ABL1	1292.42	0.124211	0.103828	1.19623	0.231605	0.390809
ABL2	739.542	0.534776	0.129527	4.12844	3.65234e-05	0.000369635
ABLIM1	1668.81	-0.217423	0.146978	-1.47932	0.139055	0.268126
ABLIM2	201.434	-0.601312	0.171099	-3.51429	0.00044093	0.00282715
ABLIM3	533.37	-0.0670581	0.248977	-0.269355	0.787656	0.879157
ABO	428.435	-0.443737	0.26487	-3.60468	0.000312537	0.00213593
ABR	2209.68	-0.0903022	0.110599	-0.816465	0.414234	0.585925
ABRA	1.25827	0.0307643	0.360141	0.0857668	0.931652	0.964676
ABRACL	513.849	-0.0554764	0.133432	-0.415835	0.677531	0.804239
ABT1	478.682	-0.161116	0.0818919	-1.96735	0.0491429	0.12215
ABT1P1	0.0557813	0.0135094	0.244514	0.055253	0.955937	NA
ABTB1	535.99	0.201272	0.118215	1.70239	0.0886828	0.19191
ABTB2	251.244	-0.660806	0.184495	-3.58098	0.000342303	0.00229605
AC000032.2	0.457938	0.0888884	0.415193	0.214091	0.830476	0.906251
AC000036.4	0.160743	-0.132822	0.400453	-0.339325	0.734365	NA
AC000041.8	0.139748	-0.0765068	0.430779	-0.178067	0.85867	NA
AC000067.1	0.195765	0.016924	0.33932	0.0498783	0.960219	NA
AC000068.10	0.545712	0.248389	0.381475	0.657107	0.511112	0.674152
AC000068.5	4.5588	-0.357275	0.21412	-1.6668	0.0955537	0.202814
AC000068.9	2.5079	-0.0714297	0.361036	-0.19915	0.842146	0.91303
AC000078.5	3.36102	0.429009	0.257884	1.66571	0.0957709	0.203128
AC000089.3	0.789813	0.849161	0.386678	2.2265	0.0259807	0.0747799
AC000095.11	0.0319388	-0.0182783	0.243194	-0.0751559	0.940091	NA
AC000095.9	0.560988	0.256792	0.412505	0.640266	0.521999	0.683503
AC000099.1	0.111899	-0.0828193	0.344675	-0.240591	0.809872	NA
AC000120.7	12.8567	0.474815	0.306155	1.57154	0.116057	0.235055
AC000123.2	55.3329	-0.0842689	0.153735	-0.548081	0.583637	0.733497
AC000123.3	4.61026	0.300599	0.202264	1.48606	0.137264	0.265759
AC000123.4	3.21312	0.315447	0.288891	1.09785	0.272272	0.439177
AC000124.1	0.0439864	-0.0024645	0.243194	-0.0101305	0.991917	NA
AC000362.1	0.0270873	-0.01269	0.243194	-0.052177	0.958388	NA
AC000367.1	0.315672	-0.390512	0.43477	-0.928786	0.353	NA
AC000374.1	0.0699053	-0.0523685	0.310538	-0.168636	0.866083	NA
AC000403.4	10.5212	0.868454	0.206957	4.19337	2.74835e-05	0.0002958
AC001226.7	0.616306	0.38455	0.39668	1.00051	0.317062	0.488918
AC002044.1	0.464272	-0.269706	0.439963	-0.645419	0.518656	0.680771
AC002044.3	0.0924126	-0.00710789	0.316101	-0.022484	0.982062	NA
AC002056.3	0.162678	0.0293301	0.440076	0.0666487	0.946861	NA
AC002056.5	0.0178637	-0.00710163	0.243194	-0.029198	0.976707	NA
AC002059.10	1.34973	1.27737	0.33927	3.76471	0.000166745	0.00128041
AC002064.5	0.263061	0.545315	0.439747	1.28831	0.197637	NA
AC002064.7	0.063913	-0.0116129	0.279084	-0.0416081	0.966811	NA
AC002066.1	0.247486	0.560018	0.433386	1.29385	0.195716	NA
AC002069.5	0.104718	-0.0292132	0.384438	-0.0759876	0.939429	NA
AC002075.3	0.0619841	0.00276744	0.248098	0.0111578	0.991098	NA
AC002075.4	0.0181334	0.0143005	0.243194	0.0588064	0.953106	NA
AC002076.10	0.0558669	-0.00388594	0.275474	-0.0141036	0.988747	NA
AC002115.9	0.0392563	-0.0131656	0.243194	-0.0541327	0.956829	NA
AC002116.7	2.41304	0.105159	0.277846	0.378436	0.705107	0.823462
AC002116.8	17.1273	-0.205114	0.223841	-0.916272	0.359524	0.532725
AC002117.1	1.19859	-0.488909	0.437704	-1.19348	0.232682	0.392226
AC002128.5	0.923477	-0.436843	0.385107	-1.14994	0.250169	0.413381
AC002306.1	0.174714	-0.236997	0.422768	-0.595452	0.551542	NA
AC002310.10	0.245977	0.0825053	0.439825	0.194536	0.845756	NA
AC002310.11	16.3262	-0.225505	0.350113	-0.642164	0.520767	0.682586
AC002310.12	16.4779	-0.286488	0.150906	-1.89811	0.057681	0.138647
AC002310.13	0.159256	0.0409904	0.34719	-0.374612	0.707949	NA
AC002310.14	19.1537	-0.636295	0.1762	-3.60893	0.000307468	0.0021074
AC002310.17	0.0168792	0.00359944	0.243194	0.0148042	0.988188	NA
AC002310.7	1.12904	-0.596904	0.430381	-1.40732	0.159331	0.296985
AC002331.1	0.156049	0.155305	0.388812	0.399436	0.689572	NA
AC002366.3	0.0355732	0.0138249	0.243194	0.0568506	0.954664	NA
AC002398.11	1.58547	0.17301	0.315131	0.55032	0.5821	0.732299
AC002398.12	0.941336	0.263478	0.425744	0.638524	0.523133	0.684479
AC002398.13	0.301584	0.59365	0.439911	1.34861	0.177463	NA
AC002398.9	16.6849	0.506351	0.353145	1.43267	0.151952	0.286875
AC002400.1	0.87051	0.250224	0.368105	0.686446	0.492432	0.658489
AC002429.5	0.178672	-0.214868	0.413168	-0.572175	0.567203	NA
AC002451.3	2.14287	-0.844046	0.325931	-2.58918	0.00962039	0.0338306
AC002454.1	0.662229	0.230251	0.383091	0.612382	0.540285	0.698638
AC002456.2	0.577742	0.407772	0.402201	1.05424	0.291773	0.460909
AC002467.7	15.3412	-0.211337	0.135915	-1.55479	0.119997	0.240896
AC002480.2	0.0659087	0.0222279	0.308831	0.0719766	0.942621	NA
AC002480.3	3.35757	0.159906	0.27999	0.573171	0.566529	0.720277
AC002480.4	0.244412	-0.00214448	0.436779	-0.00515512	0.995887	NA
AC002480.5	1.55573	0.322511	0.382933	0.864341	0.387401	0.560282
AC002511.2	0.398623	0.758373	0.437289	1.76491	0.0775787	0.173497
AC002511.3	0.789631	1.15943	0.427963	2.77187	0.0055736	0.0218185
AC002519.6	0.0436628	0.0189377	0.243194	0.0778738	0.937928	NA
AC002519.8	1.44225	0.0626166	0.362925	0.174952	0.861117	0.92421
AC002539.1	0.0169303	0.0143005	0.243194	0.0588064	0.953106	NA
AC002543.2	0.799427	-0.329717	0.433626	-0.775796	0.437869	0.607756
AC002550.5	0.53398	-0.187762	0.339801	-0.336557	0.736451	0.845938
AC002550.6	1.68598	0.403066	0.333393	1.21958	0.222626	0.379551
AC002551.1	0.0184019	0.00359944	0.243194	0.0148042	0.988188	NA
AC002553.4	0.0251355	-0.0019889	0.243194	-0.00817478	0.993478	NA
AC002984.2	0.0257506	-0.01269	0.243194	-0.052177	0.958388	NA
AC002985.3	0.113656	-0.0536222	0.398276	-0.134634	0.892901	NA
AC003002.4	0.112864	0.0346621	0.293657	0.118038	0.906037	NA
AC003002.6	3.5608	0.131464	0.317417	0.415461	0.677805	0.804456
AC003003.5	2.91128	0.137428	0.281186	0.488226	0.62539	0.765536
AC003005.2	0.450326	0.00219311	0.378483	0.00579601	0.995375	0.99796
AC003005.4	0.299344	-0.155125	0.418788	-0.451989	0.651277	NA
AC003006.7	0.914007	-0.649817	0.394137	-1.65587	0.0977484	0.206182
AC003045.1	0.0149385	0.0143005	0.243194	0.0588064	0.953106	NA
AC003075.4	13.7395	-0.0454108	0.166938	-0.271943	0.785666	0.878212
AC003080.4	0.389556	0.297995	0.431008	0.755775	0.449784	0.619336
AC003088.1	0.0313925	0.00871218	0.243194	0.0358274	0.97142	NA
AC003090.1	5.53165	0.509662	0.271358	1.87874	0.0602805	0.143153
AC003092.1	0.507351	-0.162091	0.439403	-0.379523	0.7043	0.822886
AC003101.1	0.0256278	0.0194133	0.243194	0.0798296	0.936373	NA
AC003104.1	2.77765	0.326368	0.324594	1.01064	0.312188	0.483573
AC003682.16	0.0167648	0.00359944	0.243194	0.0148042	0.988188	NA
AC003682.17	0.562327	0.290397	0.387699	0.759578	0.447507	0.617215
AC003958.2	1.42033	1.65987	0.387582	1.52693	0.126778	0.250778
AC003973.1	0.192696	-0.00744134	0.438708	-0.017148	0.986319	NA
AC003973.3	15.2525	0.574005	0.230845	2.48742	0.0128672	0.0425876
AC003984.1	0.145888	0.0398642	0.243194	0.163922	0.869792	NA
AC003986.5	0.764948	0.572025	0.439543	0.357505	0.720714	0.834638
AC003986.6	1.15859	1.1104	0.382244	2.93104	0.00337831	0.0145181
AC003986.7	0.0484985	0.00338263	0.271369	0.0124679	0.990052	NA
AC003989.4	0.163796	-0.000644508	0.386731	-0.00166517	0.998671	NA
AC003991.3	3.83016	-0.0856194	0.282119	-0.303577	0.76145	0.863001
AC004009.1	0.0338453	0.024526	0.243194	0.100853	0.919667	NA
AC004009.2	0.168924	0.238341	0.36487	0.633957	0.526109	NA
AC004009.3	0.0315008	0.024526	0.243194	0.100853	0.919667	NA
AC004012.1	0.194233	-0.0717487	0.440016	-0.164009	0.869724	NA
AC004019.10	0.154688	-0.0625746	0.348741	-0.181062	0.856319	NA
AC004019.13	2.33888	-0.71172	0.408704	-1.75774	0.078792	0.175562
AC004022.8	0.604931	-0.226013	0.435131	-0.537733	0.590761	0.738661
AC004051.2	0.09407	0.0327834	0.36473	0.0898857	0.928378	NA
AC004053.1	0.0592593	-0.0411965	0.306264	-0.134511	0.892999	NA
AC004057.1	761.48	-0.0609771	0.275056	-0.221661	0.824577	0.902685
AC004066.2	0.232468	-0.507804	0.43744	-1.20021	0.230058	NA
AC004066.3	0.110888	-0.182463	0.422809	-0.430665	0.666712	NA
AC004067.5	4.63967	-0.203759	0.185315	-1.09931	0.271632	0.438493
AC004069.2	1.13576	0.476369	0.335317	1.4285	0.153148	0.288546
AC004076.5	6.85876	0.135592	0.21037	0.644715	0.519112	0.681138
AC004076.7	0.024484	-0.01269	0.243194	-0.052177	0.958388	NA
AC004076.9	1.18162	-0.3019	0.380101	-0.802951	0.422003	0.592983
AC004156.3	1.86292	-0.786389	0.271134	-2.89378	0.00380635	0.0159457
AC004158.3	0.342297	-0.434817	0.437301	-1.02847	0.30373	NA
AC004159.1	0.0239432	0.00871218	0.243194	0.0358274	0.97142	NA
AC004160.4	0.266983	-0.17424	0.439738	-0.416676	0.676915	NA
AC004221.2	0.0472362	-0.0303777	0.270948	-0.112113	0.910733	NA
AC004231.2	0.289089	-0.117041	0.432903	-0.266466	0.78988	NA
AC004237.1	1.00056	0.109501	0.419869	0.272639	0.785131	0.877842
AC004381.6	38.1804	-0.531814	0.147735	-3.59849	0.000320071	0.00217785
AC004381.7	0.0589243	-0.00301096	0.245838	-0.0122445	0.990231	NA
AC004383.3	0.771791	-0.18723	0.437239	-0.445237	0.656148	0.788803
AC004448.2	0.135434	-0.0558855	0.399603	-0.140245	0.888467	NA
AC004448.5	0.189804	-0.107246	0.434396	-0.239616	0.810628	NA
AC004449.6	0.299506	-0.261917	0.43489	-0.612734	0.540052	NA
AC004453.8	4.8625	0.0736554	0.168448	0.437255	0.661926	0.79319
AC004471.10	0.449276	-0.500708	0.427994	-1.21675	0.223699	0.380723
AC004471.9	0.534602	-0.329405	0.412325	-0.814507	0.415355	0.586992
AC004490.1	1.78575	-0.278313	0.407422	-0.687428	0.491813	0.657948
AC004510.3	0.324392	0.00509482	0.301547	0.0168982	0.986518	NA
AC004538.3	5.51315	0.436131	0.316632	1.38547	0.165908	0.305783
AC004540.4	6.2682	-0.0596015	0.321776	2.0634	0.0390748	0.1024
AC004540.5	8.69359	0.86588	0.222637	3.8837	0.00010288	0.000863339
AC004549.6	0.425488	-0.856206	0.419396	-2.04729	0.0406296	0.105596
AC004593.3	3.55049	-0.457972	0.362876	-1.2748	0.202382	0.353727
AC004603.4	0.118898	0.00233661	0.322112	0.00725611	0.994211	NA
AC004623.3	15.563	-0.113061	0.226004	-0.499636	0.617331	0.760454
AC004637.1	0.0332392	-0.00757724	0.243194	-0.0311537	0.975147	NA
AC004691.5	0.0498249	0.00823658	0.243194	0.0338717	0.972979	NA
AC004754.3	9.66059	-0.306716	0.283518	-1.07929	0.28046	0.44834
AC004775.5	0.293052	-0.373594	0.436526	-0.86838	0.385186	NA
AC004791.2	0.257211	0.465689	0.44006	1.07478	0.282473	NA
AC004813.1	0.0174383	0.0143005	0.243194	0.0588064	0.953106	NA
AC004837.3	0.394712	0.226407	0.429394	0.557224	0.577375	0.72873
AC004837.4	0.110869	0.00229617	0.319836	0.00718133	0.99427	NA
AC004837.5	0.974602	0.565967	0.331382	1.71303	0.0867062	0.1889
AC004840.8	0.112676	-0.0584451	0.34451	-0.169645	0.865289	NA
AC004854.4	0.219152	-0.0429536	0.31418	-0.136714	0.891257	NA
AC004862.6	12.0795	0.532942	0.424956	1.25967	0.207787	0.360554
AC004870.4	0.356611	0.652959	0.408457	1.57241	0.115854	NA
AC004878.2	0.141048	-0.14729	0.413148	-0.354076	0.723282	NA
AC004893.10	1.27868	-0.136176	0.365999	-0.374898	0.707737	0.825112
AC004893.11	35.4973	0.0674444	0.142924	0.47186	0.637027	0.774473
AC004895.4	0.0354752	0.00312384	0.243194	0.0128484	0.989749	NA
AC004906.3	0.809035	-0.147401	0.392809	-0.379504	0.704314	0.822886
AC004911.2	0.0378637	0.00312384	0.243194	0.0128484	0.989749	NA
AC004920.3	0.0249689	-0.0019889	0.243194	-0.00817478	0.993478	NA
AC004941.3	0.180882	-0.231432	0.429147	-0.539312	0.589672	NA
AC004945.1	0.0806648	-0.0540152	0.339066	-0.159304	0.87343	NA
AC004947.2	0.501611	-0.128364	0.440075	2.1154	0.0343959	0.0928039
AC004951.5	0.194306	-0.122071	0.385699	-0.339719	0.734068	NA
AC004951.6	7.86796	-0.194715	0.234987	-0.827999	0.407671	0.579617
AC004967.7	0.553846	-0.611226	0.419228	-1.50227	0.133028	0.259781
AC004980.10	0.912963	-0.109126	0.360908	-0.304228	0.760954	0.86266
AC004980.7	36.7223	-0.0917093	0.123981	-0.739539	0.45958	0.6287
AC004980.9	0.123462	0.120321	0.386403	0.311388	0.755505	NA
AC004985.12	0.43561	0.00402392	0.317898	0.0126602	0.989899	0.995132
AC004987.9	0.758008	-0.398306	0.340843	-1.17274	0.240901	0.402254
AC004988.1	17.369	1.17523	0.284015	4.13601	3.53399e-05	0.000359999
AC005009.1	0.0435026	0.00823658	0.243194	0.0338717	0.972979	NA
AC005009.2	0.299728	-0.620307	0.43996	-1.4244	0.15433	NA
AC005013.5	0.0978053	0.0594031	0.363811	0.163282	0.870296	NA
AC005014.5	0.221136	-0.0144368	0.437724	-0.0335533	0.973233	NA
AC005019.3	0.145685	0.0437639	0.414558	0.105569	0.915925	NA
AC005037.3	2.36922	-0.665781	0.287188	-2.31518	0.020603	0.0621
AC005041.11	0.0147384	0.0143005	0.243194	0.0588064	0.953106	NA
AC005042.2	0.438782	0.234014	0.409324	0.584123	0.559137	0.713789
AC005042.4	5.132	0.0337449	0.261847	0.128729	0.897572	0.945499
AC005062.2	5.94179	-0.0604514	0.211468	-0.286049	0.77484	0.871689
AC005076.5	3.33603	-0.645266	0.236619	-2.72315	0.00646623	0.0246384
AC005077.14	42.7316	-0.0336228	0.303375	-0.110754	0.911811	0.953685
AC005077.7	1.28703	-0.506168	0.437574	-1.2434	0.213719	0.368143
AC005077.8	0.220246	-0.140546	0.40087	-0.410966	0.681097	NA
AC005082.12	7.61556	0.935909	0.275983	3.3947	0.000687046	0.00401409
AC005083.1	20.0913	0.128823	0.191412	0.672502	0.501264	0.665735
AC005102.1	0.11056	0.00378325	0.385075	0.00982624	0.99216	NA
AC005104.3	2.03851	0.339132	0.265348	1.2793	0.200791	0.351689
AC005105.2	0.0333765	-0.00757724	0.243194	-0.0311537	0.975147	NA
AC005152.3	0.0647728	0.0106649	0.280198	0.038065	0.969636	NA
AC005154.6	378.85	-0.123816	0.141571	-0.874765	0.381702	0.554618
AC005154.7	13.7671	-0.0464913	0.220096	-0.211568	0.832444	0.907246
AC005154.8	0.897483	-0.697688	0.356188	-1.96221	0.049738	0.123296
AC005162.5	0.0835798	-0.0429766	0.33934	-0.126645	0.899221	NA
AC005189.6	0.0252805	-0.01269	0.243194	-0.052177	0.958388	NA
AC005197.2	0.0230153	-0.01269	0.243194	-0.052177	0.958388	NA
AC005220.3	0.253048	-0.0295834	0.435268	-0.0727478	0.942007	NA
AC005224.2	4.33586	-0.424899	0.192567	-2.2049	0.0274608	0.0780485
AC005235.1	0.268578	-0.204833	0.431169	-0.484275	0.628191	NA
AC005237.4	0.249152	-0.313835	0.425763	-0.783625	0.43326	NA
AC005251.3	0.0301644	-0.0182783	0.243194	-0.0751559	0.940091	NA
AC005253.2	58.4718	0.067692	0.132136	0.512547	0.608269	0.752971
AC005255.3	0.0538318	-0.00324969	0.27519	-0.011806	0.99058	NA
AC005256.1	0.989954	0.0554657	0.43768	0.129902	0.896644	0.944935
AC005262.2	0.0728468	0.0201006	0.252732	0.0795364	0.936606	NA
AC005262.3	0.225328	-0.273045	0.419651	-0.66584	0.505513	NA
AC005264.2	1.07346	0.356412	0.355199	1.01344	0.310848	0.482203
AC005281.1	0.766642	0.0450202	0.384548	0.118126	0.905968	0.950785
AC005281.2	0.385662	0.442155	0.435591	1.05307	0.292309	0.461481
AC005300.5	0.0502543	0.00264824	0.243194	0.0108927	0.991309	NA
AC005301.8	0.0153876	-0.00710163	0.243194	-0.029198	0.976707	NA
AC005306.3	3.23655	0.807025	0.343147	2.36476	0.0180418	0.0558828
AC005307.1	1.10878	0.611504	0.388001	1.5906	0.1117	0.228399
AC005307.3	0.658282	0.489479	0.433396	1.21799	0.223229	0.380119
AC005324.6	0.115023	-0.0364701	0.243194	-0.150161	0.880638	NA
AC005329.7	10.166	-0.092928	0.266951	-0.34768	0.72808	0.839897
AC005330.2	1.8956	-0.538748	0.272994	-1.97031	0.0488026	0.12157
AC005336.4	25.849	-0.931605	0.282872	-3.30062	0.000964707	0.00530809
AC005336.5	0.123134	0.00141973	0.321465	0.00441847	0.996475	NA
AC005339.2	9.08249	0.456537	0.252504	1.80772	0.0706498	0.161724
AC005351.1	0.145136	0.173008	0.401818	0.430564	0.666785	NA
AC005355.2	34.1262	-1.12324	0.232016	-4.83485	1.33244e-06	2.7976e-05
AC005355.3	0.243523	-0.243448	0.431415	-0.579475	0.562269	NA
AC005363.11	0.067074	-0.0427449	0.308514	-0.138549	0.889807	NA
AC005363.9	2.93906	0.610664	0.417139	1.56122	0.118473	0.238742
AC005387.2	0.120725	0.0155813	0.365487	0.0426333	0.965994	NA
AC005387.3	0.0379126	-0.00757724	0.243194	-0.0311537	0.975147	NA
AC005477.1	0.109635	-0.0529113	0.400371	-0.132154	0.894862	NA
AC005480.1	0.0415482	0.00823658	0.243194	0.0338717	0.972979	NA
AC005481.5	4.24357	-0.491387	0.293113	-1.67182	0.0945608	0.201175
AC005487.2	0.0307303	-0.00757724	0.243194	-0.0311537	0.975147	NA
AC005488.11	0.0164054	-0.00710163	0.243194	-0.029198	0.976707	NA
AC005498.3	0.514143	-0.0745569	0.395896	-0.191098	0.848449	0.916675
AC005498.4	0.0882205	0.0148874	0.339654	0.0438331	0.965037	NA
AC005517.3	2.81761	-0.0861947	0.312747	-0.277611	0.781311	0.875759
AC005519.4	15.9535	0.140766	0.187856	0.74886	0.453942	0.623392
AC005522.7	0.201261	-0.067751	0.438942	-0.157857	0.87457	NA
AC005523.2	322.436	0.0289471	0.0806337	0.358974	0.719615	0.83384
AC005523.3	0.361337	0.340093	0.435143	0.834477	0.404012	NA
AC005532.5	0.859328	0.536341	0.421358	0.0567988	0.954705	0.976143
AC005534.6	0.590718	-0.383858	0.384669	-1.01123	0.311906	0.483277
AC005534.8	0.450877	-0.0223534	0.425156	-0.0543222	0.956678	0.97691
AC005537.2	1.24314	-1.19403	0.352802	-3.37146	0.000747705	0.00430667
AC005538.3	29.5916	-0.270433	0.347425	-0.779084	0.43593	0.605836
AC005540.3	3.40418	-0.570251	0.290845	-1.95571	0.0504989	0.124877
AC005546.2	0.0855525	-0.0512435	0.362547	-0.141341	0.8876	NA
AC005550.3	9.15435	1.49078	0.33022	4.50221	6.72495e-06	9.75258e-05
AC005562.1	18.6999	-0.0651988	0.159309	-0.40945	0.68221	0.807402
AC005578.3	0.402025	-0.533665	0.422386	-1.26408	0.2062	0.358483
AC005592.1	0.91937	0.56308	0.37546	1.51806	0.128999	0.253941
AC005592.2	1.76903	-0.228016	0.307476	-0.744611	0.456507	0.625629
AC005592.3	0.314981	0.318885	0.415237	0.783739	0.433193	NA
AC005593.2	0.205374	-0.256697	0.435378	-0.587534	0.556845	NA
AC005606.15	1.83047	0.676991	0.423255	1.62606	0.103938	0.216339
AC005609.16	0.230939	-0.325461	0.433591	-0.765334	0.444073	NA
AC005609.17	0.256616	-0.0782642	0.439569	-0.183478	0.854423	NA
AC005609.18	0.302671	0.00171435	0.437456	0.00403671	0.996779	NA
AC005609.19	0.142894	0.00130738	0.431699	0.00302949	0.997583	NA
AC005609.20	0.139962	-0.0629158	0.412927	-0.152784	0.878569	NA
AC005614.3	0.284427	-0.299722	0.437556	-0.69809	0.485121	NA
AC005614.5	0.548463	0.0438187	0.401518	0.119784	0.904654	0.950131
AC005616.2	0.0247219	-0.01269	0.243194	-0.052177	0.958388	NA
AC005618.6	21.1788	-0.714804	0.24222	-2.95097	0.0031678	0.0137891
AC005618.8	0.510372	-0.0352197	0.414955	-0.0873648	0.930382	0.964149
AC005618.9	0.341976	-0.00143222	0.436008	-0.00340386	0.997284	NA
AC005624.2	0.0391696	0.00312384	0.243194	0.0128484	0.989749	NA
AC005625.1	0.0764634	0.0408232	0.284479	0.143504	0.885892	NA
AC005682.5	9.02965	0.711945	0.198277	3.58829	0.000332858	0.00224809
AC005682.6	1.11764	0.667258	0.322552	2.06959	0.0384911	0.101221
AC005722.4	0.043566	-0.0019889	0.243194	-0.00817478	0.993478	NA
AC005740.3	0.3457	-0.547848	0.428199	-1.31604	0.188161	NA
AC005740.4	0.0458712	-0.0024645	0.243194	-0.0101305	0.991917	NA
AC005740.6	2.31163	0.440909	0.276072	1.59702	0.110261	0.226032
AC005752.10	0.344618	-0.193929	0.403142	-0.491653	0.622965	NA
AC005753.1	1.07934	-0.129959	0.36157	-0.363454	0.716266	0.831198
AC005754.7	0.343834	-0.0399607	0.439082	-0.093348	0.925627	NA
AC005754.8	2.65992	0.651658	0.288858	2.25839	0.0239212	0.0701358
AC005757.6	0.0743339	0.06145	0.336963	0.182366	0.855295	NA
AC005775.2	1.3725	-0.408619	0.34433	-1.18833	0.234702	0.39464
AC005776.1	0.107589	0.0594746	0.399691	0.148803	0.881709	NA
AC005779.2	0.192722	-0.153862	0.438358	-0.356031	0.721817	NA
AC005785.2	7.71016	-0.0898714	0.274613	-0.329432	0.741829	0.849792
AC005785.5	1.48227	-0.122935	0.327236	-0.377072	0.70612	0.824106
AC005786.6	0.165569	-0.0842869	0.384884	-0.223999	0.822758	NA
AC005786.7	21.4915	0.496606	0.375003	1.32814	0.184131	0.330171
AC005795.1	0.54716	0.135162	0.366823	0.371709	0.71011	0.826701
AC005796.2	0.146948	0.21336	0.403079	0.530003	0.59611	NA
AC005808.3	0.032199	0.00312384	0.243194	0.0128484	0.989749	NA
AC005822.1	1.38496	0.031167	0.342077	0.0921008	0.926618	0.962533
AC005838.2	0.0955891	0.0797951	0.315092	0.253245	0.800079	NA
AC005863.1	0.0324142	0.132242	0.24327	-0.0311537	0.975147	NA
AC005915.1	0.104212	0.060036	0.365198	0.164395	0.86942	NA
AC005932.1	2.58987	1.14486	0.327137	3.49678	0.000470908	0.00297395
AC005943.2	4.15806	-0.0752153	0.425076	-1.3712	0.170312	0.311459
AC005944.2	26.7283	0.179042	0.262418	0.681934	0.49528	0.660715
AC005954.3	0.0348627	0.00312384	0.243194	0.0128484	0.989749	NA
AC006011.4	15.589	0.199307	0.1872	1.06423	0.287226	0.455796
AC006014.7	2.02403	-0.251969	0.269455	-0.936317	0.34911	0.522398
AC006014.8	2.54259	-0.304781	0.294378	-1.03424	0.301024	0.47147
AC006019.3	0.196136	0.227934	0.329003	-0.0748197	0.940358	NA
AC006019.4	0.0300391	-0.0182783	0.243194	-0.0751559	0.940091	NA
AC006022.4	0.0141417	0.00359944	0.243194	0.0148042	0.988188	NA
AC006026.2	0.079972	-0.0589442	0.380673	-0.154841	0.876947	NA
AC006026.9	0.0150956	0.00359944	0.243194	0.0148042	0.988188	NA
AC006028.11	0.026839	0.00871218	0.243194	0.0358274	0.97142	NA
AC006033.22	0.250676	-0.0518116	0.437583	-0.123183	0.901962	NA
AC006042.6	2.8253	-0.368484	0.321944	-1.14964	0.250294	0.413432
AC006042.7	0.0585958	-0.028199	0.332277	-0.0848639	0.93237	NA
AC006042.8	1.55347	0.815853	0.310821	2.62723	0.00860833	0.0309504
AC006050.2	0.0776989	-0.0250486	0.312347	-0.0801926	0.936084	NA
AC006077.3	4.17004	-0.502379	0.24237	-2.07033	0.0384216	0.101109
AC006116.12	0.0340446	0.00312384	0.243194	0.0128484	0.989749	NA
AC006116.13	0.34428	0.010567	0.413314	0.0260382	0.979227	NA
AC006116.15	0.199295	-0.310464	0.429994	-0.782646	0.433835	NA
AC006116.17	1.39349	-0.203239	0.33598	-0.60889	0.542598	0.700101
AC006116.19	0.270011	-0.461287	0.42699	-1.10492	0.269192	NA
AC006116.20	0.916761	-0.164548	0.355131	-0.468407	0.639494	0.776459
AC006116.22	1.10693	0.502144	0.330321	1.52541	0.127157	0.251321
AC006116.24	3.0599	0.304451	0.353437	0.866303	0.386324	0.559398
AC006116.27	8.15005	0.0702115	0.353185	0.199576	0.841813	0.912888
AC006126.3	0.150481	-0.223617	0.43594	-0.519822	0.603188	NA
AC006128.2	64.4592	-0.0501647	0.199551	-0.251306	0.801577	0.888905
AC006129.1	1.92393	0.989011	0.326916	3.02912	0.00245268	0.0111814
AC006129.2	17.1695	1.07534	0.217443	4.93958	7.82929e-07	1.82972e-05
AC006129.3	0.775948	0.376858	0.392671	0.973874	0.330119	0.502347
AC006130.3	0.107909	0.0318224	0.365955	0.0869589	0.930704	NA
AC006145.4	0.156326	0.302352	0.41541	0.737692	0.460702	NA
AC006153.3	0.0331889	0.0194133	0.243194	0.0798296	0.936373	NA
AC006159.4	0.0925539	-0.0247292	0.362957	-0.0681309	0.945681	NA
AC006160.5	0.366306	0.518478	0.400337	1.31727	0.18775	NA
AC006195.2	0.211416	0.0159555	0.422709	0.038282	0.969463	NA
AC006196.1	0.0235879	0.0194133	0.243194	0.0798296	0.936373	NA
AC006262.4	0.0234859	0.0194133	0.243194	0.0798296	0.936373	NA
AC006262.5	6.3427	-0.455607	0.393658	0.838773	0.401597	0.574066
AC006272.1	0.0130156	-0.00710163	0.243194	-0.029198	0.976707	NA
AC006272.2	1.52143	0.915852	0.368193	2.52536	0.0115581	0.0390063
AC006273.4	0.831772	-0.405846	0.397364	-1.02691	0.304464	0.475365
AC006273.5	10.8244	-0.773149	0.246194	-3.13326	0.00172877	0.00846309
AC006277.2	1.30197	-0.000634045	0.335231	-0.00189795	0.998486	0.999402
AC006277.3	8.67674	-0.259583	0.178314	-1.45513	0.145634	0.277656
AC006355.3	0.0521565	0.0173893	0.273723	0.0635317	0.949343	NA
AC006369.2	0.131819	0.23551	0.413988	0.568683	0.569571	NA
AC006372.4	0.075837	-0.0533291	0.312882	-0.170442	0.864662	NA
AC006372.5	0.0471997	0.0296387	0.243194	0.121876	0.902997	NA
AC006372.6	0.0370873	0.0138249	0.243194	0.0568506	0.954664	NA
AC006378.2	0.0362449	0.024526	0.243194	0.100853	0.919667	NA
AC006380.3	0.0181549	0.0143005	0.243194	0.0588064	0.953106	NA
AC006427.2	0.0273638	-0.01269	0.243194	-0.052177	0.958388	NA
AC006445.7	0.0655989	-0.101947	0.357842	-0.284893	0.775726	NA
AC006449.2	29.9136	-0.193148	0.159623	-1.20939	0.226512	0.384397
AC006458.3	0.0279968	-0.01269	0.243194	-0.052177	0.958388	NA
AC006460.2	0.269624	0.0955822	0.426525	0.228337	0.819384	NA
AC006486.10	2.85401	-0.497873	0.237325	-2.09636	0.0360502	0.0961883
AC006486.9	0.227178	0.135019	0.298894	0.409007	0.682535	NA
AC006538.1	1.67532	-0.0149805	0.305684	-0.0491358	0.960811	0.979056
AC006538.4	1.12829	-0.267633	0.387765	-1.7981	0.0721604	0.164357
AC006538.8	0.140564	0.0209358	0.402414	0.0520268	0.958507	NA
AC006539.2	0.0168171	0.00359944	0.243194	0.0148042	0.988188	NA
AC006539.3	0.454339	-0.240955	0.413907	-0.596047	0.551144	0.706968
AC006547.13	10.8902	0.45385	0.157183	2.88718	0.00388709	0.0162376
AC006547.8	1.64201	-0.0131831	0.437165	-0.032723	0.973895	0.98709
AC006548.28	1.84682	-0.105604	0.285909	-0.370149	0.711272	0.827572
AC006942.4	4.22893	0.621717	0.262078	2.3786	0.0173786	0.0542159
AC006946.12	0.242325	0.327611	0.437154	0.742405	0.457842	NA
AC006946.15	0.310258	-0.230947	0.439721	-0.524246	0.600107	NA
AC006946.16	1.09052	0.886428	0.398661	2.28499	0.0223135	0.0662147
AC006946.17	0.225607	0.058442	0.288158	0.202815	0.83928	NA
AC006978.6	69.0814	-0.374734	0.119131	-3.14562	0.00165734	0.00818465
AC006994.1	0.463403	-0.210662	0.408281	-0.524875	0.59967	0.745571
AC006994.3	0.186242	-0.207744	0.429746	-0.472253	0.636746	NA
AC007000.10	0.470149	-0.214594	0.429442	-0.521638	0.601922	0.747599
AC007003.1	0.0142249	0.0143005	0.243194	0.0588064	0.953106	NA
AC007009.1	8.9642	-0.76309	0.234939	-3.24179	0.00118783	0.00627227
AC007036.4	0.110537	0.151751	0.413478	0.367013	0.713609	NA
AC007036.5	1.70355	0.512909	0.37493	1.37755	0.168343	0.308972
AC007036.6	0.776271	0.247454	0.358315	0.695945	0.486463	0.653301
AC007038.7	13.3625	0.0298801	0.185321	0.161235	0.871908	0.930575
AC007040.11	0.786169	0.618429	0.394889	1.62063	0.105097	0.218061
AC007040.6	0.0617114	-0.00614191	0.33366	-0.0184056	0.985315	NA
AC007040.8	0.177376	0.3819	0.430914	0.889575	0.373694	NA
AC007041.2	0.232456	0.131324	0.436259	0.306645	0.759114	NA
AC007050.17	0.0451578	-0.0024645	0.243194	-0.0101305	0.991917	NA
AC007064.24	0.0556734	-0.0029401	0.243194	-0.0120863	0.990357	NA
AC007078.4	0.279959	-0.0520286	0.419365	-0.146919	0.883196	NA
AC007091.1	0.0198781	0.0143005	0.243194	0.0588064	0.953106	NA
AC007099.1	5.72046	1.10729	0.363213	3.10947	0.00187424	0.00901676
AC007126.1	0.313545	-0.131751	0.440073	-0.295528	0.767591	NA
AC007128.1	6.47473	-0.829038	0.334	-2.47096	0.0134751	0.0442341
AC007131.1	0.0160078	-0.00710163	0.243194	-0.029198	0.976707	NA
AC007161.5	0.342153	-0.110923	0.439833	-0.269824	0.787295	NA
AC007163.2	0.042854	-0.0131656	0.243194	-0.0541327	0.956829	NA
AC007163.3	0.157144	-0.106362	0.41434	-0.258893	0.795718	NA
AC007163.6	0.367447	0.493617	0.436162	1.20088	0.229799	NA
AC007182.6	1.73524	0.268065	0.398078	0.681959	0.495265	0.660715
AC007191.4	66.8938	-0.630768	0.222715	-2.84356	0.00446122	0.0181488
AC007192.4	397.85	-0.322923	0.228619	-1.41211	0.157918	0.295058
AC007192.6	10.8744	0.389578	0.180533	2.15719	0.0309907	0.0856786
AC007193.10	0.028311	-0.0019889	0.243194	-0.00817478	0.993478	NA
AC007193.6	0.188402	0.217555	0.368694	0.613614	0.539471	NA
AC007193.9	0.343769	-0.195172	0.415523	-0.47491	0.634851	NA
AC007204.2	0.0653632	0.0270774	0.334557	0.0809372	0.935492	NA
AC007228.11	5.43738	0.0189332	0.225516	0.083878	0.933153	0.965224
AC007228.5	0.0357173	0.00312384	0.243194	0.0128484	0.989749	NA
AC007229.3	0.14868	-0.0012282	0.440077	-0.00279004	0.997774	NA
AC007238.1	1.02578	-0.182547	0.294985	-0.62095	0.534632	0.69436
AC007246.3	69.8987	0.0475766	0.111219	0.427956	0.668683	0.797782
AC007249.3	0.348046	-0.0346759	0.407893	-0.0879167	0.929943	NA
AC007255.8	47.7127	-1.34593	0.235302	-5.71604	1.09036e-08	7.10476e-07
AC007256.5	0.761041	-0.0263107	0.381733	-0.069684	0.944445	0.971208
AC007272.3	0.261446	0.20686	0.435176	0.49031	0.623915	NA
AC007277.3	11.4398	1.79446	0.413301	2.98569	0.0028294	0.012559
AC007278.2	0.869906	0.65036	0.402148	1.66495	0.0959235	0.203338
AC007278.3	3.66188	0.408513	0.361591	1.16547	0.243828	0.405531
AC007279.2	1.35171	0.432013	0.315852	1.37484	0.169182	0.309974
AC007283.5	2.95977	0.361791	0.434764	0.947406	0.343432	0.516761
AC007285.6	1.04495	-0.833629	0.330062	-2.52274	0.0116446	0.039253
AC007285.7	0.122494	-0.0190442	0.413068	-0.0461031	0.963228	NA
AC007292.3	5.78565	-0.167209	0.20181	-0.828401	0.407444	0.579366
AC007292.4	0.0497137	-0.029455	0.243194	-0.121114	0.903601	NA
AC007292.6	5.05012	-0.49141	0.216128	-2.27523	0.0228922	0.0676488
AC007292.7	0.0789755	-0.0202127	0.285238	-0.0708599	0.943509	NA
AC007308.7	1.66914	0.50445	0.407184	1.2838	0.199213	0.349759
AC007318.5	11.5015	-1.05612	0.340212	-3.25097	0.00115012	0.00610807
AC007319.1	0.772827	0.342155	0.39223	0.885964	0.375637	0.548971
AC007326.1	0.0666053	0.0248523	0.249081	0.0997791	0.92052	NA
AC007326.10	0.0614063	-0.0232755	0.307311	-0.075737	0.939628	NA
AC007326.9	0.0160293	0.00359944	0.243194	0.0148042	0.988188	NA
AC007349.4	0.0294443	-0.00757724	0.243194	-0.0311537	0.975147	NA
AC007349.5	0.0191679	0.0143005	0.243194	0.0588064	0.953106	NA
AC007349.7	0.0258882	-0.0019889	0.243194	-0.00817478	0.993478	NA
AC007359.6	0.0643575	0.013385	0.308686	0.0433637	0.965412	NA
AC007362.3	0.595889	0.718425	0.397812	1.83252	0.0668746	0.154892
AC007364.1	0.242351	-0.0881412	0.439011	-0.212597	0.831641	NA
AC007365.1	0.0980537	0.062987	0.318698	0.197641	0.843326	NA
AC007365.3	0.487897	0.322547	0.406013	0.807353	0.419463	0.591046
AC007381.3	0.323573	0.318826	0.439653	0.742019	0.458076	NA
AC007383.3	40.0931	-0.251506	0.141729	-1.77556	0.0758061	0.170619
AC007383.4	22.6756	-0.210279	0.224073	-0.941705	0.346344	0.519653
AC007386.2	0.332542	0.764334	0.427874	1.8057	0.070966	NA
AC007386.3	0.605624	-0.125832	0.390275	-0.327166	0.743542	0.851127
AC007386.4	1.64796	-0.256559	0.290801	-0.883113	0.377175	0.550277
AC007389.1	0.0837771	0.0502348	0.338961	0.148204	0.882182	NA
AC007389.3	0.0892954	-0.0435308	0.341032	-0.127642	0.898432	NA
AC007392.3	0.0383135	0.024526	0.243194	0.100853	0.919667	NA
AC007392.4	0.139756	0.168015	0.386165	0.43571	0.663047	NA
AC007395.4	0.149492	0.0191596	0.401951	0.0476678	0.961981	NA
AC007403.3	0.0233553	0.0194133	0.243194	0.0798296	0.936373	NA
AC007405.4	1.51105	-0.303537	0.376283	-0.808792	0.418635	0.590277
AC007405.6	3.92075	-0.261273	0.323502	-0.805287	0.420654	0.591905
AC007405.8	0.211653	-0.0528909	0.420134	-0.124795	0.900686	NA
AC007461.2	1.4164	-0.54543	0.350418	-1.56348	0.117939	0.237812
AC007551.2	0.0195233	-0.01269	0.243194	-0.052177	0.958388	NA
AC007560.1	0.0255914	-0.0019889	0.243194	-0.00817478	0.993478	NA
AC007563.1	0.0203097	0.00359944	0.243194	0.0148042	0.988188	NA
AC007563.3	0.0170843	0.0143005	0.243194	0.0588064	0.953106	NA
AC007563.5	0.0328851	0.0194133	0.243194	0.0798296	0.936373	NA
AC007566.10	4.17834	0.382769	0.225482	1.69746	0.08961	0.19339
AC007618.3	0.0884691	-0.0199031	0.341113	-0.0583455	0.953473	NA
AC007620.3	52.5352	0.815427	0.219394	3.71303	0.000204794	0.00151802
AC007677.2	0.0285615	-0.01269	0.243194	-0.052177	0.958388	NA
AC007679.4	0.0354953	0.024526	0.243194	0.100853	0.919667	NA
AC007731.1	0.0932275	0.0458663	0.363491	0.126185	0.899586	NA
AC007743.1	6.05796	1.19944	0.273919	4.37331	1.22379e-05	0.000157315
AC007750.5	18.3132	0.797731	0.2476	3.21934	0.00128487	0.0066741
AC007773.2	1.5876	-0.0461888	0.279702	-0.165242	0.868754	0.928901
AC007787.2	0.438218	-0.783566	0.434143	-1.83349	0.0667292	0.154622
AC007787.3	1.02533	-0.818447	0.355425	-2.30395	0.0212253	0.0636359
AC007790.4	0.184117	-0.0229614	0.413856	-0.0558881	0.955431	NA
AC007792.1	0.187101	-0.102537	0.439926	-0.237348	0.812387	NA
AC007796.1	0.0168696	-0.00710163	0.243194	-0.029198	0.976707	NA
AC007875.2	0.123271	0.0870679	0.386755	0.225126	0.821881	NA
AC007879.2	0.443753	0.346616	0.396113	0.895385	0.370581	0.544227
AC007879.4	0.0889448	0.0176933	0.362431	0.0488202	0.961063	NA
AC007879.5	0.999128	0.559544	0.394217	1.46729	0.142297	0.272797
AC007879.7	3.73245	0.216313	0.286857	0.75404	0.450825	0.620375
AC007880.1	0.436947	0.713005	0.420287	1.75791	0.0787624	0.17554
AC007899.3	0.599304	-0.46902	0.401325	-1.18274	0.236912	0.397584
AC007906.1	1.49076	0.787075	0.350929	2.24798	0.0245772	0.0716697
AC007919.19	0.057922	0.00271109	0.245798	0.011033	0.991197	NA
AC007950.1	0.0586535	0.0297958	0.245576	0.121334	0.903427	NA
AC007950.2	0.668594	-0.293152	0.362039	-0.818363	0.41315	0.584924
AC007952.4	0.246965	0.379768	0.428282	0.887834	0.37463	NA
AC007952.5	11.6481	-0.0312431	0.282196	-0.110996	0.911619	0.953641
AC007952.6	1.28042	-0.0227685	0.35144	-0.0651076	0.948088	0.973144
AC007966.1	1.53577	-0.11889	0.32812	-0.363644	0.716124	0.831106
AC007969.5	1.43715	0.157146	0.280887	0.55976	0.575643	0.727534
AC008060.7	0.0385978	0.0194133	0.243194	0.0798296	0.936373	NA
AC008063.2	0.164417	-0.0773859	0.402671	-0.194245	0.845984	NA
AC008063.3	0.104172	-0.0621417	0.38434	-0.161683	0.871556	NA
AC008065.1	0.0286541	0.0194133	0.243194	0.0798296	0.936373	NA
AC008067.2	0.225162	0.216393	0.301858	0.709526	0.477998	NA
AC008073.7	0.019804	0.00359944	0.243194	0.0148042	0.988188	NA
AC008073.9	0.0240736	0.00871218	0.243194	0.0358274	0.97142	NA
AC008074.1	0.563517	-0.0276316	0.432445	-0.073684	0.941262	0.969593
AC008074.3	1.30498	-0.149622	0.3358	-0.447585	0.654453	0.78748
AC008074.4	0.0738462	-0.00732523	0.337119	-0.0217269	0.982666	NA
AC008074.5	0.0604559	0.0104742	0.278001	0.0376796	0.969943	NA
AC008079.10	12.4158	-0.0428726	0.205605	-0.208534	0.834812	0.908921
AC008088.4	0.606576	0.48334	0.373946	1.31151	0.189684	0.337079
AC008132.13	0.559737	-0.125386	0.438581	-0.319923	0.749027	0.854964
AC008132.15	0.0177212	0.0143005	0.243194	0.0588064	0.953106	NA
AC008175.1	0.0643575	0.013385	0.308686	0.0433637	0.965412	NA
AC008264.4	0.0238712	0.0194133	0.243194	0.0798296	0.936373	NA
AC008265.2	0.0362668	0.024526	0.243194	0.100853	0.919667	NA
AC008268.1	0.0293855	0.0138249	0.243194	0.0568506	0.954664	NA
AC008268.2	1.70982	-1.03231	0.439477	-2.39528	0.0166077	0.0522732
AC008271.1	0.0211239	0.0194133	0.243194	0.0798296	0.936373	NA
AC008277.1	0.465729	0.0976715	0.422574	0.239898	0.810409	0.894161
AC008278.2	0.0173	-0.00710163	0.243194	-0.029198	0.976707	NA
AC008280.1	0.0347253	-0.0182783	0.243194	-0.0751559	0.940091	NA
AC008280.3	0.403919	-0.162012	0.420631	-0.396164	0.691984	0.814808
AC008427.2	0.0150366	-0.00710163	0.243194	-0.029198	0.976707	NA
AC008440.10	0.163649	-0.0787493	0.430534	-0.184771	0.853408	NA
AC008522.1	99.6648	-1.06035	0.280871	-3.7734	0.000161035	0.00124494
AC008592.3	0.256901	0.0131057	0.44008	0.0315811	0.974806	NA
AC008592.4	0.261437	-0.173065	0.437192	-0.418357	0.675686	NA
AC008592.5	0.0900784	0.0551178	0.38373	0.143639	0.885786	NA
AC008592.8	0.87615	0.0914905	0.435055	0.223725	0.822971	0.901707
AC008694.3	0.371941	-0.123957	0.439473	-0.295778	0.7674	NA
AC008697.1	0.473006	0.150928	0.438615	0.366933	0.713669	0.829119
AC008746.10	0.156617	0.232703	0.431575	0.539989	0.589205	NA
AC008746.12	8.85413	-0.330654	0.220804	-1.50057	0.133467	0.260426
AC008746.3	0.186781	-0.0567951	0.429326	-0.132129	0.894882	NA
AC008746.5	0.122463	-0.137532	0.423802	-0.324967	0.745206	NA
AC008753.4	0.040073	0.0100175	0.265553	0.0377262	0.969906	NA
AC008753.6	0.0274925	0.00871218	0.243194	0.0358274	0.97142	NA
AC008781.7	0.579495	0.286042	0.435183	0.681057	0.495835	0.661222
AC008810.1	0.392799	0.0070593	0.392724	0.0181868	0.98549	0.993035
AC008937.2	0.0144027	0.00359944	0.243194	0.0148042	0.988188	NA
AC008937.3	1.44597	-0.586265	0.331076	-1.77938	0.0751776	0.169581
AC008982.2	0.619907	0.387209	0.377986	1.03586	0.300269	0.470622
AC008984.2	1.81313	0.43743	0.419251	1.11658	0.264172	0.430152
AC008984.6	0.0818883	0.0605883	0.313662	0.193167	0.846828	NA
AC008985.1	0.567255	-0.397722	0.437098	-0.946586	0.34385	0.517202
AC008991.1	0.0182478	0.0143005	0.243194	0.0588064	0.953106	NA
AC008992.1	0.113097	0.159529	0.3658	0.436111	0.662756	NA
AC008993.2	6.61644	-0.255913	0.247516	-1.03533	0.300515	0.470896
AC008993.3	0.040733	-0.0238667	0.243194	-0.0981349	0.921825	NA
AC009005.2	11.4172	-0.493019	0.278314	-1.76921	0.0768593	0.172402
AC009014.3	30.2711	-0.672709	0.312201	-2.1496	0.031587	0.0869275
AC009022.1	0.203825	-0.15286	0.438919	-0.356256	0.721649	NA
AC009060.2	0.884321	-0.366421	0.353351	-1.04711	0.295047	0.464666
AC009060.3	0.180874	-0.00447677	0.438544	-0.010113	0.991931	NA
AC009065.4	0.157615	0.0138249	0.243194	-0.00621904	0.995038	NA
AC009095.4	3.69379	-0.100905	0.273894	-0.3701	0.711308	0.827572
AC009120.10	0.134913	-0.0859753	0.367498	-0.235714	0.813654	NA
AC009120.11	1.39581	-0.558272	0.383072	-1.48932	0.136402	0.264593
AC009120.3	2.49134	-0.0748749	0.283675	-0.264328	0.791527	0.881901
AC009120.4	0.23819	0.0925648	0.438535	0.21157	0.832443	NA
AC009120.5	2.99666	-0.0538772	0.315626	-0.172107	0.863354	0.925521
AC009120.6	55.3019	-0.0324891	0.14477	-0.224546	0.822333	0.901261
AC009120.8	0.181139	0.00359944	0.243194	0.0148042	0.988188	NA
AC009133.12	117.184	-0.618169	0.184347	-3.35691	0.000788175	0.00449088
AC009133.15	0.476459	-0.0126663	0.312482	-0.0423954	0.966184	0.982086
AC009133.17	2.91291	1.07553	0.324232	3.32069	0.000897953	0.00500957
AC009133.21	1.66191	-0.250951	0.433751	-0.589399	0.555594	0.710987
AC009133.22	41.6261	-0.191004	0.379396	-0.502499	0.615316	0.758713
AC009133.23	0.033243	0.024526	0.243194	0.100853	0.919667	NA
AC009133.24	0.0335815	0.00312384	0.243194	0.0128484	0.989749	NA
AC009166.5	0.407293	0.00874473	0.437947	0.021978	0.982465	0.991536
AC009166.7	0.737802	0.125967	0.432986	0.310978	0.755817	0.859341
AC009227.2	0.125014	0.00232582	0.385923	0.00602812	0.99519	NA
AC009228.1	0.025348	-0.0019889	0.243194	-0.00817478	0.993478	NA
AC009229.5	0.0426437	0.0189377	0.243194	0.0778738	0.937928	NA
AC009236.2	0.0573893	0.0130378	0.305318	0.0427049	0.965937	NA
AC009237.10	0.0260784	-0.0019889	0.243194	-0.00817478	0.993478	NA
AC009237.11	1.24996	-0.595776	0.356579	-1.67563	0.0938106	0.199948
AC009237.16	0.0256667	0.0194133	0.243194	0.0798296	0.936373	NA
AC009237.17	0.447509	0.528693	0.434227	1.26274	0.206682	0.359083
AC009237.8	45.6384	-0.54411	0.237113	-2.29151	0.0219339	0.0653299
AC009238.7	0.447509	0.528693	0.434227	1.26274	0.206682	0.359083
AC009245.3	3.91457	0.0347141	0.181248	0.191487	0.848144	0.916533
AC009262.2	0.119518	-0.145373	0.413122	-0.348247	0.727655	NA
AC009264.1	0.0601834	0.00855878	0.247464	0.0345892	0.972407	NA
AC009274.6	0.121284	-0.137905	0.424045	-0.325662	0.74468	NA
AC009299.2	2.31887	-0.135534	0.247498	-0.548002	0.583691	0.73353
AC009299.3	46.8592	-0.503492	0.166405	-3.02662	0.00247302	0.0112602
AC009299.4	0.0885934	-0.02129	0.287561	-0.074034	0.940983	NA
AC009299.5	0.954035	0.203372	0.355641	0.575669	0.564839	0.718647
AC009302.2	0.44393	0.0762608	0.384706	0.200824	0.840836	0.912438
AC009303.1	0.385115	-0.769125	0.415413	-1.88141	0.0599166	NA
AC009303.2	12.3375	0.279245	0.15702	1.77839	0.0753393	0.169843
AC009303.3	0.0326787	-0.0182783	0.243194	-0.0751559	0.940091	NA
AC009312.1	0.0139977	-0.00710163	0.243194	-0.029198	0.976707	NA
AC009313.2	0.0258639	0.00871218	0.243194	0.0358274	0.97142	NA
AC009336.19	1.43482	0.653803	0.437028	1.53604	0.124528	0.247215
AC009403.2	52.7611	-0.0946075	0.146167	-0.647553	0.517274	0.679434
AC009404.2	26.0504	-0.0443511	0.156898	-0.282747	0.777371	0.873337
AC009410.1	1.0899	0.117979	0.419142	0.284934	0.775695	0.872158
AC009473.1	0.947287	-0.633468	0.367398	-1.73463	0.0828068	0.182281
AC009487.6	6.55524	-0.0148362	0.226896	-0.0655012	0.947775	0.973006
AC009495.2	1.85013	-0.197654	0.275954	-0.71629	0.473812	0.642081
AC009495.3	0.139791	0.0989261	0.425411	0.232543	0.816116	NA
AC009495.4	0.0969173	0.0179468	0.364295	0.0492662	0.960707	NA
AC009498.1	0.0291336	-0.00757724	0.243194	-0.0311537	0.975147	NA
AC009501.4	13.1748	0.0620964	0.217075	0.286316	0.774636	0.871671
AC009502.1	0.0144027	0.00359944	0.243194	0.0148042	0.988188	NA
AC009502.4	0.163312	-0.00197115	0.383797	-0.00509414	0.995935	NA
AC009505.2	0.629478	0.130901	0.409139	0.328017	0.742899	0.850617
AC009506.1	37.4032	0.156564	0.115986	1.3496	0.177146	0.320875
AC009506.2	0.237897	-0.0729755	0.434708	-0.180096	0.857077	NA
AC009508.1	0.0282099	0.0194133	0.243194	0.0798296	0.936373	NA
AC009518.8	0.0732127	-0.00731283	0.336896	-0.0217045	0.982684	NA
AC009542.2	1.04194	-0.200943	0.369815	-0.549872	0.582407	0.732543
AC009784.3	0.321423	0.20105	0.431169	0.477837	0.632767	NA
AC009892.10	0.0415805	-0.0131656	0.243194	-0.0541327	0.956829	NA
AC009948.5	103.476	0.813373	0.15796	5.15051	2.59775e-07	7.78296e-06
AC009948.7	0.8414	0.35371	0.375505	0.950682	0.341766	0.514829
AC009950.1	24.5715	0.016474	0.426887	-0.768342	0.442284	0.612021
AC009950.2	8.22014	0.410687	0.209867	1.9554	0.0505365	0.124925
AC009960.3	0.0232411	-0.0019889	0.243194	-0.00817478	0.993478	NA
AC009961.2	0.177256	-0.231781	0.429726	-0.570494	0.568343	NA
AC009961.3	4.3971	-0.0871695	0.180867	-0.481989	0.629814	0.76892
AC009967.3	0.0514843	-0.0136412	0.243194	-0.0560884	0.955271	NA
AC009970.1	0.0359713	0.00312384	0.243194	0.0128484	0.989749	NA
AC010084.1	1.41562	0.448981	0.390353	1.16378	0.244515	0.40645
AC010086.1	0.0176701	0.00359944	0.243194	0.0148042	0.988188	NA
AC010091.1	0.160936	-0.212206	0.438917	-0.488946	0.62488	NA
AC010127.3	0.197232	-0.294141	0.42721	-0.663572	0.506964	NA
AC010132.11	1.86395	0.498861	0.413007	1.23877	0.215431	0.370345
AC010136.2	0.295773	-0.140158	0.426861	-0.337551	0.735702	NA
AC010145.4	0.0169303	0.0143005	0.243194	0.0588064	0.953106	NA
AC010148.1	1.32085	-0.117326	0.313917	-0.373884	0.708491	0.825579
AC010150.1	0.223367	-0.0357229	0.438288	-0.0822407	0.934455	NA
AC010153.3	0.0201072	-0.00710163	0.243194	-0.029198	0.976707	NA
AC010226.4	9.33264	0.732928	0.222458	3.29236	0.000993521	0.00543723
AC010240.2	0.89595	-0.412944	0.423802	-0.98994	0.322204	0.494225
AC010240.3	0.0174594	0.00359944	0.243194	0.0148042	0.988188	NA
AC010287.1	0.703884	-0.229606	0.430783	-0.545321	0.585533	0.734602
AC010468.1	0.0877709	0.0204864	0.381395	0.053716	0.957161	NA
AC010492.2	0.462064	-0.662277	0.386791	-1.73659	0.0824597	0.181714
AC010492.5	0.0631109	0.0316991	0.308113	0.102884	0.918055	NA
AC010504.2	1.02315	0.336349	0.331248	1.01819	0.308588	0.479822
AC010522.1	0.0207698	0.00359944	0.243194	0.0148042	0.988188	NA
AC010524.2	4.09608	-0.0502803	0.305125	-0.164404	0.869413	0.929334
AC010524.4	0.0921777	-0.00764688	0.342793	-0.0223056	0.982204	NA
AC010525.4	0.46529	0.0846513	0.437641	0.206735	0.836217	0.909589
AC010525.5	0.0712971	0.0139108	0.251873	0.0552323	0.955953	NA
AC010547.9	22.9226	-0.226196	0.189764	-1.19126	0.233552	0.393349
AC010642.1	17.059	0.165614	0.169389	0.977544	0.3283	0.500413
AC010642.2	1.86191	0.410936	0.350148	1.18831	0.234711	0.39464
AC010646.3	0.304865	-0.0349139	0.432033	-0.084217	0.932884	NA
AC010649.1	0.0590389	-0.0326443	0.277231	-0.117748	0.906267	NA
AC010729.1	0.0152772	0.00359944	0.243194	0.0148042	0.988188	NA
AC010731.2	0.0255407	-0.01269	0.243194	-0.052177	0.958388	NA
AC010731.4	0.0147123	-0.00710163	0.243194	-0.029198	0.976707	NA
AC010733.5	2.46938	0.289872	0.267142	1.08589	0.277526	0.444981
AC010745.1	0.0545915	-0.00599046	0.330375	-0.0181302	0.985535	NA
AC010745.2	0.0212322	-0.01269	0.243194	-0.052177	0.958388	NA
AC010761.13	1.19384	-0.259696	0.331147	-0.787252	0.431134	0.601465
AC010761.14	0.0376132	0.024526	0.243194	0.100853	0.919667	NA
AC010761.6	0.278924	-0.0387478	0.426006	-0.103947	0.917211	NA
AC010761.8	10.1004	0.0593216	0.161149	0.368082	0.712812	0.82868
AC010761.9	6.3992	-0.380597	0.315267	-1.20324	0.228883	0.387377
AC010872.1	0.546365	-0.762404	0.418513	-1.85959	0.0629432	0.147896
AC010878.3	0.0819524	0.039366	0.339803	0.115851	0.90777	NA
AC010883.5	1.00231	-0.140286	0.350048	-0.403069	0.686897	0.810882
AC010884.1	0.101116	-0.0810151	0.341765	-0.236214	0.813267	NA
AC010886.2	0.382459	-0.107646	0.439962	-0.267604	0.789004	NA
AC010890.1	0.92167	0.676971	0.350313	1.94163	0.0521821	0.128129
AC010894.3	3.94546	0.00653039	0.241945	0.0270049	0.978456	0.989146
AC010900.2	0.410368	0.125792	0.400129	0.320365	0.748692	0.85484
AC010907.2	0.096369	-0.107211	0.399025	-0.26868	0.788176	NA
AC010907.5	0.0501114	0.0240504	0.243194	0.0988971	0.92122	NA
AC010967.2	0.162745	0.229497	0.412964	0.549996	0.582322	NA
AC010969.1	2.48039	-0.306888	0.432014	-2.39501	0.0166198	0.052305
AC010975.1	0.0152763	-0.00710163	0.243194	-0.029198	0.976707	NA
AC010976.2	7.86887	0.154069	0.224704	0.686393	0.492466	0.658489
AC010980.2	1.58156	0.834893	0.361611	2.32172	0.020248	0.0612464
AC010982.2	0.0343025	0.0194133	0.243194	0.0798296	0.936373	NA
AC010987.6	0.105123	0.168748	0.384511	0.438866	0.660759	NA
AC011239.1	0.135366	-0.0620755	0.414681	-0.149693	0.881007	NA
AC011239.2	0.504292	0.90854	0.41358	2.26189	0.0237039	0.0695912
AC011242.5	0.0446976	0.0237416	0.269142	0.0882149	0.929706	NA
AC011247.3	0.0355628	0.00312384	0.243194	0.0128484	0.989749	NA
AC011286.1	0.0172691	0.00359944	0.243194	0.0148042	0.988188	NA
AC011288.2	0.0296556	0.024526	0.243194	0.100853	0.919667	NA
AC011290.5	13.308	-0.677793	0.208605	-3.24616	0.00116972	0.0061964
AC011294.3	0.161283	0.0631651	0.440079	0.143532	0.88587	NA
AC011298.2	10.53	-0.79869	0.355642	-2.23792	0.0252263	0.0731595
AC011330.13	10.2027	-0.124034	0.180644	-0.686826	0.492192	0.658396
AC011330.5	10.04	-0.516659	0.381773	-1.34565	0.178416	0.32269
AC011343.1	1.04578	-1.18153	0.420289	-2.85875	0.00425312	0.0174796
AC011366.3	0.0162703	-0.00710163	0.243194	-0.029198	0.976707	NA
AC011406.2	0.101505	-0.0103352	0.365311	-0.0282897	0.977431	NA
AC011513.3	20.5735	-0.331645	0.35751	-1.77255	0.0763032	0.171344
AC011513.4	0.0180116	0.00359944	0.243194	0.0148042	0.988188	NA
AC011515.2	0.893431	1.15788	0.388748	3.01114	0.00260265	0.0117237
AC011523.2	0.115204	-0.184187	0.399684	-0.463145	0.643261	NA
AC011530.4	0.0984443	0.00478487	0.412651	0.0115967	0.990747	NA
AC011551.3	0.105445	-0.0171414	0.412867	-0.0415165	0.966884	NA
AC011558.5	108.751	0.20464	0.16963	1.20567	0.227946	0.386202
AC011718.2	0.0298605	-0.00757724	0.243194	-0.0311537	0.975147	NA
AC011738.4	0.392386	0.579649	0.41655	1.45211	0.146472	0.278872
AC011747.3	2.03533	-0.934019	0.301249	-3.09024	0.00199996	0.00949207
AC011747.4	19.4996	-0.660523	0.238319	-2.77467	0.00552578	0.0216602
AC011747.6	0.0502737	0.017218	0.272534	0.0631802	0.949623	NA
AC011816.1	0.167269	-0.00310422	0.422356	-0.00739932	0.994096	NA
AC011893.3	1.01314	0.753371	0.407687	1.88759	0.0590814	0.14104
AC011899.10	0.319761	-0.140471	0.433849	-0.349989	0.726347	NA
AC011899.9	83.0779	1.00288	0.21558	4.64986	3.32159e-06	5.67652e-05
AC011933.2	0.0433304	0.0296387	0.243194	0.121876	0.902997	NA
AC011997.1	0.505548	-0.588646	0.423232	-1.4033	0.160528	0.298728
AC011999.1	0.242176	-0.0244559	0.434175	-0.0569139	0.954614	NA
AC012065.5	0.246902	-0.0154846	0.437327	-0.0361516	0.971161	NA
AC012066.1	0.50304	-0.250831	0.432795	-0.597508	0.550168	0.706093
AC012074.2	2.40393	0.631347	0.25744	2.45176	0.0142161	0.0461455
AC012078.2	0.0252412	0.0194133	0.243194	0.0798296	0.936373	NA
AC012123.1	0.0939751	0.0860849	0.341219	0.252288	0.800818	NA
AC012146.7	10.6899	0.619088	0.183611	3.37025	0.000750989	0.004319
AC012314.19	0.0528236	0.00264824	0.243194	0.0108927	0.991309	NA
AC012314.8	9.51968	-0.379177	0.226659	-1.67313	0.0943017	0.200795
AC012354.6	0.0440984	-0.0187539	0.243194	-0.0771117	0.938535	NA
AC012354.8	0.0509066	0.021899	0.302287	0.072447	0.942246	NA
AC012358.4	8.20547	0.0031089	0.161736	0.0192172	0.984668	0.992584
AC012358.7	1.39467	-0.0682581	0.356355	-0.193196	0.846806	0.91587
AC012358.8	6.68909	0.594306	0.186438	3.18666	0.00143928	0.00731672
AC012360.4	0.335306	-0.0588477	0.439534	-0.138823	0.88959	NA
AC012360.6	10.4262	0.203909	0.232394	0.877187	0.380385	0.553307
AC012363.13	0.0330724	-0.00757724	0.243194	-0.0311537	0.975147	NA
AC012363.4	1.47652	0.144058	0.42712	0.340411	0.733547	0.843739
AC012363.7	1.80026	-0.251123	0.418397	-0.641436	0.52124	0.682981
AC012363.8	0.734164	0.0274175	0.397057	0.0698424	0.944319	0.971195
AC012368.1	0.329794	0.230474	0.419533	0.556807	0.57766	NA
AC012370.3	0.0670077	0.0324234	0.358339	0.0904842	0.927902	NA
AC012442.5	0.0937523	0.023696	0.399299	0.0593455	0.952677	NA
AC012442.6	0.565149	-0.315718	0.404387	-0.794488	0.426911	0.597532
AC012454.4	0.0554441	0.0240504	0.243194	0.0988971	0.92122	NA
AC012462.2	0.491372	0.359069	0.41298	0.886001	0.375617	0.548971
AC012485.2	0.877076	-0.157075	0.389741	-0.405981	0.684756	0.809366
AC012494.1	0.0661142	-0.0517149	0.308922	-0.167402	0.867054	NA
AC012499.1	0.0178777	-0.00710163	0.243194	-0.029198	0.976707	NA
AC012501.2	0.104271	-0.0460051	0.383267	-0.120033	0.904457	NA
AC012501.3	4.80477	-0.975615	0.412519	-2.34649	0.0189512	0.0581645
AC012506.2	0.0521124	-0.0315855	0.273254	-0.115588	0.907979	NA
AC012506.3	0.0241859	-0.01269	0.243194	-0.052177	0.958388	NA
AC012506.4	0.0267505	-0.01269	0.243194	-0.052177	0.958388	NA
AC012507.3	0.22616	0.222941	0.390133	0.561065	0.574753	NA
AC012507.4	0.237745	0.0579506	0.385417	0.163802	0.869887	NA
AC012512.1	1.43597	0.465601	0.436452	2.80897	0.00497005	0.0198494
AC012513.4	0.863238	0.109783	0.397629	0.280188	0.779333	0.874428
AC012531.25	1.17359	0.678969	0.418943	1.68162	0.0926421	0.198016
AC012613.2	4.48956	-1.11509	0.418503	-2.65647	0.00789624	0.0289128
AC012668.2	0.451599	0.0180731	0.435728	0.0438776	0.965002	0.981512
AC013264.2	2.37478	1.11678	0.32599	3.42039	0.000625316	0.00373238
AC013268.3	5.99363	-0.00845317	0.34526	-0.0248175	0.980201	0.990194
AC013271.3	12.7025	0.0989654	0.239844	0.412541	0.679943	0.805945
AC013275.2	7.84986	-1.04726	0.311275	-3.3657	0.000763496	0.00436909
AC013410.1	0.136714	-0.0422868	0.368445	-0.114769	0.908628	NA
AC013410.2	0.0145805	-0.00710163	0.243194	-0.029198	0.976707	NA
AC013429.5	0.0797506	-0.0253238	0.313759	-0.0807088	0.935674	NA
AC013439.4	0.3258	-0.39002	0.43311	-0.939946	0.347245	NA
AC013444.1	0.379926	0.144991	0.393329	0.379319	0.704451	NA
AC013448.1	0.0650779	0.010678	0.280347	0.0380912	0.969615	NA
AC013448.2	0.0169217	0.00359944	0.243194	0.0148042	0.988188	NA
AC013460.1	0.335833	0.475065	0.440062	1.09842	0.272023	NA
AC013461.1	1209.12	-0.0322525	0.11141	-0.289489	0.772207	0.870011
AC013463.2	1.24832	0.0845837	0.364313	0.233909	0.815055	0.896962
AC013470.6	0.0265129	-0.01269	0.243194	-0.052177	0.958388	NA
AC013472.3	0.472965	-0.294369	0.436094	-0.695536	0.48672	0.65348
AC013474.4	0.567606	0.120945	0.420337	0.296747	0.76666	0.866242
AC015688.3	1.16854	0.0256426	0.425267	0.0660939	0.947303	0.972823
AC015726.1	0.0163948	0.00359944	0.243194	0.0148042	0.988188	NA
AC015849.13	0.273045	-0.133305	0.438527	-0.324799	0.745333	NA
AC015849.14	0.0396706	0.0138249	0.243194	0.0568506	0.954664	NA
AC015849.16	2.42969	0.0513899	0.282291	0.182322	0.85533	0.921133
AC015849.19	0.421122	0.306745	0.405397	0.771972	0.440131	0.609936
AC015849.2	0.116799	0.080611	0.402076	0.200488	0.841099	NA
AC015933.2	0.0358011	0.0138249	0.243194	0.0568506	0.954664	NA
AC015936.3	0.412324	0.00903225	0.43788	0.0216393	0.982736	0.991657
AC015969.3	0.135462	0.0770285	0.326584	0.235864	0.813538	NA
AC015971.2	23.0041	-0.552083	0.18027	-3.06428	0.00218197	0.010204
AC015987.1	1.32312	0.593897	0.346701	1.7249	0.0845453	0.185138
AC016142.1	0.664671	-0.574251	0.390516	-1.49239	0.135597	0.263495
AC016292.3	0.355891	-0.202684	0.425348	-0.494159	0.621194	NA
AC016549.1	1.70838	-0.495638	0.39341	-1.26741	0.20501	0.356953
AC016582.2	2.5241	-0.200445	0.317251	-0.631619	0.527636	0.688396
AC016629.3	0.566198	0.0947592	0.408387	0.239112	0.811019	0.894389
AC016629.7	0.107802	0.00275263	0.343664	0.00801154	0.993608	NA
AC016644.1	0.045077	0.00823658	0.243194	0.0338717	0.972979	NA
AC016683.5	0.389539	0.0142151	0.439617	0.0342905	0.972646	0.986253
AC016700.5	7.06901	-0.216439	0.269059	-0.804563	0.421072	0.592182
AC016708.2	0.112678	0.00293255	0.413043	0.00710114	0.994334	NA
AC016712.1	0.0490592	0.00823658	0.243194	0.0338717	0.972979	NA
AC016712.2	0.055064	0.0134557	0.244073	0.055133	0.956032	NA
AC016716.1	0.0332581	-0.0182783	0.243194	-0.0751559	0.940091	NA
AC016722.3	0.293603	0.093061	0.397023	0.234398	0.814676	NA
AC016722.4	7.3455	-0.0895608	0.201407	-0.445373	0.65605	0.788743
AC016723.4	0.0538343	-0.00805284	0.243194	-0.0331095	0.973587	NA
AC016730.1	0.0592534	0.0449769	0.243194	0.184946	0.853272	NA
AC016734.2	0.575273	0.494824	0.392194	1.27987	0.200591	0.351502
AC016735.1	0.0311752	0.00312384	0.243194	0.0128484	0.989749	NA
AC016735.2	176.516	-1.627	0.427753	-3.84412	0.000120987	0.000988487
AC016735.3	0.167403	0.19424	0.352255	0.560436	0.575182	NA
AC016738.3	0.0547785	-0.0174413	0.275753	-0.0632469	0.94957	NA
AC016738.4	15.6865	-0.0541321	0.294195	-0.187298	0.851427	0.918467
AC016739.2	3.18834	0.415008	0.204458	2.0287	0.0424889	0.109132
AC016745.3	1.76203	-0.182002	0.39222	-0.477582	0.632948	0.771642
AC016747.3	45.2536	0.952584	0.1733	5.49292	3.95342e-08	1.79089e-06
AC016757.3	6.72132	-0.864893	0.297464	-2.89983	0.00373361	0.0157031
AC016768.1	0.647215	-0.59498	0.437555	-1.42708	0.153555	0.289029
AC016772.4	0.0607818	0.0398642	0.243194	0.163922	0.869792	NA
AC016831.5	0.0462528	0.0296387	0.243194	0.121876	0.902997	NA
AC016831.6	0.0509391	-0.0187539	0.243194	-0.0771117	0.938535	NA
AC016831.7	7.75894	-0.783285	0.287387	-2.73539	0.00623069	0.023927
AC016907.3	0.493296	0.71218	0.419639	1.71755	0.0858791	0.187422
AC016909.1	0.0889937	0.0705074	0.315054	0.223797	0.822915	NA
AC016910.1	0.70425	0.46482	0.395828	1.1917	0.233378	0.393225
AC016994.2	0.0336976	0.00312384	0.243194	0.0128484	0.989749	NA
AC016995.3	0.820213	0.696373	0.371763	1.88334	0.0596539	0.14206
AC016999.2	0.801749	-0.452883	0.358342	-1.28193	0.199868	0.350627
AC017002.1	4.18782	1.00871	0.297752	3.39006	0.000698783	0.00407008
AC017002.2	0.997945	0.232711	0.326696	0.71664	0.473596	0.641821
AC017002.4	0.110712	0.0222718	0.400525	0.0556079	0.955654	NA
AC017006.2	0.0360289	-0.0182783	0.243194	-0.0751559	0.940091	NA
AC017035.2	0.0536442	0.00347579	0.27463	0.0126591	0.9899	NA
AC017074.1	0.0184604	0.0143005	0.243194	0.0588064	0.953106	NA
AC017074.2	3.22734	-0.524516	0.278866	-1.87735	0.0604695	0.143511
AC017079.3	0.0270733	0.00871218	0.243194	0.0358274	0.97142	NA
AC017079.4	0.0593536	-0.00497758	0.306311	-0.0162477	0.987037	NA
AC017081.1	0.267423	0.216203	0.433757	0.521987	0.601679	NA
AC017081.2	0.183435	0.0143005	0.243194	0.0588064	0.953106	NA
AC017083.2	0.0907753	0.0178037	0.363246	0.0490145	0.960908	NA
AC017101.10	0.235631	-0.435923	0.437247	-1.03437	0.300965	NA
AC017104.2	0.0573698	0.0136262	0.245472	0.0555135	0.955729	NA
AC017104.6	6.11285	0.739367	0.239575	3.08361	0.00204504	0.00965752
AC017116.11	12.7409	0.0687183	0.242665	0.282754	0.777366	0.873337
AC018359.1	0.0260497	0.00871218	0.243194	0.0358274	0.97142	NA
AC018442.1	0.211756	-0.362961	0.439827	-0.921608	0.356733	NA
AC018462.2	0.237415	0.246753	0.42205	0.613051	0.539842	NA
AC018463.4	0.534097	-0.601339	0.407201	-1.52519	0.127211	0.251405
AC018641.7	1.95814	-0.774325	0.375401	-2.05863	0.0395298	0.103336
AC018647.3	7.00112	0.492599	0.309895	1.5858	0.112785	0.230119
AC018685.1	0.173046	-0.359609	0.412414	-0.90271	0.36668	NA
AC018693.6	0.0609848	-0.00500867	0.307108	-0.0163067	0.98699	NA
AC018712.2	0.0316056	0.024526	0.243194	0.100853	0.919667	NA
AC018735.1	0.0181334	0.0143005	0.243194	0.0588064	0.953106	NA
AC018737.3	0.0712581	0.033078	0.282747	0.116991	0.906867	NA
AC018742.1	0.0782061	0.0500897	0.243194	0.205969	0.836815	NA
AC018755.16	11.7775	0.0204815	0.18234	0.112264	0.910614	0.953049
AC018755.17	0.171398	-0.00368931	0.435518	-0.00851977	0.993202	NA
AC018755.18	22.4833	0.908779	0.334397	2.71181	0.00669171	0.0252827
AC018766.6	0.111734	0.00378919	0.385272	0.00983664	0.992152	NA
AC018799.1	0.0285116	0.0194133	0.243194	0.0798296	0.936373	NA
AC018804.6	4.96501	-0.434039	0.351715	-1.30099	0.193262	0.34183
AC018804.7	10.8111	-0.183583	0.415557	-0.443984	0.657054	0.789283
AC018816.3	1.23937	0.667145	0.320525	2.08276	0.0372733	0.0987224
AC018865.5	0.0191593	-0.00710163	0.243194	-0.029198	0.976707	NA
AC018878.3	0.0581537	0.00776098	0.243194	0.0319159	0.974539	NA
AC018890.6	1.25762	0.125604	0.430144	-0.189318	0.849844	0.917583
AC018892.9	0.200907	0.3244	0.435402	0.754855	0.450336	NA
AC019070.1	0.0716885	0.0399753	0.281902	0.141808	0.887231	NA
AC019080.1	0.0982446	-0.0249095	0.363909	-0.068448	0.945429	NA
AC019097.7	1.91907	-0.0390455	0.253205	-0.154166	0.877479	0.933354
AC019109.1	0.0932984	-0.523772	0.344999	0.0442707	0.964689	NA
AC019117.1	0.328273	0.230658	0.423195	0.564101	0.572686	NA
AC019117.2	2.29229	0.22172	0.364077	0.617727	0.536755	0.695842
AC019118.3	0.117647	0.0507027	0.400398	-0.275449	0.782971	NA
AC019172.2	0.318621	0.164025	0.425853	0.383269	0.701521	NA
AC019181.2	0.988708	0.581555	0.394958	1.52035	0.128424	0.253089
AC019181.3	0.276953	0.388896	0.437542	0.896775	0.369839	NA
AC019185.2	0.0199297	0.0143005	0.243194	0.0588064	0.953106	NA
AC019186.1	0.361701	-0.282791	0.439612	-0.701387	0.483062	NA
AC019330.1	12.6502	-1.42373	0.294253	-4.8362	1.32348e-06	2.78471e-05
AC019349.5	0.109029	-0.0425836	0.318679	0.194838	0.84552	NA
AC020571.3	17.6998	1.01789	0.249555	4.07388	4.62368e-05	0.000448057
AC020594.5	0.226512	-0.124744	0.43731	-0.290564	0.771384	NA
AC020915.2	0.0723663	0.0215648	0.309777	0.0696161	0.944499	NA
AC020951.1	8.35931	-0.438158	0.196556	-2.22755	0.0259105	0.0746203
AC021016.7	0.035056	0.00312384	0.243194	0.0128484	0.989749	NA
AC021106.1	2.08124	-0.0659462	0.274158	-0.240569	0.809889	0.893932
AC021188.4	3.12255	1.02813	0.27526	3.72869	0.000192477	0.00144464
AC021218.2	178.833	-0.93702	0.266934	-3.51374	0.000441848	0.00283166
AC021224.1	8.8582	0.00910285	0.161798	0.0562549	0.955139	0.976298
AC021876.4	0.0362775	0.024526	0.243194	0.100853	0.919667	NA
AC022007.5	11.5877	-0.356235	0.164213	-2.16879	0.0300986	0.0837991
AC022153.1	1.25986	0.0695163	0.439579	0.179234	0.857754	0.922322
AC022154.7	0.411735	-0.010772	0.415181	-0.0268537	0.978576	0.989146
AC022182.1	0.154683	0.0838026	0.413625	0.202606	0.839443	NA
AC022182.2	0.297521	-0.0610861	0.439496	-0.164822	0.869084	NA
AC022182.3	3.83518	0.438363	0.281489	1.55619	0.119662	0.240442
AC022201.4	0.197061	-0.216355	0.411582	-0.513915	0.607311	NA
AC022201.5	0.130536	-0.0550129	0.401294	-0.137087	0.890962	NA
AC022210.2	7.62216	-0.32315	0.285003	-1.13057	0.258237	0.423035
AC022431.3	0.13124	0.118076	0.385603	0.306212	0.759443	NA
AC022486.1	0.127784	0.159401	0.431914	0.369059	0.712084	NA
AC022816.2	1.00949	-0.793404	0.423654	-1.96417	0.0495101	0.122881
AC022819.3	2.36857	0.219122	0.345562	0.641345	0.521299	0.683025
AC023115.2	0.594983	0.356209	0.398737	0.905176	0.365372	0.538881
AC023128.1	0.026279	0.00871218	0.243194	0.0358274	0.97142	NA
AC023128.2	0.0201072	-0.00710163	0.243194	-0.029198	0.976707	NA
AC023271.1	0.683814	0.175676	0.382994	0.463731	0.642841	0.779179
AC023347.1	0.162147	-0.108809	0.268483	-0.371332	0.71039	NA
AC023481.1	0.0630657	-0.00307838	0.248315	-0.0123939	0.990111	NA
AC023590.1	1.32458	1.07603	0.351022	3.07756	0.00208701	0.00982068
AC024084.1	0.0366588	0.024526	0.243194	0.100853	0.919667	NA
AC024560.2	16.9937	-1.04402	0.278922	-3.73314	0.000189109	0.00142329
AC024560.3	191.205	-0.32007	0.116518	-2.74796	0.0059967	0.0231663
AC024592.12	21.5195	0.126365	0.298281	0.423801	0.671711	0.799879
AC024592.9	6.76061	-1.18728	0.354602	-3.44327	0.00057472	0.00349714
AC024704.2	0.0904455	-0.0165287	0.316744	-0.0521808	0.958385	NA
AC024937.2	0.0285596	0.00871218	0.243194	0.0358274	0.97142	NA
AC024937.4	0.504269	-0.0135468	0.437962	-0.0312927	0.975036	0.9877
AC024937.6	6.96421	-0.363522	0.245872	-1.48445	0.13769	0.266368
AC025165.8	8.23799	0.532949	0.22983	2.31593	0.0205621	0.062005
AC025171.1	30.7329	0.633642	0.157937	4.01118	6.04161e-05	0.000554968
AC025263.3	0.0192942	-0.00710163	0.243194	-0.029198	0.976707	NA
AC025335.1	66.8568	0.169731	0.130297	1.30247	0.192756	0.341185
AC025442.3	0.340941	0.14066	0.422081	0.343497	0.731225	NA
AC025750.7	0.0177521	-0.00710163	0.243194	-0.029198	0.976707	NA
AC025918.2	0.0866194	-0.016375	0.315532	-0.0518941	0.958613	NA
AC026150.6	3.34186	0.133817	0.358972	0.385436	0.699915	0.819956
AC026150.8	6.04535	0.499505	0.243725	2.04747	0.0406122	0.105561
AC026202.3	1.52198	0.382927	0.307224	1.25155	0.210735	0.364378
AC026248.1	0.233279	-0.192201	0.44008	-0.435148	0.663455	NA
AC026271.5	5.19617	-0.520369	0.265907	-1.97519	0.0482471	0.120583
AC026471.6	6.15319	-1.08373	0.307818	-3.50939	0.000449128	0.0028672
AC026904.1	0.996596	0.935133	0.43957	2.22716	0.0259364	0.0746788
AC026954.6	0.0437154	-0.00307078	0.268415	-0.0114375	0.990874	NA
AC027119.1	0.0755376	0.0449769	0.243194	0.184946	0.853272	NA
AC027601.1	20.1501	0.13307	0.217511	0.612274	0.540357	0.698638
AC027612.1	0.45312	0.13978	0.414362	0.351927	0.724893	0.837865
AC027612.4	0.416385	0.0533249	0.438043	0.126943	0.898985	0.946536
AC027612.6	36.5043	-0.0142559	0.174841	-0.0815313	0.935019	0.966248
AC034220.3	29.7334	-0.431983	0.178317	-2.42211	0.0154308	0.0492399
AC034243.1	0.695971	-1.29133	0.440039	-2.8699	0.004106	0.0169892
AC037459.4	1.68448	0.0168486	0.438399	0.0401053	0.968009	0.983134
AC046143.3	13.2007	-0.403152	0.165971	-2.42796	0.0151842	0.0486257
AC053503.11	0.0759977	-0.0271091	0.253104	-0.107103	0.914707	NA
AC053503.12	0.145032	0.226032	0.389309	0.581232	0.561084	NA
AC053503.4	3.19645	-0.572229	0.271005	-2.10747	0.0350769	0.0942185
AC055733.1	0.040763	0.0138249	0.243194	0.0568506	0.954664	NA
AC058791.1	37.2868	-0.255806	0.212587	-1.20702	0.227425	0.385552
AC060834.2	0.0483673	0.0133493	0.243194	0.0548949	0.956222	NA
AC061961.2	0.0137684	0.00359944	0.243194	0.0148042	0.988188	NA
AC061992.2	1.00883	0.623448	0.345859	1.80908	0.070439	0.161367
AC062017.1	0.916975	0.172579	0.404461	0.434086	0.664226	0.79483
AC062028.1	0.28427	-0.581549	0.436259	-1.35046	0.176868	NA
AC062029.1	32.7249	-0.13644	0.160388	-0.851267	0.394621	0.567498
AC062031.1	0.0181754	0.0143005	0.243194	0.0588064	0.953106	NA
AC063976.7	5.40952	-0.120419	0.244313	-0.493866	0.621401	0.762944
AC064834.1	19.9453	-1.41096	0.436871	-3.25561	0.0011315	0.00603139
AC064834.2	0.14283	-0.0254531	0.430934	-0.0590638	0.952901	NA
AC064834.3	0.215543	0.270673	0.439746	0.620092	0.535197	NA
AC064836.3	0.562195	-0.0151666	0.369513	-0.0414234	0.966958	0.982433
AC064850.4	1.05608	0.0132366	0.403702	0.0336313	0.973171	0.986635
AC064852.4	0.0383503	0.00989464	0.264102	0.0374682	0.970112	NA
AC064853.2	0.107313	0.0734144	0.320303	0.229205	0.81871	NA
AC064853.3	0.0621804	-0.00503098	0.307678	-0.016349	0.986956	NA
AC064875.2	2.86906	0.684761	0.313233	2.19361	0.0282636	0.0798158
AC066615.1	0.054028	0.0175542	0.274859	0.0638691	0.949074	NA
AC066692.3	0.0282936	-0.0019889	0.243194	-0.00817478	0.993478	NA
AC067945.3	0.467883	-0.0306758	0.433861	-0.0730958	0.94173	0.969811
AC067945.4	0.493783	0.269561	0.416419	0.666314	0.50521	0.668925
AC067956.1	0.0149385	0.0143005	0.243194	0.0588064	0.953106	NA
AC067959.1	0.0959687	0.0534514	0.318678	0.167731	0.866795	NA
AC068134.10	6.63132	-0.152142	0.217728	-0.699402	0.484301	0.651324
AC068134.6	0.142381	0.101217	0.243194	0.381382	0.70292	NA
AC068138.1	0.018615	0.00359944	0.243194	0.0148042	0.988188	NA
AC068196.1	0.0600571	0.0495073	0.306658	0.161444	0.871744	NA
AC068279.3	0.327026	-0.114734	0.436899	-0.274867	0.783419	NA
AC068282.3	13.0774	1.20241	0.30855	3.88844	0.000100889	0.00085082
AC068491.2	0.289724	0.511008	0.439871	1.16597	0.243627	NA
AC068491.3	0.132786	0.0659826	0.414444	0.159209	0.873504	NA
AC068492.1	0.123424	0.0235748	0.243194	0.0969413	0.922773	NA
AC068499.10	0.123255	0.0689224	0.385664	0.178712	0.858164	NA
AC068522.4	0.0771154	-0.0536778	0.338239	-0.158696	0.873909	NA
AC068533.7	10.5084	-0.437439	0.283726	-1.54393	0.122606	0.244648
AC068535.3	3.52241	-0.414735	0.422969	-1.00447	0.315153	0.487024
AC068580.5	0.504663	0.589622	0.424533	1.43024	0.152647	0.287791
AC068580.6	64.0391	0.887278	0.200562	4.42265	9.74972e-06	0.000131399
AC068580.7	0.0896766	0.0385288	0.340503	0.113155	0.909908	NA
AC068831.10	1.24927	-0.419506	0.306948	-1.36801	0.17131	0.312724
AC068831.15	45.6734	0.721949	0.144933	4.9843	6.2185e-07	1.53176e-05
AC068831.16	0.133859	0.000942886	0.399612	0.00236084	0.998116	NA
AC068831.3	0.0853186	0.00586452	0.398479	0.0147187	0.988257	NA
AC068831.6	2.43144	-0.0979438	0.286337	-0.342802	0.731747	0.842658
AC068858.1	0.214128	0.0518528	0.439139	0.116204	0.907491	NA
AC069063.2	0.33352	-0.288784	0.439592	-0.699849	0.484022	NA
AC069154.4	0.25175	0.0217514	0.397729	0.0546904	0.956385	NA
AC069155.1	0.0242145	-0.01269	0.243194	-0.052177	0.958388	NA
AC069213.4	0.0528628	0.0189377	0.243194	0.0778738	0.937928	NA
AC069257.8	0.186014	0.0770793	0.383582	0.204613	0.837874	NA
AC069277.2	1.41303	-0.834942	0.400189	-2.09011	0.0366079	0.0973817
AC069282.6	11.8837	-0.116002	0.173842	-0.667558	0.504416	0.668449
AC069363.1	1.41921	1.3806	0.371602	3.72543	0.000194982	0.00146043
AC069368.3	1.98645	0.112409	0.433438	1.19661	0.231458	0.390661
AC069513.4	4.27931	-0.496102	0.232765	-2.12775	0.033358	0.0906416
AC072052.7	0.606407	-0.467189	0.386603	-1.21869	0.222962	0.379835
AC072062.1	3.55626	-1.20766	0.270452	-4.44681	8.71538e-06	0.000119875
AC072062.3	0.304589	-0.271543	0.43891	-0.609929	0.541909	NA
AC073043.1	0.644207	-0.371832	0.369886	-1.01172	0.311671	0.48315
AC073046.25	3.92515	-0.0517606	0.228292	-0.22655	0.820774	0.900338
AC073052.1	2.16644	-0.175744	0.290981	-0.605148	0.545081	0.702256
AC073063.10	2.35862	-0.458426	0.269846	-1.69792	0.0895232	0.193256
AC073065.3	0.330511	0.0205032	0.293966	0.0697496	0.944393	NA
AC073069.2	0.0845574	-0.0530114	0.360811	-0.256018	0.797937	NA
AC073072.5	0.253322	0.1761	0.42168	0.462422	0.643779	NA
AC073109.2	0.0698679	0.00463085	0.336307	0.0137718	0.989012	NA
AC073115.6	0.144589	0.0437253	0.414466	0.105499	0.91598	NA
AC073115.7	0.261473	0.124179	0.435164	0.294867	0.768096	NA
AC073130.1	0.985844	0.765464	0.399421	1.94924	0.051267	0.126395
AC073130.3	0.911235	0.485269	0.377302	1.30239	0.192784	0.341211
AC073133.1	3.32952	-0.875637	0.359844	-2.42326	0.0153819	0.0491399
AC073133.2	0.283607	-0.504466	0.435627	-1.1692	0.242325	NA
AC073150.6	0.147643	-0.0231378	0.423072	-0.0546889	0.956386	NA
AC073254.1	3.33358	-0.118964	0.19877	-0.598587	0.549449	0.705615
AC073257.2	0.480944	0.436718	0.418729	1.07181	0.283805	0.45202
AC073264.10	0.0183712	-0.00710163	0.243194	-0.029198	0.976707	NA
AC073283.4	20.6606	-0.670335	0.213164	-3.14257	0.00167472	0.00825812
AC073283.7	4.27185	-0.106394	0.282445	-0.376129	0.706821	0.824542
AC073310.4	0.0224833	-0.01269	0.243194	-0.052177	0.958388	NA
AC073316.1	0.0770504	0.038896	0.338217	0.115005	0.908441	NA
AC073321.4	0.228534	0.0606528	0.415306	0.146399	0.883606	NA
AC073326.3	0.258917	0.0440941	0.435501	0.102747	0.918164	NA
AC073333.1	1.40326	0.301467	0.340098	0.894741	0.370925	0.544484
AC073333.8	0.0247053	-0.0019889	0.243194	-0.00817478	0.993478	NA
AC073342.12	0.171462	-0.0281918	0.437056	-0.0645029	0.94857	NA
AC073343.13	1.59849	0.0923621	0.297381	0.311062	0.755753	0.859305
AC073387.2	0.0714062	0.0235748	0.243194	0.0969413	0.922773	NA
AC073410.1	1.21925	-0.380033	0.365191	0.75482	0.450357	0.619917
AC073551.1	0.176688	-0.00254568	0.401163	-0.00639456	0.994898	NA
AC073621.2	0.433418	-0.159165	0.399111	-0.405781	0.684904	0.809381
AC073628.1	0.0173439	-0.00710163	0.243194	-0.029198	0.976707	NA
AC073842.19	0.318096	-0.365013	0.435562	-0.851567	0.394454	NA
AC073850.6	0.158835	0.102996	0.388425	0.265165	0.790882	NA
AC073869.1	10.7418	-1.20806	0.315231	-3.82603	0.000130225	0.0010481
AC073869.2	0.125752	-0.0139777	0.363941	-0.038405	0.969365	NA
AC073869.20	0.571135	-0.0660149	0.365507	-0.18061	0.856674	0.92179
AC073900.4	0.0461643	-0.0101486	0.269766	-0.0376173	0.969993	NA
AC073957.15	0.0944193	-0.143958	0.398694	-0.360007	0.718842	NA
AC074011.2	0.0384422	-0.0182783	0.243194	-0.0751559	0.940091	NA
AC074117.10	179.17	-0.302159	0.164752	-1.83508	0.0664936	0.154198
AC074183.4	0.0573374	0.0295548	0.244673	0.120797	0.903852	NA
AC074212.5	39.4839	-0.381808	0.179364	-2.12776	0.0333572	0.0906416
AC074212.6	2.13845	-0.163876	0.284714	-0.575811	0.564743	0.718599
AC074286.1	25.1677	0.0744101	0.134345	0.554034	0.579555	0.730415
AC074289.1	28.8165	1.09557	0.202597	5.40891	6.34078e-08	2.5807e-06
AC074366.3	0.166562	0.125617	0.430758	0.29162	0.770578	NA
AC074367.1	0.104476	-0.128101	0.384395	-0.33362	0.738666	NA
AC074389.6	0.113261	-0.0689689	0.366313	-0.188277	0.85066	NA
AC074391.1	0.452211	-0.32752	0.406062	-0.826308	0.40863	0.580451
AC078842.3	0.12089	-0.0350681	0.343814	-0.101996	0.91876	NA
AC078842.4	0.0159662	-0.00710163	0.243194	-0.029198	0.976707	NA
AC078852.1	0.14934	-0.027847	0.43647	-0.0637995	0.94913	NA
AC078852.2	0.169172	0.359403	0.414077	0.870004	0.384298	NA
AC078882.1	0.0504899	-0.00757724	0.243194	-0.0311537	0.975147	NA
AC078883.3	1.90289	0.24165	0.321451	0.756171	0.449547	0.619124
AC078883.4	0.220003	-0.129071	0.429061	-0.307314	0.758604	NA
AC078899.1	0.331849	-0.144149	0.386028	-0.380532	0.703551	NA
AC078941.1	0.503154	-0.013945	0.439531	-0.0323145	0.974221	0.987297
AC078942.1	0.412766	-0.686503	0.437183	-1.5902	0.11179	0.228548
AC079135.1	0.0328571	-0.00757724	0.243194	-0.0311537	0.975147	NA
AC079145.4	1.10767	-0.672678	0.372423	-1.81284	0.069857	0.160255
AC079250.1	0.15115	0.0907696	0.439287	0.20663	0.836299	NA
AC079305.10	0.982272	-0.25893	0.351668	-0.740831	0.458796	0.628005
AC079325.6	0.152852	0.1806	0.431408	0.41863	0.675486	NA
AC079354.3	0.286336	0.574652	0.43239	1.35573	0.175185	NA
AC079354.5	0.0854974	-0.0510938	0.362163	-0.141078	0.887809	NA
AC079448.1	0.0279636	-0.0019889	0.243194	-0.00817478	0.993478	NA
AC079466.1	3.07579	-0.131286	0.436674	-1.28697	0.198105	0.348528
AC079610.2	0.300158	0.0384664	0.427721	0.092335	0.926432	NA
AC079612.1	0.823279	-0.0128137	0.435887	-0.0309482	0.975311	0.987895
AC079613.1	0.0247435	0.0194133	0.243194	0.0798296	0.936373	NA
AC079630.2	0.0507596	0.0194133	0.243194	0.0798296	0.936373	NA
AC079630.4	8.99186	1.01958	0.225158	4.52465	6.04955e-06	8.94582e-05
AC079742.4	0.29851	-0.0887495	0.36174	-0.238161	0.811756	NA
AC079753.4	0.206159	-0.0561473	0.421944	-0.138815	0.889597	NA
AC079753.5	0.189815	-0.0449759	0.398882	-0.115055	0.908402	NA
AC079767.4	26.1951	1.58708	0.257992	6.13846	8.33251e-10	1.02613e-07
AC079776.1	0.0481821	-0.00805284	0.243194	-0.0331095	0.973587	NA
AC079776.2	0.265926	-0.0616312	0.431192	-0.146176	0.883782	NA
AC079776.3	0.0416822	0.0143005	0.243194	0.0588064	0.953106	NA
AC079776.6	0.059851	-0.0257387	0.277	-0.0929168	0.92597	NA
AC079779.4	0.359855	0.556567	0.425963	1.36348	0.172733	NA
AC079779.5	0.0572882	0.0347515	0.243194	0.142899	0.88637	NA
AC079779.6	0.112182	-0.0434065	0.423268	-0.10255	0.91832	NA
AC079779.7	0.0193155	0.0143005	0.243194	0.0588064	0.953106	NA
AC079781.8	0.143101	-0.230719	0.43095	-0.541834	0.587933	NA
AC079807.1	0.0178337	-0.00710163	0.243194	-0.029198	0.976707	NA
AC079807.2	3.6501	-0.0285434	0.261361	-0.109574	0.912747	0.954378
AC079807.3	0.229989	0.0149836	0.43434	0.0352766	0.971859	NA
AC079807.4	0.0686397	0.00832028	0.250979	0.0331544	0.973551	NA
AC079922.2	0.0301137	0.0138249	0.243194	0.0568506	0.954664	NA
AC079922.3	22.0869	0.435819	0.132486	3.28893	0.00100569	0.00549022
AC079988.3	0.0487983	0.0133493	0.243194	0.0548949	0.956222	NA
AC080125.1	0.0234444	0.00871218	0.243194	0.0358274	0.97142	NA
AC083843.1	213.079	-0.375398	0.147667	-2.54316	0.0109856	0.0374806
AC083843.2	0.408174	-0.0971032	0.440074	-0.230603	0.817623	0.898263
AC083843.4	17.8867	-0.0898235	0.294862	-0.31116	0.755679	0.859257
AC083862.6	0.193837	0.164203	0.413334	0.393979	0.693596	NA
AC083864.4	0.163946	0.00925834	0.249986	0.0370387	0.970454	NA
AC083867.4	0.0193155	0.0143005	0.243194	0.0588064	0.953106	NA
AC083873.4	0.934553	0.230835	0.380846	0.616251	0.537729	0.696787
AC083875.2	0.0157734	-0.00710163	0.243194	-0.029198	0.976707	NA
AC083884.8	2.45291	-0.30726	0.365431	-0.840946	0.400378	0.572948
AC083899.1	0.0427153	-0.0024645	0.243194	-0.0101305	0.991917	NA
AC083899.3	41.1987	-0.15316	0.146828	-1.04267	0.297101	0.466985
AC083900.1	1.17201	-0.517299	0.378923	-1.37361	0.169562	0.310499
AC083949.1	1.71765	0.940199	0.281659	3.32807	0.000874501	0.00489836
AC084082.3	0.144758	0.107349	0.371853	0.288689	0.77282	NA
AC084117.3	0.015781	-0.00710163	0.243194	-0.029198	0.976707	NA
AC084121.17	0.0481582	-0.0187539	0.243194	-0.0771117	0.938535	NA
AC084149.1	0.0684688	0.0326777	0.281255	0.116188	0.907504	NA
AC084149.2	0.0164054	-0.00710163	0.243194	-0.029198	0.976707	NA
AC084193.1	0.0361204	0.024526	0.243194	0.100853	0.919667	NA
AC084219.2	4.57712	-0.23649	0.439972	-0.543854	0.586542	0.735366
AC084219.4	9.10704	-0.0502612	0.38688	-0.131339	0.895507	0.944226
AC084809.2	1.45593	-0.566153	0.292392	-1.93322	0.0532089	0.129976
AC084809.3	0.748411	0.216882	0.417398	0.534658	0.592887	0.740409
AC087163.2	1.56725	-0.804026	0.343944	-2.34134	0.0192146	0.0587451
AC087294.2	2.75629	0.00500048	0.265088	0.0188924	0.984927	0.992683
AC087491.2	0.774654	0.117837	0.415327	0.291499	0.77067	0.868908
AC087650.1	0.0262933	-0.0019889	0.243194	-0.00817478	0.993478	NA
AC087762.1	0.054434	-0.0134194	0.304288	-0.0440986	0.964826	NA
AC090018.1	0.0354117	0.0194133	0.243194	0.0798296	0.936373	NA
AC090044.2	0.306402	0.135475	0.43757	0.322063	0.747405	NA
AC090286.2	0.132629	-0.210038	0.413402	-0.515497	0.606206	NA
AC090286.4	0.0315516	-0.00757724	0.243194	-0.0311537	0.975147	NA
AC090498.1	3360.21	-0.00209411	0.169649	-0.0123445	0.990151	0.995184
AC090505.5	0.341867	-0.463552	0.411802	-1.13586	0.256014	NA
AC090505.6	0.388656	-0.407617	0.414415	-0.98227	0.325967	0.497982
AC090587.4	0.764302	0.617687	0.378548	1.64537	0.0998943	0.209822
AC090587.5	0.676789	-0.416115	0.37624	-1.11786	0.263629	0.429531
AC090616.2	3.53613	-0.144763	0.220132	-0.657369	0.510944	0.673997
AC090804.1	0.367655	-0.220869	0.435515	-0.542866	0.587222	NA
AC090945.1	3.43146	-0.405122	0.273988	-1.47795	0.139421	0.268577
AC090952.5	0.117244	0.00261828	0.400336	0.00654159	0.994781	NA
AC090954.5	0.45217	-0.118223	0.43747	-0.265656	0.790504	0.881206
AC090957.2	0.0280543	-0.0019889	0.243194	-0.00817478	0.993478	NA
AC090960.1	0.017668	0.0143005	0.243194	0.0588064	0.953106	NA
AC091132.1	0.1127	0.0194853	0.384215	0.0507162	0.959552	NA
AC091177.1	0.154745	0.0899815	0.350338	0.256844	0.797299	NA
AC091492.2	0.10707	-0.0941209	0.344243	-0.273724	0.784297	NA
AC091493.1	0.038046	0.024526	0.243194	0.100853	0.919667	NA
AC091493.2	0.0174852	0.0143005	0.243194	0.0588064	0.953106	NA
AC091633.2	0.147412	0.0884293	0.368971	0.239666	0.810589	NA
AC091633.3	0.751682	-0.00959971	0.370558	-0.0261057	0.979173	0.989534
AC091729.7	0.165157	-0.00968038	0.327872	-0.029523	0.976448	NA
AC091729.8	0.265762	-0.265233	0.396129	-0.6779	0.497835	NA
AC091729.9	38.5838	-0.488036	0.125732	-3.88114	0.000103969	0.000870775
AC091801.1	0.401092	-0.525686	0.428586	-1.27676	0.201687	0.352842
AC091813.2	0.0229435	0.00871218	0.243194	0.0358274	0.97142	NA
AC091814.2	2.93352	0.568289	0.397099	1.49207	0.13568	0.263578
AC091814.3	1.66384	0.395398	0.294245	1.3455	0.178464	0.322755
AC091878.1	0.391788	-0.02932	0.413394	-0.0737073	0.941243	0.969593
AC092066.1	86.533	-0.269209	0.142023	-1.89547	0.0580301	0.139322
AC092071.1	1.17103	-0.0979625	0.330734	-0.130664	0.896041	0.944587
AC092106.1	0.054059	0.0347515	0.243194	0.142899	0.88637	NA
AC092155.4	0.208148	0.317969	0.421919	0.741581	0.458341	NA
AC092159.1	0.0158338	-0.00710163	0.243194	-0.029198	0.976707	NA
AC092159.2	0.591208	0.456786	0.423753	1.16475	0.24412	0.405972
AC092159.3	0.0142249	0.0143005	0.243194	0.0588064	0.953106	NA
AC092162.1	0.525663	0.977441	0.420553	2.3757	0.0175156	0.0545338
AC092168.2	0.320173	-0.337313	0.413337	-0.830194	0.406429	NA
AC092171.2	1.61624	-0.689854	0.28172	-2.44431	0.014513	0.0468694
AC092171.4	78.5219	-0.196916	0.148164	-1.32875	0.183929	0.32991
AC092192.1	0.543513	0.138669	0.422039	0.342225	0.732182	0.842828
AC092198.1	1.18092	-0.594791	0.33231	-1.79427	0.0727702	0.165518
AC092301.3	1.9896	0.160057	0.310725	0.515777	0.60601	0.750943
AC092338.5	0.765488	-0.0989594	0.365241	-0.273434	0.78452	0.877605
AC092415.1	0.65394	0.398021	0.439229	0.954939	0.339609	0.512449
AC092484.1	4.85806	0.640254	0.435751	1.46478	0.142982	0.273683
AC092535.3	0.858236	0.21051	0.384713	0.55341	0.579983	0.730814
AC092569.2	0.042307	0.0189377	0.243194	0.0778738	0.937928	NA
AC092573.2	0.563212	-0.424687	0.406099	-1.05833	0.289903	0.458751
AC092580.1	0.462925	0.584816	0.426418	1.45799	0.144843	0.276526
AC092580.3	0.271442	0.0532087	0.382662	0.13905	0.889411	NA
AC092580.4	2.25752	0.494838	0.35672	1.39263	0.163731	0.303008
AC092597.3	0.171756	0.0898687	0.422782	0.212566	0.831665	NA
AC092610.12	0.0797	-0.0252638	0.313452	-0.0805964	0.935763	NA
AC092614.2	4.25871	-0.482919	0.182313	-2.64768	0.0081047	0.0295452
AC092620.2	0.289931	0.0854817	0.434391	0.194438	0.845833	NA
AC092620.3	0.20452	-0.00766972	0.439848	-0.0172968	0.9862	NA
AC092638.1	0.0139419	-0.00710163	0.243194	-0.029198	0.976707	NA
AC092641.2	0.684827	0.366804	0.391053	0.964917	0.334586	0.5069
AC092646.1	0.0137402	-0.00710163	0.243194	-0.029198	0.976707	NA
AC092646.2	0.0275019	0.0194133	0.243194	0.0798296	0.936373	NA
AC092652.1	0.14933	0.000634037	0.348984	0.00181854	0.998549	NA
AC092664.1	0.122308	-0.012906	0.365762	-0.0352837	0.971854	NA
AC092667.2	0.648036	0.465724	0.393577	1.20653	0.227614	0.385846
AC092669.3	0.254458	-0.0249177	0.434928	-0.0594123	0.952624	NA
AC092669.6	0.0181549	0.0143005	0.243194	0.0588064	0.953106	NA
AC092675.3	0.0312751	0.0194133	0.243194	0.0798296	0.936373	NA
AC092718.1	0.147012	0.163528	0.370067	0.442469	0.65815	NA
AC092798.2	0.547681	-0.0149026	0.394371	-0.0384999	0.969289	0.984019
AC092835.2	7.76112	-0.157974	0.174201	-0.906589	0.364624	0.538048
AC092839.3	0.0481149	0.0133493	0.243194	0.0548949	0.956222	NA
AC092839.4	0.0255451	-0.01269	0.243194	-0.052177	0.958388	NA
AC092881.1	11.0694	-0.360007	0.197433	-1.82216	0.0684314	0.157586
AC092933.4	0.0188066	0.0143005	0.243194	0.0588064	0.953106	NA
AC093063.2	0.0490502	-0.0377387	0.271736	-0.138877	0.889547	NA
AC093107.7	0.110633	-0.04761	0.430878	-0.110494	0.912017	NA
AC093110.3	1.19945	0.0231158	0.363558	0.063993	0.948976	0.97353
AC093159.1	0.0388143	0.00823658	0.243194	0.0338717	0.972979	NA
AC093162.5	0.532573	0.360552	0.398168	0.919558	0.357804	0.531244
AC093323.3	244.696	-0.218765	0.155983	-1.404	0.160319	0.298426
AC093326.3	0.0310629	0.00312384	0.243194	0.0128484	0.989749	NA
AC093375.1	15.8963	-0.839118	0.240405	-3.48479	0.000492521	0.00308613
AC093382.1	0.120635	0.0252744	0.41459	0.0609636	0.951388	NA
AC093388.3	0.768757	-0.156222	0.376122	-0.418495	0.675585	0.802831
AC093390.1	0.363316	0.598939	0.436034	1.39171	0.164009	NA
AC093484.4	0.688893	0.496161	0.393106	1.28487	0.198837	0.349365
AC093495.4	16.1267	0.412335	0.175385	2.35048	0.0187493	0.057676
AC093585.6	1.16683	-1.65305	0.365448	-4.47651	7.58738e-06	0.000107224
AC093609.1	3.45037	0.804568	0.315533	2.54473	0.0109364	0.0373649
AC093616.4	37.1566	0.344816	0.180878	1.90681	0.0565457	0.136476
AC093620.5	8.01009	-1.08315	0.256787	-4.20923	2.56243e-05	0.000279773
AC093627.10	27.7225	0.182659	0.231637	0.787821	0.430801	0.601073
AC093627.7	0.0839761	0.0597142	0.361767	0.165064	0.868894	NA
AC093627.8	0.834334	1.42566	0.392472	3.6573	0.00025489	0.00181413
AC093627.9	9.0955	-0.624024	0.197309	-3.15977	0.00157894	0.00787414
AC093642.1	3.81722	0.308332	0.313579	0.990197	0.322078	0.494146
AC093642.3	7.59179	-0.0840526	0.250974	-0.334671	0.737873	0.84678
AC093642.4	0.236727	0.0167355	0.439441	0.0383899	0.969377	NA
AC093642.5	27.4158	-0.0219156	0.122215	-0.179343	0.857668	0.922322
AC093642.6	0.0208501	0.0143005	0.243194	0.0588064	0.953106	NA
AC093673.5	21.0845	0.508087	0.149265	3.4027	0.000667233	0.00392957
AC093690.1	4.00403	-0.107435	0.277472	-0.386765	0.69893	0.819274
AC093698.1	0.0145159	0.00359944	0.243194	0.0148042	0.988188	NA
AC093724.2	21.6158	-0.0130995	0.170988	-0.0765601	0.938973	0.968282
AC093732.1	1.49224	-0.640456	0.358509	-1.78797	0.0737805	0.167341
AC093802.1	0.20213	-0.00640231	0.339135	-0.0188763	0.98494	NA
AC093818.1	38.0797	-0.164123	0.155034	-1.05928	0.28947	0.458367
AC093838.4	262.478	-0.0723617	0.106047	-0.682289	0.495056	0.660583
AC093899.3	0.0278281	-0.0019889	0.243194	-0.00817478	0.993478	NA
AC093901.1	0.625477	0.0857435	0.36144	0.240055	0.810287	0.894151
AC094019.4	0.477172	-0.118586	0.433751	-0.281279	0.778496	0.874082
AC096558.1	0.152107	0.0231473	0.404985	0.0571574	0.95442	NA
AC096574.4	0.670448	-0.0266707	0.395889	-0.0681147	0.945694	0.97185
AC096574.5	0.976301	0.308085	0.361012	0.863135	0.388063	0.560838
AC096579.13	0.627487	0.42983	0.399817	1.09611	0.273031	0.439999
AC096582.9	0.0333932	0.024526	0.243194	0.100853	0.919667	NA
AC096649.2	0.130753	0.0760281	0.400256	0.18995	0.849348	NA
AC096664.2	0.0646976	0.0106412	0.279926	0.0380171	0.969674	NA
AC096669.3	0.0611041	0.00803583	0.247065	0.0325284	0.974051	NA
AC096670.3	0.403036	-0.318372	0.439693	-0.746614	0.455296	0.624701
AC096775.2	0.0724278	-0.0247352	0.310723	-0.0796029	0.936553	NA
AC096921.2	0.276471	-0.3628	0.43956	-0.841312	0.400173	NA
AC097359.2	0.0343539	-0.00757724	0.243194	-0.0311537	0.975147	NA
AC097374.3	0.0184443	0.00359944	0.243194	0.0148042	0.988188	NA
AC097381.1	1.07114	0.302483	0.320821	0.946058	0.344119	0.517369
AC097382.5	0.186687	0.0988473	0.430693	0.229508	0.818474	NA
AC097461.4	0.332982	-0.326134	0.406392	-0.822054	0.411046	NA
AC097467.2	0.0486227	-0.0102931	0.271452	-0.0379158	0.969755	NA
AC097468.4	2.13557	-1.36091	0.352855	-3.83394	0.000126109	0.00102075
AC097468.7	0.0151147	-0.00710163	0.243194	-0.029198	0.976707	NA
AC097495.2	0.256286	0.108038	0.437625	0.25914	0.795527	NA
AC097495.3	0.0872273	0.0650198	0.287738	0.225971	0.821224	NA
AC097499.1	0.102986	0.082571	0.26107	0.315337	0.752505	NA
AC097523.1	0.0968129	-0.0447266	0.341461	-0.130984	0.895788	NA
AC097662.2	5.70539	0.358592	0.192622	1.86135	0.0626947	0.14755
AC097711.1	0.0741041	0.0615651	0.337209	0.182574	0.855132	NA
AC097713.4	0.0818881	0.0569091	0.286353	0.19874	0.842466	NA
AC097721.1	0.0508467	-0.0242629	0.272901	-0.0889044	0.929158	NA
AC097721.2	3.29242	-0.571628	0.247784	-2.30421	0.0212111	0.0636068
AC097724.3	3.7169	0.0711562	0.223761	0.318083	0.750422	0.855825
AC098614.2	34.54	0.81948	0.158914	5.15757	2.50177e-07	7.56891e-06
AC098617.1	0.64999	0.902261	0.380372	2.40083	0.0163579	0.0516037
AC098820.2	0.0772203	-0.0768432	0.338274	-0.22716	0.820299	NA
AC098820.3	1.89247	-0.260741	0.308408	-0.845298	0.397945	0.570501
AC098820.4	0.584371	-0.696004	0.383387	-1.82432	0.0681031	0.157051
AC098823.3	1.01635	0.815878	0.332156	2.45531	0.0140764	0.0457934
AC098824.6	0.48653	0.377327	0.419313	0.936729	0.348898	0.522182
AC098828.2	0.779693	-0.797723	0.398078	-2.0206	0.0433211	0.110964
AC098828.3	0.389742	0.53906	0.415968	1.3003	0.193497	0.3422
AC098831.4	0.0316544	-0.00757724	0.243194	-0.0311537	0.975147	NA
AC098973.1	0.310091	0.118493	0.429398	0.287693	0.773582	NA
AC098973.2	0.0365914	0.168531	0.243601	0.0128484	0.989749	NA
AC099342.1	0.132932	-0.128229	0.367034	-0.354406	0.723035	NA
AC099344.2	0.0606606	0.0132286	0.246215	0.0537311	0.957149	NA
AC099535.4	0.035961	0.0138249	0.243194	0.0568506	0.954664	NA
AC099552.4	0.0270281	-0.01269	0.243194	-0.052177	0.958388	NA
AC099668.5	3.0525	-0.11165	0.376076	-0.299472	0.76458	0.865214
AC099684.1	1.75252	-0.457655	0.412478	-1.12031	0.262581	0.428299
AC099850.1	8.20664	0.182185	0.159257	1.14376	0.252725	0.4162
AC100802.3	0.0441399	-0.0024645	0.243194	-0.0101305	0.991917	NA
AC100830.3	0.897236	-0.245898	0.341041	-0.726759	0.467373	0.636068
AC100830.4	1.60003	0.263379	0.328341	0.804984	0.420829	0.591993
AC100830.5	0.0540828	0.0316346	0.274892	0.115083	0.908379	NA
AC102953.4	0.111252	0.097588	0.400602	0.243605	0.807537	NA
AC103563.9	0.101593	0.0181398	0.365695	0.0496055	0.960437	NA
AC103564.6	0.357732	-0.0303306	0.266125	-0.113969	0.909263	NA
AC103564.7	0.102982	-0.137962	0.364457	-0.38029	0.70373	NA
AC104024.1	0.686381	0.918041	0.399711	2.32769	0.0199286	0.0604151
AC104057.1	0.0945654	-0.0441176	0.342801	-0.128695	0.897599	NA
AC104058.1	0.0854707	0.0501082	0.256579	0.195296	0.845161	NA
AC104073.2	0.22868	0.01078	0.439404	0.0254237	0.979717	NA
AC104076.3	0.0163877	-0.00710163	0.243194	-0.029198	0.976707	NA
AC104088.1	0.992954	-0.450746	0.378861	-1.19403	0.232466	0.391937
AC104134.2	0.663849	0.00589189	0.421241	0.0142543	0.988627	0.994535
AC104135.2	1.31036	0.0565862	0.404745	0.140882	0.887963	0.939267
AC104297.1	0.0620467	0.0250388	0.278597	0.0898775	0.928385	NA
AC104306.1	0.0137402	-0.00710163	0.243194	-0.029198	0.976707	NA
AC104389.28	0.311536	0.624681	0.437289	1.44021	0.149808	NA
AC104532.2	0.102255	-0.0310449	0.364469	-0.186573	0.851996	NA
AC104532.4	0.264506	-0.179151	0.408475	-0.663153	0.507232	NA
AC104534.2	4.08599	0.0113048	0.375225	0.0315429	0.974837	0.987566
AC104534.3	0.504296	0.11628	0.376005	-0.647122	0.517553	0.6797
AC104634.3	0.133227	0.225766	0.400036	0.564783	0.572221	NA
AC104651.2	0.0806585	0.0188589	0.361944	0.0521063	0.958444	NA
AC104651.3	0.0575638	0.024596	0.276433	0.088979	0.929099	NA
AC104653.1	1.20608	1.26984	0.359571	3.53278	0.000411219	0.00266833
AC104654.1	0.616577	0.69338	0.417092	1.84174	0.0655127	0.15235
AC104654.2	9.34836	0.409873	0.203256	2.01712	0.0436826	0.111654
AC104655.3	0.270352	0.0988508	0.439955	0.228037	0.819618	NA
AC104667.3	5.03126	-0.836	0.260192	-3.21609	0.00129951	0.00673035
AC104695.4	0.0337434	0.00312384	0.243194	0.0128484	0.989749	NA
AC104699.1	0.0706115	0.0413411	0.310828	0.133006	0.894189	NA
AC104772.1	0.0583961	-0.0325514	0.276886	-0.11756	0.906417	NA
AC104777.2	0.0683484	-0.0707328	0.309886	-0.228252	0.81945	NA
AC104777.4	0.0234444	0.00871218	0.243194	0.0358274	0.97142	NA
AC104809.2	6.71911	-0.456376	0.410824	-1.11751	0.263778	0.429669
AC104809.4	6.73078	-0.0180081	0.325105	-0.0551888	0.955988	0.976699
AC104820.2	4.39882	0.696699	0.287675	2.4279	0.0151865	0.0486273
AC104978.1	0.0288082	-0.0019889	0.243194	-0.00817478	0.993478	NA
AC104981.1	0.783294	-0.553771	0.380537	-1.47475	0.14028	0.26986
AC104984.4	0.0418083	-0.0131656	0.243194	-0.0541327	0.956829	NA
AC105052.2	0.973046	0.410962	0.294365	1.39791	0.162141	0.300949
AC105053.3	0.42294	-0.0625338	0.434026	-0.155513	0.876417	0.932977
AC105339.1	0.0765652	0.0537443	0.380533	0.141236	0.887684	NA
AC105342.1	0.110538	0.103125	0.320146	0.32212	0.747362	NA
AC105399.2	0.0729722	0.00236369	0.252646	0.00935877	0.992533	NA
AC105402.2	0.093607	0.0500897	0.243194	0.205969	0.836815	NA
AC105402.3	0.0253266	-0.01269	0.243194	-0.052177	0.958388	NA
AC105402.4	0.451674	0.292225	0.439723	0.725161	0.468353	0.637064
AC105760.2	8.49081	-0.0954601	0.164018	-0.581756	0.560731	0.715252
AC105760.3	0.0959507	-0.0102668	0.364442	-0.0281695	0.977527	NA
AC106053.1	0.0168696	-0.00710163	0.243194	-0.029198	0.976707	NA
AC106782.20	0.165464	0.0613439	0.412999	0.148534	0.881921	NA
AC106786.1	5.31919	0.398609	0.239031	1.66689	0.095536	0.202809
AC106801.1	0.625102	-0.544411	0.44008	-1.2958	0.195045	0.344293
AC106869.2	0.0849694	-0.0594341	0.28644	-0.20749	0.835627	NA
AC106875.1	0.1031	-0.761321	0.370305	0.0865368	0.93104	NA
AC106876.2	36.8113	-1.03923	0.23164	-4.48347	7.34383e-06	0.000104396
AC106900.6	0.016701	-0.00710163	0.243194	-0.029198	0.976707	NA
AC107079.1	0.110671	0.118331	0.366865	0.322548	0.747038	NA
AC107081.5	1.58123	0.484349	0.350023	1.38916	0.164785	0.304256
AC107982.4	0.213443	-0.22298	0.323561	-0.657457	0.510887	NA
AC108004.2	0.280479	0.388696	0.439955	0.897726	0.369332	NA
AC108004.3	0.321454	0.442819	0.43068	1.05204	0.29278	NA
AC108025.2	0.0286694	0.00871218	0.243194	0.0358274	0.97142	NA
AC108039.1	0.171508	0.00335193	0.251079	0.0133533	0.989346	NA
AC108059.4	0.154655	-0.000811849	0.413623	-0.0019616	0.998435	NA
AC108142.1	0.927394	1.12797	0.418925	2.75229	0.00591796	0.022929
AC108448.2	0.285538	0.0782923	0.44005	0.184475	0.85364	NA
AC108463.1	0.583829	0.0175508	0.389218	0.0457977	0.963471	0.980466
AC108463.2	0.176156	0.0475409	0.430292	0.110486	0.912024	NA
AC108479.2	0.359359	-0.159156	0.393498	-0.412746	0.679793	NA
AC108488.4	16.7103	0.327838	0.154409	2.12345	0.0337161	0.0913892
AC108676.1	5.8091	0.433123	0.2494	1.73427	0.08287	0.182375
AC108868.5	0.0638283	0.0415786	0.308995	0.134563	0.892957	NA
AC108868.6	0.0298172	0.0194133	0.243194	0.0798296	0.936373	NA
AC108925.1	0.0717072	0.00553806	0.359918	0.0153889	0.987722	NA
AC108938.5	7.83152	0.341381	0.301444	1.12937	0.258743	0.423658
AC109333.10	2.3725	0.765484	0.269357	2.84108	0.00449603	0.0182623
AC109486.1	0.121773	-0.0639758	0.385068	-0.16614	0.868047	NA
AC109631.1	0.346431	-0.167284	0.438582	-0.392459	0.694719	NA
AC109642.1	5.26694	1.16937	0.280877	4.15095	3.31092e-05	0.000341483
AC109826.1	11.1938	1.16153	0.231188	5.02569	5.01613e-07	1.29339e-05
AC109829.1	0.426378	-0.0142692	0.412867	-0.0352315	0.971895	0.985719
AC109829.2	0.0213374	0.0194133	0.243194	0.0798296	0.936373	NA
AC110299.5	0.606964	-0.547658	0.388468	-1.42092	0.155339	0.291371
AC110615.1	2.55625	0.0897651	0.346613	0.370982	0.710651	0.827042
AC110754.3	0.0185223	-0.00710163	0.243194	-0.029198	0.976707	NA
AC110769.3	0.205891	0.220945	0.437864	0.49375	0.621483	NA
AC110781.3	1.34179	-0.401131	0.40833	-0.991408	0.321486	0.493468
AC110926.4	0.452363	-0.172664	0.429141	-0.402207	0.687532	0.811233
AC111155.1	0.0159662	-0.00710163	0.243194	-0.029198	0.976707	NA
AC111200.7	0.0691311	0.0326034	0.359068	0.0908019	0.92765	NA
AC112198.1	0.442853	0.209301	0.418577	0.512426	0.608353	0.75304
AC112229.1	32.5783	-0.658403	0.288699	-2.28169	0.0225078	0.0666666
AC112229.6	0.172142	-0.184443	0.422489	-0.442769	0.657933	NA
AC112497.1	6.2984	0.052396	0.269063	0.194302	0.84594	0.915348
AC112518.3	0.024484	-0.01269	0.243194	-0.052177	0.958388	NA
AC112715.2	0.161712	0.154062	0.431586	0.356968	0.721116	NA
AC112721.1	0.391353	0.681778	0.439706	1.59202	0.11138	0.227885
AC112721.2	0.390835	0.236928	0.43937	0.567901	0.570103	0.722979
AC113188.2	10.8695	-0.238255	0.234724	-1.01648	0.309403	0.480801
AC113189.5	23.7778	0.0792832	0.145509	0.544624	0.586012	0.734886
AC113404.1	38.0104	0.689489	0.252701	-0.612998	0.539878	0.698325
AC113607.2	0.0321222	0.0194133	0.243194	0.0798296	0.936373	NA
AC113610.1	0.0221476	0.00871218	0.243194	0.0358274	0.97142	NA
AC113617.1	0.723076	-1.56116	0.438435	-3.51834	0.000434259	0.00279453
AC114271.2	26.9711	-0.140285	0.162762	-0.861402	0.389017	0.561944
AC114273.3	0.0153876	-0.00710163	0.243194	-0.029198	0.976707	NA
AC114730.11	2.14366	0.220911	0.286613	0.771569	0.44037	0.610138
AC114730.2	1.20131	0.814641	0.382587	2.16005	0.0307684	0.0851977
AC114730.3	18.2407	-1.39034	0.262806	-5.27885	1.29998e-07	4.51323e-06
AC114730.5	1.1745	-1.07103	0.393431	-2.74518	0.00604778	0.0233228
AC114730.7	0.631142	-0.260558	0.393323	-0.733205	0.463433	0.63265
AC114730.8	1.56415	0.0872917	0.433539	0.203997	0.838356	0.910852
AC114755.7	0.0199236	0.0143005	0.243194	0.0588064	0.953106	NA
AC114765.1	0.0182114	-0.00710163	0.243194	-0.029198	0.976707	NA
AC114776.1	0.0990588	-0.11063	0.384105	-0.288018	0.773333	NA
AC114776.3	0.0239371	-0.01269	0.243194	-0.052177	0.958388	NA
AC114803.3	0.0167456	0.00359944	0.243194	0.0148042	0.988188	NA
AC114812.10	0.221596	0.0204104	0.438533	0.0470607	0.962465	NA
AC114812.5	1.31887	-0.766732	0.405416	-1.9111	0.0559919	0.135337
AC114812.8	0.0718801	0.013944	0.252144	0.0553049	0.955896	NA
AC114812.9	0.100713	-0.105025	0.343404	-0.306142	0.759496	NA
AC114877.3	0.0549151	0.0306995	0.304013	0.100983	0.919564	NA
AC115115.3	0.179793	-0.0025471	0.401228	-0.00639706	0.994896	NA
AC115283.1	0.028384	0.00871218	0.243194	0.0358274	0.97142	NA
AC115522.3	0.20428	0.184056	0.440061	0.423725	0.671766	NA
AC115617.2	1.04136	-0.296498	0.339388	-0.879088	0.379354	0.552313
AC116035.1	0.333819	0.570358	0.431594	1.35502	0.175412	NA
AC116050.1	0.113998	0.0144333	0.345126	0.0418222	0.96664	NA
AC116366.5	0.533283	0.4958	0.395614	1.27383	0.202724	0.354137
AC116366.6	45.9007	0.306687	0.18911	1.62263	0.104668	0.21745
AC116609.2	0.030638	-0.00757724	0.243194	-0.0311537	0.975147	NA
AC116614.1	0.0835168	0.0630172	0.340286	0.185191	0.853079	NA
AC118754.4	0.0380571	0.00312384	0.243194	0.0128484	0.989749	NA
AC119403.1	0.0900366	-0.00853984	0.340162	-0.0251033	0.979973	NA
AC123023.1	2.83536	-0.593551	0.33586	-1.77465	0.0759557	0.170825
AC123886.2	0.182649	0.0838231	0.43879	0.191213	0.848359	NA
AC124057.5	0.811369	-0.327213	0.395112	-0.835184	0.403614	0.575675
AC124312.1	0.252113	0.0134402	0.317388	0.0423487	0.966221	NA
AC124789.1	8.18259	0.895689	0.261652	3.41651	0.000634286	0.00377334
AC124861.1	0.0406623	-0.0238667	0.243194	-0.0981349	0.921825	NA
AC124914.3	0.519849	-0.253866	0.431604	-0.606909	0.543911	0.701227
AC124944.3	0.346181	-0.288265	0.42665	-0.693716	0.487861	NA
AC124944.4	0.020728	0.0143005	0.243194	0.0588064	0.953106	NA
AC124944.5	0.0203097	0.00359944	0.243194	0.0148042	0.988188	NA
AC124997.1	0.209084	-0.100568	0.399362	-0.270263	0.786958	NA
AC125232.1	109.971	-0.299119	0.100159	-2.98681	0.00281908	0.012521
AC125238.2	0.121174	0.0449769	0.243194	0.184946	0.853272	NA
AC125421.1	0.0351533	0.024526	0.243194	0.100853	0.919667	NA
AC125634.1	0.126983	-0.0545799	0.400368	-0.136323	0.891566	NA
AC127383.1	0.0181334	0.0143005	0.243194	0.0588064	0.953106	NA
AC127904.2	4.68034	-0.201993	0.269258	-0.750006	0.453251	0.622864
AC128709.2	0.309845	-0.139929	0.39255	-0.362144	0.717244	NA
AC128709.4	0.328036	-0.290517	0.431268	-0.652315	0.514198	NA
AC129492.1	9.51961	0.0918787	0.308364	0.298108	0.765621	0.865947
AC129492.6	8.03978	-0.0428103	0.270796	-0.157816	0.874602	0.932028
AC129778.2	0.800338	0.486443	0.384456	1.28432	0.19903	0.349554
AC130469.1	1.98808	0.512601	0.32324	1.59325	0.111103	0.227389
AC130709.1	0.183732	-0.082399	0.428879	-0.196528	0.844197	NA
AC131056.3	13.2824	0.596684	0.292261	2.037	0.0416503	0.107506
AC131097.4	0.175064	0.301224	0.430248	0.697187	0.485686	NA
AC132008.1	0.0861566	-0.0667038	0.340111	-0.196122	0.844515	NA
AC132217.4	139.134	1.77893	0.356164	5.00383	5.62037e-07	1.40669e-05
AC133106.2	0.0641471	0.025306	0.279889	0.0904171	0.927956	NA
AC133644.2	37.248	1.02568	0.223335	4.59475	4.33278e-06	6.89672e-05
AC133644.3	0.197521	0.168336	0.402095	0.429742	0.667383	NA
AC133680.1	0.0190446	-0.00710163	0.243194	-0.029198	0.976707	NA
AC133785.1	0.557103	-0.95814	0.42511	-2.27019	0.0231961	0.0683507
AC135048.13	14.7383	0.838478	0.196944	4.2588	2.05532e-05	0.000234874
AC135050.5	0.192036	-0.0465538	0.43831	-0.107401	0.914471	NA
AC135178.7	0.151098	0.148719	0.41399	0.359234	0.71942	NA
AC136289.1	0.758801	-0.209783	0.353328	-0.596662	0.550733	0.706578
AC137723.5	0.709702	-0.67096	0.404804	-1.6813	0.0927043	0.198117
AC137932.4	32.215	-0.525099	0.183003	-2.87119	0.00408926	0.0169404
AC137932.5	0.157451	-0.00072607	0.401177	-0.00180857	0.998557	NA
AC137932.6	0.754579	-0.0890573	0.372418	-0.242458	0.808425	0.893018
AC137934.1	7.85812	0.161857	0.1651	0.980202	0.326986	0.499044
AC138035.1	0.154811	-0.104743	0.324574	-0.326481	0.744061	NA
AC138035.2	33.155	-0.243597	0.226532	-1.08073	0.279817	0.447629
AC138035.3	1.64706	-0.401806	0.437441	-0.951351	0.341426	0.51444
AC138430.4	6.37613	-0.352861	0.380664	-0.937322	0.348593	0.521909
AC138517.4	0.0617617	0.0251057	0.247977	0.101245	0.919356	NA
AC138649.1	0.027233	0.00871218	0.243194	0.0358274	0.97142	NA
AC138744.2	0.0617304	-0.0136412	0.243194	-0.0560884	0.955271	NA
AC138969.4	900.134	-0.242368	0.121373	-1.99688	0.0458384	0.115842
AC139099.4	0.0401622	-0.0024645	0.243194	-0.0101305	0.991917	NA
AC139099.5	2.29395	-0.593152	0.319607	-1.86233	0.0625567	0.147304
AC139099.7	0.160805	-0.164641	0.422564	-0.394949	0.692881	NA
AC139100.3	1.15456	0.244815	0.390579	0.639663	0.522392	0.683813
AC139100.4	3.10257	0.220451	0.270768	0.81429	0.415479	0.587084
AC139103.1	1.0889	-1.05241	0.394225	-2.67556	0.00746041	0.0275727
AC139143.2	0.0504196	0.0133493	0.243194	0.0548949	0.956222	NA
AC139712.2	0.104904	0.0527419	0.345395	0.152702	0.878633	NA
AC139887.4	0.0455157	-0.0131656	0.243194	-0.0541327	0.956829	NA
AC140076.1	0.0183545	0.00359944	0.243194	0.0148042	0.988188	NA
AC140481.8	0.031735	0.024526	0.243194	0.100853	0.919667	NA
AC140542.2	0.0512936	-0.029455	0.243194	-0.121114	0.903601	NA
AC140725.4	0.262893	0.184334	0.409012	0.450683	0.652218	NA
AC140912.1	0.484893	0.0721501	0.399376	0.180659	0.856636	0.92179
AC141586.5	96.0351	-0.373654	0.116967	-3.19492	0.0013987	0.00714472
AC141928.1	9.63509	0.637881	0.320281	1.98648	0.0469801	0.118109
AC141930.2	0.0433539	-0.0024645	0.243194	-0.0101305	0.991917	NA
AC142119.1	0.196576	0.229344	0.344128	0.599937	0.548548	NA
AC142293.3	0.585562	-0.0894681	0.432089	-0.211662	0.832371	0.907246
AC142472.6	15.5502	0.0131973	0.145739	0.0905668	0.927837	0.963017
AC142528.1	1.46881	-0.39543	0.297454	-1.32881	0.183911	0.329899
AC144449.1	4.75367	-0.0378382	0.21207	-0.178483	0.858344	0.922431
AC144450.1	0.911778	-0.475424	0.413995	-1.16894	0.242429	0.404024
AC144450.2	3.01328	-0.890002	0.405779	-2.1832	0.029021	0.0814396
AC144530.1	0.782489	-0.0183347	0.366579	-0.0505411	0.959691	0.97851
AC144568.2	0.0157869	-0.00710163	0.243194	-0.029198	0.976707	NA
AC144652.1	14.2539	-0.138061	0.189349	-0.728648	0.466217	0.635139
AC144831.1	34.7029	0.401986	0.225673	1.78105	0.0749039	0.169149
AC144831.3	5.84751	0.258088	0.239395	1.07718	0.2814	0.449258
AC144835.1	1.93607	-1.38998	0.413512	-3.36269	0.000771859	0.00441217
AC144836.1	0.0395718	-0.0131656	0.243194	-0.0541327	0.956829	NA
AC145110.1	5.86572	1.0416	0.30702	3.42	0.000626219	0.00373543
AC145124.2	21.9191	0.130313	0.157391	0.827665	0.40786	0.579668
AC145343.2	1.92893	0.159769	0.326508	0.489324	0.624613	0.765169
AC145676.2	2.23891	-0.174782	0.321136	-0.548383	0.583429	0.733305
AC147651.1	0.0217815	-0.01269	0.243194	-0.052177	0.958388	NA
AC147651.4	18.3708	0.885045	0.206089	4.29004	1.78644e-05	0.000210217
AC147651.5	0.547685	0.0655487	0.429918	0.158278	0.874237	0.931865
AC152010.1	0.0558155	-0.00815092	0.244535	-0.033329	0.973412	NA
AC156455.1	15.5321	-0.105205	0.212895	-0.493888	0.621385	0.762944
AC159540.1	243.846	-0.252032	0.278257	-0.907965	0.363897	0.537365
AC159540.14	0.201259	-0.0626209	0.435621	-0.143855	0.885615	NA
AC159540.2	1.1372	0.044429	0.406069	0.110809	0.911767	0.953685
AC226118.1	13.6849	-0.910817	0.302689	-3.02092	0.00252005	0.0114275
AC226119.4	0.085442	-0.0437188	0.380872	-0.114785	0.908616	NA
AC226119.5	0.0502664	0.0133493	0.243194	0.0548949	0.956222	NA
AC234582.1	0.0331057	-0.00757724	0.243194	-0.0311537	0.975147	NA
AC241377.2	9.84779	0.232307	0.367229	0.630962	0.528065	0.688643
AC241585.2	94.3435	-0.475779	0.153069	-3.10678	0.00189138	0.00907936
AC243756.1	0.0969399	0.0861646	0.383309	0.224793	0.82214	NA
AC243945.1	0.0526647	-0.0105172	0.274036	-0.0383762	0.969388	NA
AC245100.1	56.7953	-0.0864625	0.118683	-0.728336	0.466408	0.635211
ACAA1	1678.32	-0.028856	0.209748	-0.137574	0.890577	0.941204
ACAA2	2238.85	0.123687	0.206091	0.600172	0.548392	0.704805
ACACA	663.597	-0.277516	0.115401	-2.40488	0.0161776	0.0511446
ACACB	547.974	0.016102	0.196156	0.0820823	0.934581	0.965984
ACAD10	378.462	-0.168676	0.113188	-1.49013	0.136191	0.264396
ACAD11	615.56	-0.0532842	0.190651	-0.279511	0.779853	0.874782
ACAD8	335.6	-0.153693	0.0900417	-1.70712	0.0878004	0.190484
ACAD9	442.717	0.0318556	0.0644749	0.49408	0.62125	0.76287
ACADL	55.5502	-0.0392186	0.377632	-0.104007	0.917164	0.956629
ACADM	935.393	-0.192165	0.204566	-0.939528	0.34746	0.520775
ACADS	530.573	-0.192752	0.216844	-0.888747	0.374139	0.547568
ACADSB	1645.87	-0.223075	0.289951	-0.769334	0.441695	0.611526
ACADVL	4433.72	-0.175614	0.157527	-1.11482	0.264927	0.431063
ACAN	55.3065	0.322033	0.285304	-0.611581	0.540815	0.698904
ACAP1	276.008	0.931886	0.188526	4.94259	7.70898e-07	1.80799e-05
ACAP2	886.982	0.155426	0.0772592	2.01169	0.0442523	0.112818
ACAP2-IT1	3.13532	0.158376	0.267892	0.591061	0.55448	0.710141
ACAP3	524.441	-0.0545431	0.117781	-0.463061	0.64332	0.779546
ACAT1	1573.93	-0.332783	0.251557	-1.32293	0.18586	0.332269
ACAT2	512.514	-0.171428	0.1809	-0.947717	0.343274	0.516658
ACBD3	973.523	0.0729636	0.0837858	0.870893	0.383813	0.556828
ACBD4	213.848	-0.0395197	0.179421	-0.220214	0.825705	0.903242
ACBD5	722.748	-0.22084	0.101283	-2.18066	0.0292088	0.0818559
ACBD6	402.471	-0.0416204	0.082482	-0.504643	0.61381	0.75742
ACBD7	8.56899	-0.711768	0.25183	-2.82439	0.004737	0.0190626
ACCS	326.152	-0.103297	0.154296	-0.669425	0.503224	0.667308
ACCSL	0.13294	-0.0931084	0.401572	-0.232257	0.816339	NA
ACD	212.087	-0.364958	0.090183	-4.04666	5.19544e-05	0.000493875
ACE	473.557	0.248107	0.158801	1.56216	0.118249	0.238382
ACE2	255.771	0.141293	0.296314	0.476739	0.633548	0.772014
ACE3P	0.0603302	-0.0250535	0.246394	-0.101677	0.919013	NA
ACER1	0.679464	0.197986	0.415607	0.497238	0.619021	0.76154
ACER2	37.9497	-0.439815	0.15119	-2.90866	0.00362986	0.0153596
ACER3	470.248	0.615324	0.108071	5.69383	1.24222e-08	7.7637e-07
ACHE	137.772	-1.01872	0.194443	-5.23678	1.63405e-07	5.39011e-06
ACIN1	1881.9	-0.0509111	0.0845707	-0.602031	0.547153	0.703624
ACKR1	89.6038	2.38983	0.324416	7.36359	1.79023e-13	2.74815e-10
ACKR2	25.6783	0.523028	0.270804	1.92848	0.053796	0.13112
ACKR3	305.116	0.613421	0.178436	3.43686	0.00058851	0.00355945
ACKR4	20.8474	0.974543	0.222729	4.3738	1.22105e-05	0.000157038
ACLY	1653.8	-0.21581	0.0793889	-2.71835	0.00656076	0.0248874
ACMSD	95.2754	-0.0967946	0.391694	-0.247171	0.804776	0.891226
ACO1	828.512	0.135778	0.141224	0.96142	0.336341	0.508713
ACO2	1125.88	0.13669	0.0991927	1.37794	0.168223	0.308795
ACOT1	88.8305	0.530945	0.20715	2.56131	0.010428	0.0359864
ACOT11	247.428	-0.350724	0.192762	-1.8192	0.0688812	0.158402
ACOT12	119.799	-0.0879386	0.415096	-0.211883	0.832198	0.907236
ACOT13	473.811	-0.106869	0.115674	-0.923935	0.35552	0.52907
ACOT2	511.797	0.391053	0.170908	2.28784	0.0221469	0.0658458
ACOT4	65.4893	0.388999	0.175196	2.21949	0.0264533	0.0758487
ACOT6	0.604134	0.00854633	0.439114	0.0208501	0.983365	0.99195
ACOT7	361.147	-0.05906	0.104967	-0.562634	0.573684	0.725782
ACOT8	317.665	-0.528589	0.103218	-5.12052	3.04691e-07	8.81886e-06
ACOT9	525.078	0.251242	0.0762199	3.29617	0.000980127	0.00537728
ACOX1	1299.81	-0.278993	0.162409	-1.71787	0.085821	0.187357
ACOX2	420.459	-0.210318	0.254426	-0.826569	0.408481	0.580301
ACOX3	187.233	-0.134636	0.105368	-1.27766	0.201368	0.352506
ACOXL	2.97425	0.275446	0.279275	0.98879	0.322766	0.494739
ACP1	1202.21	-0.0970944	0.0702579	-1.38201	0.166969	0.307196
ACP2	691.1	0.58856	0.145996	4.03094	5.55541e-05	0.000520427
ACP5	2594.53	1.59035	0.244148	6.51505	7.26631e-11	1.77991e-08
ACP6	274.162	-0.181831	0.117521	-1.54742	0.121762	0.243424
ACPP	32.1806	-0.106638	0.236496	-0.451729	0.651464	0.785134
ACPT	0.297311	-0.529629	0.43893	-1.22546	0.220401	NA
ACR	1.86046	-0.164513	0.284297	-0.57975	0.562084	0.716346
ACRBP	41.8484	0.876818	0.173024	5.06691	4.04334e-07	1.08927e-05
ACRC	21.7648	-0.131056	0.162398	-0.807436	0.419415	0.591011
ACRV1	0.930946	-0.884118	0.352941	-2.50619	0.0122039	0.040816
ACSBG1	10.0906	-0.133319	0.296482	-0.460479	0.645172	0.780895
ACSBG2	1.12892	0.0607278	0.375352	0.164028	0.869709	0.929397
ACSF2	372.589	-0.486076	0.126756	-3.83456	0.00012579	0.00101965
ACSF3	485.708	-0.481864	0.0823469	-5.85133	4.87669e-09	3.94534e-07
ACSL1	3269.36	0.120773	0.266914	0.452482	0.650922	0.784743
ACSL3	1211.37	0.03855	0.0903261	0.426816	0.669513	0.798207
ACSL4	948.785	0.586184	0.132068	4.43829	9.06762e-06	0.000124035
ACSL5	2943.8	-0.77323	0.140101	-5.51903	3.40871e-08	1.61319e-06
ACSL6	433.814	-1.0208	0.289087	-3.53149	0.000413225	0.00267851
ACSM1	9.47325	0.281029	0.282423	-0.902647	0.366713	0.540295
ACSM2A	635.612	-0.119492	0.411997	-0.290016	0.771804	0.869706
ACSM2B	579.705	-0.154573	0.415534	-0.371911	0.709959	0.826643
ACSM3	323.09	-0.3495	0.237686	-1.47063	0.14139	0.271462
ACSM4	0.0181229	0.0143005	0.243194	0.0588064	0.953106	NA
ACSM5	443.873	0.0994479	0.337478	0.294671	0.768245	0.867099
ACSM5P1	0.173826	-0.0324541	0.325704	-0.10106	0.919503	NA
ACSM6	0.268171	-0.213192	0.439226	-0.548745	0.58318	NA
ACSS1	971.31	-0.565566	0.161167	-3.50912	0.000449584	0.00286942
ACSS2	957.242	-0.361536	0.140582	-2.57164	0.0101217	0.0352184
ACSS3	327.202	0.135846	0.247865	0.54811	0.583617	0.733497
ACTA1	1.12522	0.518876	0.33802	1.54158	0.123177	0.245269
ACTA2	4838.45	0.873819	0.215917	4.04719	5.18367e-05	0.000493055
ACTA2-AS1	108.056	1.18483	0.253391	4.67353	2.96068e-06	5.19052e-05
ACTB	41813.7	0.356356	0.119934	2.97127	0.00296567	0.0130413
ACTBL2	1.66051	1.08159	0.414081	1.76423	0.0776937	0.17367
ACTBP1	1.01084	0.213881	0.439189	0.529396	0.596531	0.742973
ACTBP11	0.0619473	-0.0029401	0.243194	-0.0120863	0.990357	NA
ACTBP13	1.67025	-0.145665	0.373905	-0.390364	0.696267	0.817399
ACTBP14	0.0831061	0.07114	0.314637	0.226104	0.821121	NA
ACTBP2	0.0359835	0.0194133	0.243194	0.0798296	0.936373	NA
ACTBP7	0.372982	-0.0648061	0.431613	-0.154142	0.877497	NA
ACTBP8	0.025627	-0.0019889	0.243194	-0.00817478	0.993478	NA
ACTBP9	0.332759	-0.216825	0.412486	-0.611923	0.540589	NA
ACTC1	9.45041	1.64598	0.380487	4.32659	1.51439e-05	0.000185908
ACTG1	29607.9	0.278835	0.118968	2.34378	0.0190896	0.0584713
ACTG1P1	2.38651	0.372912	0.265836	1.40297	0.160625	0.298828
ACTG1P10	7.50255	-0.132215	0.252671	-0.522286	0.601471	0.747284
ACTG1P11	0.123721	0.132847	0.399968	0.332145	0.73978	NA
ACTG1P14	0.730216	-0.272728	0.368955	-0.748362	0.454242	0.623642
ACTG1P15	0.356232	-0.569444	0.423344	-1.36867	0.171102	NA
ACTG1P16	0.104534	-0.0291172	0.384024	-0.0758198	0.939562	NA
ACTG1P17	2.4554	0.282881	0.256701	1.10402	0.269583	0.436251
ACTG1P19	0.0156386	0.00359944	0.243194	0.0148042	0.988188	NA
ACTG1P2	0.123721	0.132847	0.399968	0.332145	0.73978	NA
ACTG1P20	1.54845	0.0262112	0.293277	0.0895004	0.928684	0.963555
ACTG1P21	0.0445672	0.0296387	0.243194	0.121876	0.902997	NA
ACTG1P22	1.22367	1.28693	0.396176	3.28472	0.00102086	0.00555694
ACTG1P23	0.0816041	0.05686	0.286246	0.198643	0.842542	NA
ACTG1P24	0.547085	-0.237952	0.391684	-0.615917	0.53795	0.697005
ACTG1P3	3.90561	0.230183	0.261212	0.880556	0.378558	0.551535
ACTG1P4	1.20717	0.554751	0.371234	1.50784	0.131596	0.257594
ACTG1P9	0.107068	0.0697387	0.384475	0.181389	0.856063	NA
ACTG2	209.204	2.1089	0.278697	7.56451	3.89322e-14	1.14439e-10
ACTL10	74.5015	-0.814355	0.190788	-4.26488	2.00006e-05	0.000229551
ACTL6A	762.509	-0.168295	0.145781	-1.15457	0.248265	0.41121
ACTL6B	0.0992275	0.046332	0.364813	0.127004	0.898938	NA
ACTL7A	0.123668	0.0462534	0.368188	0.125626	0.900028	NA
ACTL7B	0.336663	0.170476	0.42799	0.399089	0.689827	NA
ACTL8	6.30138	-1.27302	0.423225	-1.95604	0.0504608	0.124819
ACTL9	0.0743217	0.0110493	0.284537	0.0388352	0.969022	NA
ACTN1	3486.44	0.397005	0.11681	3.39866	0.000677172	0.00397308
ACTN1-AS1	1.0114	0.645429	0.324475	1.99028	0.04656	0.117264
ACTN2	8.22281	1.361	0.299757	4.5465	5.4545e-06	8.25048e-05
ACTN3	0.906131	1.17427	0.388544	3.04525	0.00232487	0.0106945
ACTN4	7343.23	-0.3351	0.0972899	-3.44432	0.000572502	0.00348734
ACTN4P1	0.0861475	0.00440593	0.36233	0.0121618	0.990297	NA
ACTN4P2	0.0310967	-0.00757724	0.243194	-0.0311537	0.975147	NA
ACTP1	0.0270557	0.0194133	0.243194	0.0798296	0.936373	NA
ACTR10	526.059	0.140154	0.0816269	1.71688	0.0860012	0.187611
ACTR1A	1052.93	0.32201	0.0672159	4.79054	1.66335e-06	3.31855e-05
ACTR1B	848.423	0.0844013	0.0919587	0.917746	0.358752	0.532054
ACTR2	5019.99	0.102604	0.0760019	1.35003	0.177005	0.320709
ACTR3	3444.95	0.144299	0.0901755	1.60024	0.109546	0.225025
ACTR3B	104.923	-0.272851	0.104022	-2.62317	0.00871148	0.0312406
ACTR3BP4	0.0175085	-0.00710163	0.243194	-0.029198	0.976707	NA
ACTR3C	74.89	-0.857793	0.152837	-5.61117	2.00963e-08	1.07839e-06
ACTR5	184.663	-0.435103	0.0914654	-4.75656	1.96919e-06	3.76954e-05
ACTR6	232.624	-0.0235725	0.0683363	-0.344962	0.730123	0.841542
ACTR8	279.277	-0.243628	0.0685374	-3.5545	0.000378703	0.00249343
ACTRT1	0.0256485	-0.0019889	0.243194	-0.00817478	0.993478	NA
ACTRT3	31.3377	-0.246714	0.167021	-1.47827	0.139336	0.268473
ACVR1	442.296	0.356209	0.0723916	4.92059	8.62859e-07	1.97636e-05
ACVR1B	871.56	-0.433812	0.0907543	-4.78012	1.75187e-06	3.4563e-05
ACVR1C	87.4414	-0.596056	0.225199	-2.64759	0.00810671	0.0295485
ACVR2A	239.494	0.145051	0.0916631	1.5824	0.113557	0.23141
ACVR2B	216.611	-0.446369	0.112766	-3.95827	7.54931e-05	0.000667639
ACVR2B-AS1	14.4263	-0.722117	0.17675	-4.08148	4.4749e-05	0.000435832
ACVRL1	492.245	0.318614	0.151595	2.10144	0.0356024	0.0952529
ACY1	762.355	-0.28589	0.192239	-1.48709	0.136992	0.265446
ACY3	58.4861	-0.155709	0.235414	-0.660903	0.508674	0.671916
ACYP1	58.9225	-0.270345	0.135733	-1.99285	0.0462783	0.116677
ACYP2	110.071	0.207071	0.102302	2.02399	0.0429709	0.110202
AD000091.3	0.0411905	-0.0024645	0.243194	-0.0101305	0.991917	NA
AD000671.6	19.2971	0.870532	0.228116	3.81251	0.000137562	0.00109681
AD000684.2	5.98892	-0.178674	0.221363	-0.806553	0.419924	0.591444
AD000864.6	5.10365	0.533552	0.236486	2.25744	0.0239808	0.070295
AD001527.4	1.57995	0.0609265	0.328614	0.185602	0.852757	0.919488
AD001527.7	0.0917124	-0.00903988	0.364847	-0.0247754	0.980234	NA
ADA	103.793	0.65642	0.129375	5.07212	3.93399e-07	1.06306e-05
ADAD1P2	0.0184763	-0.00710163	0.243194	-0.029198	0.976707	NA
ADAD2	0.836823	0.849111	0.404087	2.19553	0.0281256	0.0795355
ADAL	59.4653	-0.138299	0.112547	-1.22892	0.219102	0.375021
ADAM10	1776.42	0.123527	0.0824969	1.49741	0.134288	0.261565
ADAM11	9.32295	1.04508	0.276925	3.76619	0.000165755	0.00127472
ADAM12	237.572	0.93036	0.266156	3.49493	0.000474192	0.00299254
ADAM15	1129.77	-0.0827689	0.142518	-0.580719	0.56143	0.715706
ADAM17	514.502	0.243207	0.0733949	3.31382	0.000920321	0.00511386
ADAM18	0.418942	-0.37422	0.345667	-1.08233	0.279106	0.446715
ADAM19	677.994	-0.29223	0.198541	-1.47186	0.141059	0.271022
ADAM1A	6.91286	-0.660012	0.419191	-1.60334	0.10886	0.224012
ADAM1B	2.82316	0.043908	0.277804	0.158551	0.874023	0.931748
ADAM2	0.172609	0.313603	0.399812	0.764387	0.444637	NA
ADAM20	0.978314	-0.269469	0.387008	-0.706389	0.479946	0.647706
ADAM20P1	3.79867	0.197147	0.310332	0.642142	0.520781	0.682586
ADAM20P3	0.368191	0.133404	0.437997	0.32035	0.748703	NA
ADAM21	1.42943	0.348443	0.305318	1.14575	0.251899	0.415175
ADAM21P1	0.0823123	0.050356	0.33928	0.148422	0.882009	NA
ADAM22	151.543	0.885276	0.202088	4.38152	1.17857e-05	0.000152776
ADAM23	66.4598	0.456813	0.229754	1.98615	0.0470164	0.118166
ADAM28	295.652	1.0573	0.207181	5.10268	3.34884e-07	9.5262e-06
ADAM29	0.677345	-0.130487	0.386982	-0.341248	0.732917	0.84338
ADAM30	0.164634	-0.00710163	0.243194	-0.029198	0.976707	NA
ADAM32	42.4627	-0.370407	0.224432	-1.65569	0.0977837	0.20624
ADAM33	82.3762	1.33213	0.269016	4.94693	7.53938e-07	1.78084e-05
ADAM3B	0.0339572	-0.0182783	0.243194	-0.0751559	0.940091	NA
ADAM5	0.198257	-0.0131656	0.243194	0.0148042	0.988188	NA
ADAM8	815.674	0.671736	0.246889	2.72074	0.00651353	0.0247523
ADAM9	2417.24	0.0872434	0.156377	0.557924	0.576896	0.728452
ADAMDEC1	303.755	0.836947	0.262965	3.18243	0.00146044	0.00740154
ADAMTS1	1206.19	0.974174	0.229439	4.246	2.17623e-05	0.000245709
ADAMTS10	259.315	0.391503	0.17544	2.23104	0.0256785	0.0741298
ADAMTS12	358.285	0.501976	0.182439	2.75086	0.00594399	0.0229996
ADAMTS13	183.916	0.181314	0.282309	0.642099	0.520809	0.682586
ADAMTS14	75.5378	0.661333	0.21591	3.06038	0.0022106	0.0102873
ADAMTS15	122.327	0.0527359	0.297669	0.177074	0.859451	0.923171
ADAMTS16	11.6308	1.41483	0.345575	4.08245	4.45635e-05	0.000434387
ADAMTS17	34.2145	-0.47116	0.207709	-2.26853	0.0232972	0.0685874
ADAMTS18	17.114	0.359957	0.341848	1.05085	0.293325	0.462769
ADAMTS19	2.11019	0.992452	0.43848	2.34008	0.0192797	0.0588899
ADAMTS19-AS1	0.200294	0.239857	0.396439	0.557849	0.576947	NA
ADAMTS2	1303.01	0.404243	0.159774	2.52994	0.0114082	0.038599
ADAMTS20	0.338064	0.460229	0.426182	-0.74331	0.457294	NA
ADAMTS3	33.3322	0.766946	0.210505	3.63897	0.000273734	0.00191984
ADAMTS4	411.545	0.79363	0.213916	3.70943	0.000207729	0.0015341
ADAMTS5	140.995	0.0754587	0.17131	0.440315	0.659709	0.791563
ADAMTS6	43.1593	0.58351	0.174473	3.34711	0.000816597	0.00461801
ADAMTS7	131.631	0.367496	0.173984	2.11109	0.0347645	0.0935504
ADAMTS7P1	4.16737	0.508519	0.300168	1.69145	0.09075	0.19498
ADAMTS7P3	1.15838	0.168033	0.362809	0.466064	0.64117	0.777747
ADAMTS7P4	1.39487	0.63551	0.379162	1.69244	0.0905612	0.194795
ADAMTS8	18.0899	1.42718	0.299982	4.74442	2.09109e-06	3.94015e-05
ADAMTS9	286.449	0.906005	0.197378	4.58887	4.45641e-06	7.0511e-05
ADAMTS9-AS1	19.5866	0.949678	0.246184	3.85248	0.000116928	0.000961259
ADAMTS9-AS2	18.521	0.895732	0.251808	3.55101	0.000383756	0.00252009
ADAMTSL1	124.379	0.423168	0.196397	2.15345	0.0312837	0.0862813
ADAMTSL2	1091.03	0.453659	0.248773	1.8235	0.0682278	0.157273
ADAMTSL3	200.924	0.344275	0.253671	1.35693	0.174803	0.317742
ADAMTSL4	341.407	0.735608	0.215164	3.41818	0.000630424	0.00375627
ADAMTSL4-AS1	17.9659	0.418289	0.260728	1.60266	0.109011	0.224269
ADAMTSL5	55.1542	-0.227674	0.160324	-1.41943	0.155774	0.292041
ADAP1	876.245	-0.794143	0.148614	-5.34336	9.12406e-08	3.42865e-06
ADAP2	300.795	1.02709	0.181846	5.64668	1.63573e-08	9.28608e-07
ADAR	3543.69	0.0387635	0.0730209	0.53085	0.595523	0.742187
ADARB1	358.371	0.614067	0.120515	5.09501	3.48718e-07	9.75248e-06
ADARB2	15.373	0.326873	0.364136	0.894713	0.37094	0.544484
ADARB2-AS1	0.0178269	0.0143005	0.243194	0.0588064	0.953106	NA
ADAT1	228.901	-0.17861	0.0675204	-2.64517	0.00816492	0.0297034
ADAT2	222.035	-0.347184	0.157719	-2.20305	0.0275909	0.0783677
ADAT3	82.5587	-0.255254	0.129575	-1.96928	0.0489215	0.121764
ADCK1	98.5781	0.123318	0.102391	1.20423	0.228502	0.38687
ADCK2	404.039	0.178766	0.105541	1.69363	0.0903349	0.194483
ADCK3	990.753	-0.650233	0.132301	-4.91458	8.89735e-07	2.01454e-05
ADCK4	297.053	-0.171631	0.0938247	-1.82902	0.0673963	0.155786
ADCK5	225.087	-0.506823	0.169498	-2.98908	0.00279815	0.0124475
ADCY1	275.881	0.01695	0.245581	0.0690104	0.944981	0.97149
ADCY10	11.7133	-0.427405	0.335071	-1.2822	0.199772	0.350509
ADCY10P1	22.7909	-0.0562812	0.197075	-0.285517	0.775248	0.87188
ADCY2	8.77183	1.15337	0.275872	4.16972	3.04968e-05	0.000320283
ADCY3	861.612	0.269059	0.121338	2.21727	0.0266044	0.0761791
ADCY4	118.266	0.462817	0.162499	2.84819	0.00439683	0.0179308
ADCY5	200.127	0.370919	0.234613	1.58033	0.114032	0.232109
ADCY6	801.158	-0.359104	0.117863	-3.04683	0.00231272	0.0106553
ADCY7	761.972	0.685165	0.178213	3.84421	0.00012094	0.000988408
ADCY8	10.9334	1.28421	0.382118	3.36129	0.000775803	0.00442993
ADCY9	385.113	0.00482044	0.126993	0.0379533	0.969725	0.984159
ADCYAP1	9.90226	1.01476	0.378088	2.67059	0.0075719	0.0279184
ADCYAP1R1	6.82933	0.0214673	0.334076	0.0639968	0.948973	0.97353
ADD1	2185.67	0.279563	0.0838347	3.3346	0.000854223	0.00480308
ADD2	12.8542	1.06175	0.259465	4.08939	4.3251e-05	0.000423309
ADD3	2193.23	-0.192958	0.0973356	-1.98242	0.0474328	0.118975
ADD3-AS1	22.058	0.0302212	0.278099	0.109348	0.912926	0.954415
ADGB	5.1797	-0.75659	0.335063	-2.28643	0.0222291	0.0660383
ADGRA1	0.589896	-0.248251	0.425102	-0.599519	0.548827	0.705025
ADGRA1-AS1	0.125576	-0.0468878	0.347697	-0.134851	0.89273	NA
ADGRA2	1973.11	0.50552	0.20141	2.50981	0.0120795	0.040471
ADGRA3	719.559	-0.358739	0.137297	-2.61298	0.00897572	0.0320147
ADGRB1	23.5689	0.335752	0.180693	1.8566	0.0633682	0.148594
ADGRB2	37.6871	0.765728	0.187472	4.08038	4.49622e-05	0.000437468
ADGRB3	21.2339	0.606179	0.256071	2.36482	0.0180389	0.0558828
ADGRD1	150.507	0.518848	0.197396	2.62741	0.00860379	0.0309434
ADGRD2	0.435537	-0.407938	0.415542	-0.988202	0.323054	0.494896
ADGRE1	37.8772	1.03982	0.227937	4.55983	5.11938e-06	7.86488e-05
ADGRE2	313.336	0.802711	0.188407	4.2602	2.0424e-05	0.000233701
ADGRE3	23.356	1.71047	0.273179	6.24817	4.15279e-10	6.42468e-08
ADGRE4P	36.0146	1.14101	0.239947	4.75176	2.01656e-06	3.82972e-05
ADGRE5	1583.27	0.156901	0.0848668	1.84875	0.0644937	0.150563
ADGRF1	14.2509	0.822186	0.393413	2.10453	0.0353318	0.0947206
ADGRF2	1.12799	-0.0932953	0.432716	-0.2185	0.827039	0.904154
ADGRF3	4.3475	0.136435	0.239017	0.570702	0.568202	0.72171
ADGRF4	55.227	-1.55856	0.293585	-5.31157	1.08687e-07	3.89283e-06
ADGRF5	621.908	0.578732	0.172539	3.35391	0.000796785	0.00453116
ADGRF5P1	2.41614	-0.867169	0.376527	-2.29595	0.0216789	0.0647018
ADGRF5P2	0.11594	0.100563	0.345447	0.291111	0.770967	NA
ADGRG1	1643.2	-0.850058	0.182406	-4.65994	3.16305e-06	5.46205e-05
ADGRG2	16.4726	0.132705	0.289135	0.458881	0.646319	0.781747
ADGRG3	48.3583	1.31668	0.317677	4.14037	3.46739e-05	0.000354854
ADGRG4	0.40494	0.0953622	0.430125	1.67317	0.094293	0.200795
ADGRG5	73.4799	-0.183713	0.159744	-1.14988	0.250194	0.413386
ADGRG6	475.863	-0.00966104	0.254947	-0.0378949	0.969771	0.984168
ADGRG7	39.9182	0.233435	0.290913	0.801659	0.42275	0.593592
ADGRL1	341.65	-0.211637	0.162175	-1.3048	0.191961	0.340126
ADGRL2	617.926	0.49322	0.194038	2.54164	0.0110332	0.0376139
ADGRL3	44.6367	0.816485	0.228666	3.567	0.000361095	0.00239718
ADGRL4	252.395	0.696135	0.177329	3.92486	8.67808e-05	0.000749767
ADGRV1	36.2354	0.150162	0.350306	0.428289	0.668441	0.7976
ADH1A	1346.2	-0.0275348	0.407282	-0.06761	0.946096	0.972016
ADH1B	7050.96	-0.0750885	0.374576	-0.200477	0.841108	0.912575
ADH1C	2804.46	-0.351395	0.354289	-0.991676	0.321356	0.493336
ADH4	3639.09	-0.123321	0.401041	-0.307602	0.758385	0.861113
ADH5	1504.54	0.147026	0.0895055	1.64265	0.100455	0.210731
ADH5P4	0.245521	0.00412826	0.395823	0.010431	0.991677	NA
ADH6	657.488	-0.123814	0.358979	-0.344915	0.730159	0.841542
ADH7	0.47656	-0.0640158	0.439513	-0.152949	0.878438	0.933784
ADHFE1	114.773	0.153462	0.27514	0.557784	0.576992	0.728485
ADI1	1837.07	0.00231461	0.192239	0.012039	0.990395	0.995248
ADIPOQ	0.670847	0.240871	0.245083	0.917061	0.359111	0.532299
ADIPOQ-AS1	0.0397347	0.024526	0.243194	0.100853	0.919667	NA
ADIPOR1	1473.67	0.181829	0.0694786	2.61707	0.00886875	0.0317058
ADIPOR1P2	0.0761673	-0.0342954	0.313007	-0.109565	0.912754	NA
ADIPOR2	1268.57	-0.260333	0.096858	-2.68777	0.00719307	0.0267904
ADIRF	279.254	-0.00405566	0.198111	-0.0204699	0.983669	0.992031
ADIRF-AS1	80.6033	-0.145055	0.161416	-0.899293	0.368497	0.54219
ADK	411.815	-0.189994	0.121511	-1.56362	0.117906	0.237781
ADM	340.765	0.1336	0.231817	0.576284	0.564423	0.718359
ADM2	82.3934	-0.570106	0.169168	-3.36862	0.000755456	0.00433809
ADM5	13.5463	0.437383	0.215724	2.02628	0.0427366	0.109661
ADNP	1694.96	-0.460413	0.108404	-4.24729	2.16371e-05	0.000244619
ADNP-AS1	13.6393	-0.376311	0.141538	-2.65846	0.00784987	0.0287709
ADNP2	343.112	0.155286	0.0714764	2.17259	0.029811	0.083156
ADO	474.745	0.125941	0.0720565	1.74771	0.0805147	0.178438
ADORA1	35.2873	1.09165	0.220669	4.94182	7.73969e-07	1.81198e-05
ADORA2A	104.582	0.750691	0.156295	4.80124	1.57686e-06	3.18199e-05
ADORA2A-AS1	34.4717	-0.466103	0.338528	-1.37587	0.16886	0.30962
ADORA2B	133.594	-0.795009	0.202005	-3.93389	8.35806e-05	0.000727822
ADORA2BP1	3.10977	-0.192773	0.366285	-0.527315	0.597975	0.744269
ADORA3	149.552	1.0691	0.266511	4.00956	6.0833e-05	0.000558023
ADPGK	1019.83	0.53895	0.0961715	5.60404	2.0941e-08	1.10799e-06
ADPGK-AS1	7.99898	0.844198	0.207985	4.05886	4.93128e-05	0.000472328
ADPRH	204.932	0.916674	0.161331	5.68028	1.34472e-08	8.14064e-07
ADPRHL1	41.2893	-0.00690051	0.204391	-0.0337636	0.973066	0.986603
ADPRHL2	331.35	0.249124	0.0952519	2.61576	0.00890283	0.0318104
ADPRM	79.9455	0.434242	0.12526	3.46579	0.000528679	0.00326628
ADRA1A	83.9209	-0.219857	0.388926	-0.564954	0.572105	0.724476
ADRA1B	22.8224	0.00861063	0.300541	0.0286237	0.977165	0.988562
ADRA1D	4.53264	-0.240628	0.28916	-0.834915	0.403766	0.575798
[truncated: 35,318 more rows]

## Sheet: S3
Table-S3: EncihGo(BP) analysis of 1460 up-regulated genes in dHGP subgroup of liver metastases											Table-S3: EncihGo(BP) analysis of 427 up-regulated genes in rHGP subgroup of liver metastases
ONTOLOGY	ID	Description	GeneRatio	BgRatio	pvalue	p.adjust	qvalue	geneID	Count		ONTOLOGY	ID	Description	GeneRatio	BgRatio	pvalue	p.adjust	qvalue	geneID	Count
BP	GO:0050900	leukocyte migration	116/1044	499/18670	3.82337e-41	1.93501e-37	1.47783e-37	APOD/RAC2/AIF1/SELE/CSF3R/HCK/JAM2/CD48/FCER1G/CD74/CXCL5/PLA2G7/GPR183/PECAM1/VAV1/DOCK8/SELPLG/SLC7A7/CCL18/CD244/GCSAML/ANXA1/PIK3CD/DOK2/C5AR1/CXCR4/IL16/ITGAL/CCR1/TREM2/SPN/C3AR1/C5AR2/STAP1/CCR5/OLR1/CMKLR1/SELL/SELP/IGLC2/PTAFR/CCL3/JCHAIN/VCAM1/ITGAX/NCKAP1L/IL6/CCL5/TREM1/CAV1/CCL4/FPR2/CCL23/GYPC/MYO1G/ADORA1/PIK3CG/THBD/SIRPG/CD300A/ITGB2/FFAR2/CD200R1/IGHM/CCR2/CD2/P2RY12/KLRK1/IL10/…	116		BP	GO:0001894	tissue homeostasis	10/209	227/18670	0.000248542	0.0425885	0.039182	SOX9/CXADR/SCX/PROM1/CDHR1/MUC13/COL2A1/IHH/RP1/MUC4	10
BP	GO:0002429	immune response-activating cell surface receptor signaling pathway	110/1044	473/18670	4.94396e-39	1.25107e-35	9.55485e-36	IGHD/LILRA2/CD22/LPXN/LCP2/CLEC4A/LAT2/HLA-DQA1/HCK/BTK/HLA-DRA/FCER1G/FPR3/VAV1/KLHL6/FCN1/CMTM3/GCSAML/PIK3CD/FCGR2A/C5AR1/MNDA/WAS/LILRB4/WIPF1/TRBC1/FCGR1A/C3AR1/C5AR2/STAP1/CMKLR1/HLA-DPA1/FGR/CLEC4E/IGLC2/PRAM1/PTPRC/HLA-DRB1/PRKCB/NCKAP1L/CD3D/FPR2/PTPN22/TRAC/THEMIS2/GRAP2/TRAV8-4/MYO1G/CLEC10A/FOXP3/CD3E/MUC17/HLA-DPB1/PLPP4/TRBC2/CD209/NFAM1/CD300A/FFAR2/TRDC/IGHM/CD28/CTLA4/THEMIS/TESP…	110		BP	GO:0007586	digestion	10/209	139/18670	3.78544e-06	0.0055135	0.00507249	SOX9/AQP5/GUCY2C/MUC13/ALPI/PPARGC1A/PRSS2/MUC4/OPRK1/APOA4	10
BP	GO:0050867	positive regulation of cell activation	94/1044	394/18670	2.3487e-34	3.96226e-31	3.02612e-31	IGHD/LILRA2/SIRPB1/AIF1/CD83/HLA-DMB/BTK/FCER1G/CD74/CLEC7A/GPR183/PLEK/CD86/CAPN3/VAV1/GATA2/SASH3/DOCK8/FGF10/PIK3R6/PDPN/TYROBP/ANXA1/LILRB1/LILRB4/TREM2/TRBC1/STAP1/HLA-DPA1/FGR/SELP/IGLC2/PTAFR/PTPRC/CCL3/GLI3/VCAM1/HAVCR2/NCKAP1L/IL6/CCL5/CAV1/RASAL3/GRAP2/FOXP3/CD3E/HLA-DPB1/LGALS1/CD27/TRBC2/CD209/SIRPG/ITGB2/TRDC/IGHM/CCR2/CD28/TOX/CD2/CTLA4/TESPA1/KLRK1/NR4A3/IL10/IGHA2/TBX21/CCL2/IL1B/…	94		BP	GO:0010469	regulation of signaling receptor activity	9/209	173/18670	0.000147835	0.0380763	0.0350308	NPTX2/EGF/WFIKKN1/PPARGC1A/EREG/SHISA9/CACNG4/MUC4/LY6G6D	9
BP	GO:0051249	regulation of lymphocyte activation	102/1044	485/18670	3.0918e-32	3.9119e-29	2.98766e-29	IGHD/CD22/LST1/TNFAIP8L2/SIRPB1/RAC2/AIF1/CD83/SAMSN1/HLA-DMB/GPNMB/BTK/ZNF683/CD74/CLEC7A/GPR183/CD86/VAV1/SASH3/DOCK8/FGF10/PIK3R6/TYROBP/ANXA1/TNFSF8/LILRB1/MNDA/LILRB4/TRBC1/SPN/HLA-DPA1/SFRP1/HLA-DOA/IGLC2/PTPRC/GLI3/VCAM1/HAVCR2/NCKAP1L/IL6/CCL5/CAV1/PTPN22/RASAL3/GRAP2/BANK1/FOXP3/CD3E/HLA-DPB1/LGALS1/CD27/TRBC2/CD209/SIRPG/NFAM1/CD300A/VSIG4/TRDC/IGHM/CCR2/CD28/TOX/CD2/CTLA4/TESPA1/KLRK1/…	102		BP	GO:0010669	epithelial structure maintenance	4/209	29/18670	0.000290977	0.0446114	0.0410431	SOX9/CXADR/MUC13/MUC4	4
BP	GO:0002696	positive regulation of leukocyte activation	89/1044	380/18670	6.63831e-32	6.7193e-29	5.13176e-29	IGHD/SIRPB1/AIF1/CD83/HLA-DMB/BTK/FCER1G/CD74/CLEC7A/GPR183/CD86/VAV1/GATA2/SASH3/DOCK8/FGF10/PIK3R6/TYROBP/ANXA1/LILRB1/LILRB4/TREM2/TRBC1/STAP1/HLA-DPA1/FGR/IGLC2/PTAFR/PTPRC/CCL3/GLI3/VCAM1/HAVCR2/NCKAP1L/IL6/CCL5/CAV1/RASAL3/GRAP2/FOXP3/CD3E/HLA-DPB1/LGALS1/CD27/TRBC2/CD209/SIRPG/ITGB2/TRDC/IGHM/CCR2/CD28/TOX/CD2/CTLA4/TESPA1/KLRK1/NR4A3/IL10/IGHA2/TBX21/CCL2/IL1B/PDCD1/IGKC/ITGAM/IGLC3/IGHA1…	89		BP	GO:0021534	cell proliferation in hindbrain	3/209	11/18670	0.000213539	0.0388775	0.0357678	EGF/SLC6A4/GBX2	3
BP	GO:0002449	lymphocyte mediated immunity	84/1044	352/18670	8.92761e-31	7.53044e-28	5.75126e-28	IGHD/ARRB2/GAPT/BTK/FCER1G/CD74/SLAMF7/VAV1/SASH3/PIK3R6/BATF/LILRB1/WAS/TRBC1/IGLC2/PTPRC/HAVCR2/IL6/C1QB/CD1C/C1QC/KLRC2/P2RX7/MYO1G/TLR8/C1QA/FOXP3/CD1B/CD27/TRBC2/PRF1/CD96/TRDC/IGHM/CCR2/CD28/KLRK1/SH2D1A/NCR3/IL10/HLA-DQB1/IGHA2/TBX21/SH2D1B/IL1B/CRTAM/IGKC/IGLV3-19/FCGR2B/IGLC3/GZMM/IGHA1/CD1E/KLRC4-KLRK1/IGHV1OR15-1/SLC11A1/IGHG2/CD70/CR2/IL12B/IGHV3-30/KLRD1/IGLV2-14/IGHG1/IGKV3D-20/IGLV…	84		BP	GO:0021924	cell proliferation in external granule layer	3/209	10/18670	0.000156593	0.0380763	0.0350308	EGF/SLC6A4/GBX2	3
BP	GO:0006909	phagocytosis	83/1044	369/18670	1.74126e-28	1.25893e-25	9.6149e-26	IGHD/CD300LF/SIRPB1/AIF1/BIN2/ARHGAP25/HCK/NCF2/FCER1G/CLEC7A/PECAM1/RAB7B/VAV1/GATA2/FCN1/TYROBP/ANXA1/FCGR2A/NCF4/WAS/ITGAL/DOCK2/WIPF1/TREM2/TRBC1/FCGR1A/STAP1/FGR/IGLC2/PTPRC/NCKAP1L/RAB31/FPR2/P2RX7/CEBPE/MYO1G/SLAMF1/PLPP4/ADORA1/TUB/TRBC2/MSR1/SIRPG/CD300A/ITGB2/TRDC/IGHM/PTX3/IGHA2/CCL2/IL1B/IGKC/IGLV3-19/FCGR2B/ITGAM/IGLC3/IGHA1/IGHV1OR15-1/COLEC12/SLC11A1/IGHG2/IGHV3-30/PRKCG/IGLV2-14/I…	83		BP	GO:0021930	cerebellar granule cell precursor proliferation	3/209	10/18670	0.000156593	0.0380763	0.0350308	EGF/SLC6A4/GBX2	3
BP	GO:0051251	positive regulation of lymphocyte activation	76/1044	334/18670	1.69434e-26	1.07188e-23	8.18633e-24	IGHD/SIRPB1/AIF1/CD83/HLA-DMB/BTK/CD74/CLEC7A/GPR183/CD86/VAV1/SASH3/DOCK8/FGF10/PIK3R6/TYROBP/ANXA1/LILRB1/LILRB4/TRBC1/HLA-DPA1/IGLC2/PTPRC/GLI3/VCAM1/HAVCR2/NCKAP1L/IL6/CCL5/CAV1/RASAL3/GRAP2/FOXP3/CD3E/HLA-DPB1/LGALS1/CD27/TRBC2/CD209/SIRPG/TRDC/IGHM/CCR2/CD28/TOX/CTLA4/TESPA1/KLRK1/IGHA2/TBX21/CCL2/IL1B/PDCD1/IGKC/IGLC3/IGHA1/KLRC4-KLRK1/IGHV1OR15-1/IL13/IGHG2/CD70/IL12B/IGHV3-30/IGHG1/IGHG3…	76		BP	GO:0031644	regulation of neurological system process	8/209	137/18670	0.000156854	0.0380763	0.0350308	EDN1/NPTX2/CBLN1/SHISA9/CACNG4/NTSR1/OPRD1/OPRK1	8
BP	GO:0050853	B cell receptor signaling pathway	47/1044	129/18670	2.46136e-26	1.38411e-23	1.05709e-23	IGHD/CD22/LPXN/LAT2/BTK/KLHL6/CMTM3/GCSAML/PIK3CD/MNDA/TRBC1/STAP1/IGLC2/PTPRC/PRKCB/NCKAP1L/PTPN22/TRBC2/NFAM1/CD300A/TRDC/IGHM/CTLA4/CD79B/IGHA2/CD79A/ITK/IGKC/FCGR2B/IGLC3/IGHA1/IGHV1OR15-1/IGHG2/IGHV3-30/MS4A1/IGHG1/IGHG3/IGLC7/FCRL3/IGHV1-24/IGHG4/PAX5/IGHV1-18/IGHV3-43/IGHV3-53/IGLC6/IGHV4-31	47		BP	GO:0034776	response to histamine	3/209	11/18670	0.000213539	0.0388775	0.0357678	AOC1/DRD2/GABRB1	3
BP	GO:0042113	B cell activation	72/1044	310/18670	9.88783e-26	5.00423e-23	3.82191e-23	IGHD/CD22/LAT2/SAMSN1/GAPT/BTK/CD74/LEF1/GPR183/SASH3/TYROBP/PIK3CD/CD180/BATF/MNDA/TRBC1/LYL1/SFRP1/IGLC2/PTPRC/PRKCB/VCAM1/NCKAP1L/IL6/NTRK1/BANK1/ITM2A/FOXP3/LGALS1/CD27/TRBC2/NFAM1/CD300A/TRDC/IGHM/CD28/CTLA4/IKZF3/IL10/MZB1/CD79B/IGHA2/TBX21/CD79A/IGKC/FCGR2B/IGLC3/IGHA1/IGHV1OR15-1/IL13/IGHG2/CD70/CR2/ADGRG3/IGHV3-30/MS4A1/IGHG1/IGHG3/IGLC7/FCRL3/IGHV1-24/IGHG4/AICDA/TNFRSF13B/IGHV1-18/FCRL…	72		BP	GO:0038127	ERBB signaling pathway	8/209	142/18670	0.000200739	0.0388775	0.0357678	SOX9/ERBB3/BTC/EGF/PTK6/SH3TC2/EREG/PTPRR	8
BP	GO:0002460	adaptive immune response based on somatic recombination of immune receptors built from immunoglobulin superfamily domains	76/1044	361/18670	3.12137e-24	1.43611e-21	1.09681e-21	IGHD/GAPT/BTK/FCER1G/CD74/LEF1/KLHL6/SASH3/ANXA1/BATF/LILRB1/WAS/TRBC1/SPN/IGLC2/PTPRC/HAVCR2/IL6/C1QB/CD1C/C1QC/P2RX7/MYO1G/TLR8/C1QA/FOXP3/CD1B/CD27/TRBC2/PRF1/TRDC/IGHM/LY9/CCR2/CD28/IL10/HLA-DQB1/IGHA2/TBX21/IL1B/IGKC/IGLV3-19/FCGR2B/IGLC3/GZMM/IGHA1/CD1E/IGHV1OR15-1/SLC11A1/IGHG2/CD70/CR2/IL12B/IGHV3-30/IGLV2-14/IGHG1/IGKV3D-20/IGLV1-51/IGHG3/IGLC7/IGLV1-40/FCER2/C7/IGHV1-24/IGHG4/IGLV3-1/AI…	76		BP	GO:0038128	ERBB2 signaling pathway	6/209	32/18670	1.30189e-06	0.0037924	0.00348906	ERBB3/BTC/EGF/PTK6/EREG/PTPRR	6
BP	GO:0006959	humoral immune response	75/1044	356/18670	6.03497e-24	2.54525e-21	1.9439e-21	IGHD/LYZ/CAMP/CD83/CFD/RNASE6/CXCL5/GPR183/FCN1/C5AR1/TREM2/TRBC1/C3AR1/SCARA3/C5AR2/IGLC2/PTPRC/JCHAIN/IL6/C1QB/TREM1/C1QC/C1QA/TRBC2/VSIG4/TRDC/IGHM/CCR2/CD28/SH2D1A/HLA-DQB1/IGHA2/GNLY/POU2AF1/CCL2/IL1B/PDCD1/IGKC/IGLV3-19/FCGR2B/IGLC3/IGHA1/IGHV1OR15-1/SLC11A1/IGHG2/CR2/S100A9/IGHV3-30/CCL13/IGLV2-14/MS4A1/IGHG1/IGKV3D-20/IGLV1-51/IGHG3/IGLC7/IGLV1-40/FCER2/C7/IGHV1-24/IGHG4/IGLV3-1/PAX5/IGHV…	75		BP	GO:0042044	fluid transport	4/209	26/18670	0.00018803	0.0388775	0.0357678	EDN1/CFTR/AQP5/AQP8	4
BP	GO:0050851	antigen receptor-mediated signaling pathway	70/1044	316/18670	9.36675e-24	3.64655e-21	2.785e-21	IGHD/CD22/LPXN/LCP2/LAT2/HLA-DQA1/BTK/HLA-DRA/KLHL6/CMTM3/GCSAML/PIK3CD/MNDA/WAS/LILRB4/TRBC1/STAP1/HLA-DPA1/IGLC2/PRAM1/PTPRC/HLA-DRB1/PRKCB/NCKAP1L/CD3D/PTPN22/TRAC/THEMIS2/GRAP2/TRAV8-4/FOXP3/CD3E/HLA-DPB1/TRBC2/NFAM1/CD300A/TRDC/IGHM/CD28/CTLA4/THEMIS/TESPA1/HLA-DQB1/CD79B/IGHA2/CD79A/ITK/IGKC/FCGR2B/IGLC3/IGHA1/TRAV29DV5/IGHV1OR15-1/IGHG2/IGHV3-30/TRAT1/MS4A1/IGHG1/IGHG3/IGLC7/FCRL3/IGHV1-24…	70		BP	GO:0042391	regulation of membrane potential	15/209	434/18670	0.000117292	0.0380763	0.0350308	EDN1/KCNK5/KCNH8/CFTR/GABRE/CXADR/CBLN1/STOX1/DRD2/CACNG4/NTSR1/KCNK9/GABRB1/OPRD1/KCNC2	15
BP	GO:0002697	regulation of immune effector process	86/1044	458/18670	1.08344e-23	3.91663e-21	2.99126e-21	CD22/RAC2/ARRB2/HLA-DMB/BTK/ZNF683/FCER1G/CD74/CD86/VAV1/GATA2/SASH3/PIK3R6/CD244/ANXA1/C5AR1/LILRB1/WAS/C3AR1/C5AR2/FGR/IGLC2/PRAM1/PTAFR/PTPRC/HAVCR2/IL6/C1QB/CD1C/APOBEC3G/C1QC/P2RX7/C1QA/FOXP3/CD1B/CD300A/ITGB2/VSIG4/CD96/FFAR2/CCR2/CD28/TSPAN32/KLRK1/SH2D1A/NCR3/NR4A3/IL10/MZB1/TBX21/SH2D1B/IL1B/CRTAM/IGKC/IGLV3-19/FCGR2B/ITGAM/IGLC3/CD1E/KLRC4-KLRK1/IGHV1OR15-1/IL13/IGHG2/CR2/IL12B/IGHV3-30…	86		BP	GO:0045787	positive regulation of cell cycle	14/209	389/18670	0.000130282	0.0380763	0.0350308	EDN1/GDPD5/GPSM2/BTC/EGF/PTK6/CDC25C/STOX1/OVOL1/SLC6A4/DRD2/EREG/FOXE3/SSTR5	14
BP	GO:0050864	regulation of B cell activation	51/1044	184/18670	3.09961e-22	1.04581e-19	7.9872e-20	IGHD/CD22/SAMSN1/BTK/CD74/GPR183/SASH3/TYROBP/MNDA/TRBC1/SFRP1/IGLC2/PTPRC/NCKAP1L/IL6/BANK1/FOXP3/CD27/TRBC2/NFAM1/CD300A/TRDC/IGHM/CD28/CTLA4/IKZF3/IL10/MZB1/IGHA2/TBX21/IGKC/FCGR2B/IGLC3/IGHA1/IGHV1OR15-1/IL13/IGHG2/IGHV3-30/IGHG1/IGHG3/IGLC7/FCRL3/IGHV1-24/IGHG4/TNFRSF13B/IGHV1-18/IL5/IGHV3-43/IGHV3-53/IGLC6/IGHV4-31	51		BP	GO:0048871	multicellular organismal homeostasis	17/209	485/18670	3.44338e-05	0.0334352	0.0307608	SOX9/CFTR/ACHE/CXADR/CLDN4/SCX/PROM1/CDHR1/SCNN1B/MUC13/COL2A1/IHH/DRD2/RP1/PPARGC1A/NTSR1/MUC4	17
BP	GO:0042110	T cell activation	83/1044	464/18670	1.78746e-21	5.65395e-19	4.31812e-19	TNFAIP8L2/CLEC4A/SIRPB1/RAC2/AIF1/CD83/RHOH/HLA-DMB/GPNMB/ZNF683/FCER1G/CD74/LEF1/CLEC7A/GPR183/CD86/VAV1/LCP1/SASH3/DOCK8/PIK3R6/ANXA1/PIK3CD/BATF/TNFSF8/LILRB1/WAS/ITGAL/DOCK2/LILRB4/SPN/HLA-DPA1/CLEC4E/HLA-DOA/PTPRC/GLI3/VCAM1/HAVCR2/NCKAP1L/IL6/CCL5/CD3D/CD1C/CAV1/PTPN22/RASAL3/P2RX7/GRAP2/MAFB/FOXP3/CD3E/HLA-DPB1/PIK3CG/LGALS1/CD27/CD209/SIRPG/CD300A/VSIG4/LY9/CCR2/CD28/CD2/CTLA4/THEMIS/TESP…	83		BP	GO:0060219	camera-type eye photoreceptor cell differentiation	4/209	19/18670	5.18367e-05	0.0358577	0.0329896	SOX9/PROM1/IHH/RP1	4
BP	GO:0019724	B cell mediated immunity	55/1044	221/18670	1.95868e-21	5.8311e-19	4.45342e-19	IGHD/GAPT/BTK/FCER1G/CD74/BATF/TRBC1/IGLC2/PTPRC/C1QB/C1QC/TLR8/C1QA/FOXP3/CD27/TRBC2/TRDC/IGHM/CD28/IL10/HLA-DQB1/IGHA2/TBX21/IGKC/IGLV3-19/FCGR2B/IGLC3/IGHA1/IGHV1OR15-1/IGHG2/CD70/CR2/IGHV3-30/IGLV2-14/IGHG1/IGKV3D-20/IGLV1-51/IGHG3/IGLC7/IGLV1-40/FCER2/C7/IGHV1-24/IGHG4/IGLV3-1/AICDA/IGHV1-18/IGKV3-20/IGLV3-21/IGHV3-43/IGHV3-53/IGKV2-29/IGLC6/IGHV4-31/IGKV2-40	55		BP	GO:0071300	cellular response to retinoic acid	6/209	69/18670	0.000122077	0.0380763	0.0350308	SOX9/PTK6/MYB/RET/WNT11/SLC6A4	6
BP	GO:0042119	neutrophil activation	86/1044	498/18670	3.58237e-21	1.00724e-18	7.69266e-19	LYZ/LILRA2/HPSE/CAMP/ASAH1/SIRPB1/FTL/BIN2/CFD/HBB/DOK3/CYBB/ADGRE3/FCER1G/PLAU/GLIPR1/CD68/NPC2/P2RX1/GM2A/CTSZ/CD53/PECAM1/FCN1/TYROBP/HVCN1/CTSD/PSAP/FCGR2A/C5AR1/MCEMP1/MNDA/ITGAL/DOCK2/C3AR1/GMFG/OLR1/SELL/FGR/ARHGAP9/PRAM1/PTAFR/PTPRC/SIGLEC9/ITGAX/NCKAP1L/CCL5/LRMP/RAB31/FPR2/CD33/TBC1D10C/TIMP2/LAIR1/RNASE2/ALOX5/NFAM1/CD300A/ITGB2/PLAUR/CRISPLD2/TNFAIP6/PTX3/OSCAR/CLEC12A/CHIT1/FCGR2B/FP…	86		BP	GO:0098742	cell-cell adhesion via plasma-membrane adhesion molecules	12/209	273/18670	6.15478e-05	0.0358577	0.0329896	CELSR3/CXADR/CLDN4/CLDN3/CLDN9/CBLN1/CDHR1/RET/CDH17/CEACAM5/PCDHGA1/CDHR2	12
BP	GO:0016064	immunoglobulin mediated immune response	54/1044	218/18670	5.77437e-21	1.53811e-18	1.17471e-18	IGHD/GAPT/BTK/FCER1G/CD74/BATF/TRBC1/IGLC2/PTPRC/C1QB/C1QC/TLR8/C1QA/FOXP3/CD27/TRBC2/TRDC/IGHM/CD28/IL10/HLA-DQB1/IGHA2/TBX21/IGKC/IGLV3-19/FCGR2B/IGLC3/IGHA1/IGHV1OR15-1/IGHG2/CR2/IGHV3-30/IGLV2-14/IGHG1/IGKV3D-20/IGLV1-51/IGHG3/IGLC7/IGLV1-40/FCER2/C7/IGHV1-24/IGHG4/IGLV3-1/AICDA/IGHV1-18/IGKV3-20/IGLV3-21/IGHV3-43/IGHV3-53/IGKV2-29/IGLC6/IGHV4-31/IGKV2-40	54		BP	GO:0098962	regulation of postsynaptic neurotransmitter receptor activity	3/209	12/18670	0.000282372	0.0446114	0.0410431	NPTX2/SHISA9/CACNG4	3
BP	GO:0046651	lymphocyte proliferation	60/1044	272/18670	2.00931e-20	5.08457e-18	3.88326e-18	CD22/LST1/RAC2/AIF1/HLA-DMB/GAPT/GPNMB/BTK/CD74/LEF1/GPR183/CD86/SASH3/DOCK8/FGF10/TYROBP/ANXA1/CD180/TNFSF8/LILRB1/MNDA/DOCK2/SPN/HLA-DPA1/PTPRC/VCAM1/HAVCR2/NCKAP1L/IL6/CCL5/PTPN22/RASAL3/P2RX7/FOXP3/CD3E/HLA-DPB1/PIK3CG/CD209/CD300A/VSIG4/CCR2/CD28/CTLA4/IKZF3/IL10/MZB1/CD79A/IL1B/FCGR2B/IL13/SLC11A1/CD70/CR2/IL12B/MS4A1/FCRL3/PLA2G2D/TNFRSF13B/IGF2/IL5	60
BP	GO:0070661	leukocyte proliferation	63/1044	298/18670	2.28023e-20	5.49535e-18	4.19699e-18	CD22/LST1/RAC2/AIF1/HLA-DMB/GAPT/GPNMB/BTK/CD74/LEF1/GPR183/CD86/SASH3/DOCK8/FGF10/TYROBP/ANXA1/CD180/TNFSF8/LILRB1/MNDA/DOCK2/TREM2/SPN/HLA-DPA1/PTPRC/VCAM1/HAVCR2/NCKAP1L/IL6/CCL5/PTPN22/RASAL3/P2RX7/FOXP3/CD3E/HLA-DPB1/PIK3CG/CD209/CD300A/VSIG4/CCR2/CD28/CTLA4/IKZF3/IL10/MZB1/CD79A/IL1B/FCGR2B/IL13/SLC11A1/CD70/CR2/IL12B/GREM1/MS4A1/FCRL3/IL5RA/PLA2G2D/TNFRSF13B/IGF2/IL5	63
BP	GO:0006911	phagocytosis, engulfment	39/1044	118/18670	2.59732e-20	5.97501e-18	4.56332e-18	IGHD/AIF1/BIN2/ARHGAP25/FCER1G/GATA2/TREM2/TRBC1/FCGR1A/STAP1/IGLC2/NCKAP1L/RAB31/TRBC2/MSR1/CD300A/ITGB2/TRDC/IGHM/IGHA2/IGKC/FCGR2B/ITGAM/IGLC3/IGHA1/IGHV1OR15-1/IGHG2/IGHV3-30/IGHG1/IGHG3/IGLC7/IGHV1-24/IGHG4/MARCO/IGHV1-18/IGHV3-43/IGHV3-53/IGLC6/IGHV4-31	39
BP	GO:0032943	mononuclear cell proliferation	60/1044	274/18670	2.96091e-20	6.51528e-18	4.97595e-18	CD22/LST1/RAC2/AIF1/HLA-DMB/GAPT/GPNMB/BTK/CD74/LEF1/GPR183/CD86/SASH3/DOCK8/FGF10/TYROBP/ANXA1/CD180/TNFSF8/LILRB1/MNDA/DOCK2/SPN/HLA-DPA1/PTPRC/VCAM1/HAVCR2/NCKAP1L/IL6/CCL5/PTPN22/RASAL3/P2RX7/FOXP3/CD3E/HLA-DPB1/PIK3CG/CD209/CD300A/VSIG4/CCR2/CD28/CTLA4/IKZF3/IL10/MZB1/CD79A/IL1B/FCGR2B/IL13/SLC11A1/CD70/CR2/IL12B/MS4A1/FCRL3/PLA2G2D/TNFRSF13B/IGF2/IL5	60
BP	GO:0050727	regulation of inflammatory response	83/1044	485/18670	3.29259e-20	6.94325e-18	5.30281e-18	TNFAIP8L2/APOD/ACP5/SELE/CNR1/HCK/BTK/SNCA/FCER1G/CLEC7A/PLA2G7/CCL18/ANXA1/PTGER3/C5AR1/TREM2/C3AR1/C5AR2/STAP1/IGLC2/TLR7/PTPRC/CCL3/IL6/C1QB/CCL5/C1QC/FPR2/OSM/PTGS2/GBP5/C1QA/FOXP3/APOE/ADORA1/PIK3CG/FABP4/VSIG4/FFAR2/CD200R1/CCR2/TNFAIP6/CD28/IL10/IL1B/IGKC/IGLV3-19/FCGR2B/IGLC3/CST7/LPL/IGHV1OR15-1/ABCD2/IGHG2/CR2/S100A9/IL12B/IGHV3-30/IGLV2-14/IGHG1/IGKV3D-20/IGLV1-51/IGHG3/IGLC7/IGLV1-40/…	83
BP	GO:0007159	leukocyte cell-cell adhesion	67/1044	337/18670	4.62532e-20	9.36349e-18	7.15123e-18	TNFAIP8L2/SIRPB1/RAC2/AIF1/CD83/HLA-DMB/SELE/GPNMB/CD74/PECAM1/CD86/VAV1/SASH3/DOCK8/PIK3R6/SELPLG/ANXA1/LILRB1/ITGAL/LILRB4/SPN/SELL/HLA-DPA1/SELP/PTAFR/PTPRC/GLI3/VCAM1/HAVCR2/NCKAP1L/IL6/CCL5/CAV1/PTPN22/RASAL3/GRAP2/FOXP3/CD3E/HLA-DPB1/LGALS1/CD27/CD209/SIRPG/CD300A/ITGB2/VSIG4/CCR2/CD28/CTLA4/TESPA1/KLRK1/NR4A3/IL10/TBX21/CCL2/IL1B/PDCD1/TIGIT/FCGR2B/KLRC4-KLRK1/CD70/S100A9/IL12B/ADD2/PLA2G2…	67
BP	GO:0002283	neutrophil activation involved in immune response	83/1044	488/18670	4.91397e-20	9.56524e-18	7.30531e-18	LYZ/LILRA2/HPSE/CAMP/ASAH1/SIRPB1/FTL/BIN2/CFD/HBB/DOK3/CYBB/ADGRE3/FCER1G/PLAU/GLIPR1/CD68/NPC2/P2RX1/GM2A/CTSZ/CD53/PECAM1/FCN1/TYROBP/HVCN1/CTSD/PSAP/FCGR2A/C5AR1/MCEMP1/MNDA/ITGAL/DOCK2/C3AR1/GMFG/OLR1/SELL/FGR/ARHGAP9/PRAM1/PTAFR/PTPRC/SIGLEC9/ITGAX/NCKAP1L/LRMP/RAB31/FPR2/CD33/TBC1D10C/TIMP2/LAIR1/RNASE2/ALOX5/NFAM1/CD300A/ITGB2/PLAUR/CRISPLD2/TNFAIP6/PTX3/OSCAR/CLEC12A/CHIT1/FPR1/ITGAM/SLC…	83
BP	GO:0043312	neutrophil degranulation	82/1044	485/18670	1.22099e-19	2.25902e-17	1.7253e-17	LYZ/HPSE/CAMP/ASAH1/SIRPB1/FTL/BIN2/CFD/HBB/DOK3/CYBB/ADGRE3/FCER1G/PLAU/GLIPR1/CD68/NPC2/P2RX1/GM2A/CTSZ/CD53/PECAM1/FCN1/TYROBP/HVCN1/CTSD/PSAP/FCGR2A/C5AR1/MCEMP1/MNDA/ITGAL/DOCK2/C3AR1/GMFG/OLR1/SELL/FGR/ARHGAP9/PRAM1/PTAFR/PTPRC/SIGLEC9/ITGAX/NCKAP1L/LRMP/RAB31/FPR2/CD33/TBC1D10C/TIMP2/LAIR1/RNASE2/ALOX5/NFAM1/CD300A/ITGB2/PLAUR/CRISPLD2/TNFAIP6/PTX3/OSCAR/CLEC12A/CHIT1/FPR1/ITGAM/SLC11A1/S1…	82
BP	GO:0030595	leukocyte chemotaxis	53/1044	224/18670	1.24981e-19	2.25902e-17	1.7253e-17	RAC2/AIF1/CSF3R/FCER1G/CD74/CXCL5/PLA2G7/GPR183/VAV1/CCL18/ANXA1/PIK3CD/C5AR1/CXCR4/IL16/CCR1/C3AR1/C5AR2/STAP1/CCR5/CMKLR1/CCL3/NCKAP1L/IL6/CCL5/CCL4/FPR2/CCL23/PIK3CG/ITGB2/FFAR2/CCR2/KLRK1/IL10/DUSP1/CCL2/IL1B/CCL22/KLRC4-KLRK1/CCL11/THBS4/S100A9/CCL13/CXCR2/CH25H/GREM1/CNR2/CCL3L3/CXCR1/CCL14/CXCR5/CXCL8/S100A8	53
BP	GO:0002446	neutrophil mediated immunity	83/1044	499/18670	2.06599e-19	3.60551e-17	2.75366e-17	LYZ/HPSE/CAMP/ASAH1/SIRPB1/FTL/BIN2/CFD/HBB/DOK3/CYBB/ADGRE3/FCER1G/PLAU/GLIPR1/CD68/NPC2/P2RX1/GM2A/CTSZ/CD53/PECAM1/FCN1/TYROBP/HVCN1/CTSD/PSAP/FCGR2A/C5AR1/MCEMP1/MNDA/ITGAL/DOCK2/C3AR1/GMFG/OLR1/SELL/FGR/ARHGAP9/PRAM1/PTAFR/PTPRC/SIGLEC9/ITGAX/NCKAP1L/IL6/LRMP/RAB31/FPR2/CD33/TBC1D10C/TIMP2/LAIR1/RNASE2/ALOX5/NFAM1/CD300A/ITGB2/PLAUR/CRISPLD2/TNFAIP6/PTX3/OSCAR/CLEC12A/CHIT1/FPR1/ITGAM/SLC11A…	83
BP	GO:0002673	regulation of acute inflammatory response	44/1044	159/18670	2.49644e-19	4.2115e-17	3.21647e-17	CNR1/BTK/FCER1G/PTGER3/C5AR1/C3AR1/C5AR2/IGLC2/IL6/C1QB/C1QC/OSM/PTGS2/C1QA/ADORA1/PIK3CG/VSIG4/FFAR2/IL1B/IGKC/IGLV3-19/FCGR2B/IGLC3/IGHV1OR15-1/IGHG2/CR2/IGHV3-30/IGLV2-14/IGHG1/IGKV3D-20/IGLV1-51/IGHG3/IGLC7/IGLV1-40/C7/IGHG4/IGLV3-1/IGKV3-20/IGLV3-21/IGHV3-53/IGKV2-29/IGLC6/ADCYAP1/IGKV2-40	44
BP	GO:0006956	complement activation	46/1044	175/18670	3.67562e-19	6.00075e-17	4.58299e-17	IGHD/CFD/FCN1/C5AR1/TRBC1/C3AR1/SCARA3/C5AR2/IGLC2/C1QB/C1QC/C1QA/TRBC2/VSIG4/TRDC/IGHM/IGHA2/IL1B/IGKC/IGLV3-19/IGLC3/IGHA1/IGHV1OR15-1/IGHG2/CR2/IGHV3-30/IGLV2-14/IGHG1/IGKV3D-20/IGLV1-51/IGHG3/IGLC7/IGLV1-40/C7/IGHV1-24/IGHG4/IGLV3-1/IGHV1-18/IGKV3-20/IGLV3-21/IGHV3-43/IGHV3-53/IGKV2-29/IGLC6/IGHV4-31/IGKV2-40	46
BP	GO:0099024	plasma membrane invagination	39/1044	127/18670	4.95144e-19	7.83102e-17	5.98082e-17	IGHD/AIF1/BIN2/ARHGAP25/FCER1G/GATA2/TREM2/TRBC1/FCGR1A/STAP1/IGLC2/NCKAP1L/RAB31/TRBC2/MSR1/CD300A/ITGB2/TRDC/IGHM/IGHA2/IGKC/FCGR2B/ITGAM/IGLC3/IGHA1/IGHV1OR15-1/IGHG2/IGHV3-30/IGHG1/IGHG3/IGLC7/IGHV1-24/IGHG4/MARCO/IGHV1-18/IGHV3-43/IGHV3-53/IGLC6/IGHV4-31	39
BP	GO:0002455	humoral immune response mediated by circulating immunoglobulin	42/1044	150/18670	1.01726e-18	1.56011e-16	1.19151e-16	IGHD/TRBC1/IGLC2/PTPRC/C1QB/C1QC/C1QA/TRBC2/TRDC/IGHM/HLA-DQB1/IGHA2/IGKC/IGLV3-19/FCGR2B/IGLC3/IGHA1/IGHV1OR15-1/IGHG2/CR2/IGHV3-30/IGLV2-14/IGHG1/IGKV3D-20/IGLV1-51/IGHG3/IGLC7/IGLV1-40/FCER2/C7/IGHV1-24/IGHG4/IGLV3-1/IGHV1-18/IGKV3-20/IGLV3-21/IGHV3-43/IGHV3-53/IGKV2-29/IGLC6/IGHV4-31/IGKV2-40	42
BP	GO:0051480	regulation of cytosolic calcium ion concentration	67/1044	357/18670	1.1473e-18	1.7078e-16	1.3043e-16	MCOLN1/MCOLN3/CNR1/GPR65/SNCA/CALB1/FPR3/P2RX1/CAPN3/GATA2/CD52/HTR1B/NMUR2/PTGER3/C5AR1/RYR1/CXCR4/MYO5A/CLIC2/TRPA1/CCR1/C3AR1/C5AR2/CCR5/CMKLR1/FASLG/PTPRC/CCL3/LPAR1/CAV1/FPR2/KCNA5/CXCR6/P2RX7/CYSLTR1/ANK2/PTGER2/FAM155A/P2RY10/TRPC6/ADORA1/PIK3CG/JPH2/GPR174/CCR2/HTR2B/HRC/S1PR4/HRH4/BDKRB1/PLN/CASQ2/FPR1/KCNK3/IL13/ATP1A2/CASQ1/CXCR2/MS4A1/HTR2A/TACR1/NOS1/ADCY8/CXCR1/CXCR5/PROK2/ADCYAP1	67
BP	GO:0072376	protein activation cascade	48/1044	198/18670	2.32106e-18	3.35625e-16	2.56329e-16	IGHD/FBLN1/CFD/FCN1/C5AR1/TRBC1/C3AR1/SCARA3/C5AR2/IGLC2/C1QB/C1QC/C1QA/TRBC2/VSIG4/TRDC/IGHM/IGHA2/IL1B/IGKC/IGLV3-19/IGLC3/IGHA1/IGHV1OR15-1/IGHG2/CR2/IGHV3-30/IGLV2-14/VWF/IGHG1/IGKV3D-20/IGLV1-51/IGHG3/IGLC7/IGLV1-40/C7/IGHV1-24/IGHG4/IGLV3-1/IGHV1-18/IGKV3-20/IGLV3-21/IGHV3-43/IGHV3-53/IGKV2-29/IGLC6/IGHV4-31/IGKV2-40	48
BP	GO:0070663	regulation of leukocyte proliferation	51/1044	222/18670	2.40323e-18	3.37854e-16	2.58031e-16	CD22/LST1/RAC2/AIF1/HLA-DMB/GPNMB/BTK/CD74/GPR183/CD86/SASH3/FGF10/TYROBP/ANXA1/TNFSF8/LILRB1/MNDA/SPN/HLA-DPA1/PTPRC/VCAM1/HAVCR2/NCKAP1L/IL6/CCL5/PTPN22/RASAL3/FOXP3/CD3E/HLA-DPB1/CD209/CD300A/VSIG4/CCR2/CD28/CTLA4/IKZF3/IL10/MZB1/IL1B/FCGR2B/IL13/CD70/IL12B/GREM1/FCRL3/IL5RA/PLA2G2D/TNFRSF13B/IGF2/IL5	51
BP	GO:0050670	regulation of lymphocyte proliferation	49/1044	208/18670	3.6899e-18	5.04719e-16	3.85472e-16	CD22/LST1/RAC2/AIF1/HLA-DMB/GPNMB/BTK/CD74/GPR183/CD86/SASH3/FGF10/TYROBP/ANXA1/TNFSF8/LILRB1/MNDA/SPN/HLA-DPA1/PTPRC/VCAM1/HAVCR2/NCKAP1L/IL6/CCL5/PTPN22/RASAL3/FOXP3/CD3E/HLA-DPB1/CD209/CD300A/VSIG4/CCR2/CD28/CTLA4/IKZF3/IL10/MZB1/IL1B/FCGR2B/IL13/CD70/IL12B/FCRL3/PLA2G2D/TNFRSF13B/IGF2/IL5	49
BP	GO:0032944	regulation of mononuclear cell proliferation	49/1044	209/18670	4.5665e-18	6.08186e-16	4.64493e-16	CD22/LST1/RAC2/AIF1/HLA-DMB/GPNMB/BTK/CD74/GPR183/CD86/SASH3/FGF10/TYROBP/ANXA1/TNFSF8/LILRB1/MNDA/SPN/HLA-DPA1/PTPRC/VCAM1/HAVCR2/NCKAP1L/IL6/CCL5/PTPN22/RASAL3/FOXP3/CD3E/HLA-DPB1/CD209/CD300A/VSIG4/CCR2/CD28/CTLA4/IKZF3/IL10/MZB1/IL1B/FCGR2B/IL13/CD70/IL12B/FCRL3/PLA2G2D/TNFRSF13B/IGF2/IL5	49
BP	GO:0010324	membrane invagination	39/1044	135/18670	5.36548e-18	6.96274e-16	5.31769e-16	IGHD/AIF1/BIN2/ARHGAP25/FCER1G/GATA2/TREM2/TRBC1/FCGR1A/STAP1/IGLC2/NCKAP1L/RAB31/TRBC2/MSR1/CD300A/ITGB2/TRDC/IGHM/IGHA2/IGKC/FCGR2B/ITGAM/IGLC3/IGHA1/IGHV1OR15-1/IGHG2/IGHV3-30/IGHG1/IGHG3/IGLC7/IGHV1-24/IGHG4/MARCO/IGHV1-18/IGHV3-43/IGHV3-53/IGLC6/IGHV4-31	39
BP	GO:0060326	cell chemotaxis	60/1044	304/18670	6.30035e-18	7.97152e-16	6.08813e-16	RAC2/AIF1/BIN2/ARRB2/CSF3R/FCER1G/CD74/LEF1/CXCL5/PLA2G7/GPR183/VAV1/CCL18/ANXA1/PIK3CD/C5AR1/CXCR4/IL16/CCR1/C3AR1/C5AR2/STAP1/CCR5/CMKLR1/FGFR1/CCL3/VCAM1/NCKAP1L/IL6/CCL5/LPAR1/CCL4/FPR2/CXCR6/CCL23/PIK3CG/ITGB2/FFAR2/CCR2/KLRK1/IL10/DUSP1/CCL2/IL1B/CCL22/KLRC4-KLRK1/CCL11/THBS4/S100A9/CCL13/CXCR2/CH25H/GREM1/CNR2/CCL3L3/CXCR1/CCL14/CXCR5/CXCL8/S100A8	60
BP	GO:0055074	calcium ion homeostasis	77/1044	471/18670	1.22832e-17	1.51622e-15	1.15799e-15	MCOLN1/MCOLN3/CNR1/GPR65/SNCA/CALB1/FPR3/P2RX1/CAPN3/GATA2/CD52/HTR1B/NMUR2/PTGER3/C5AR1/RYR1/CXCR4/MYO5A/CLIC2/TRPA1/CCR1/C3AR1/C5AR2/CCR5/CMKLR1/FASLG/PTPRC/CCL3/PRKCB/CCL5/LPAR1/CAV1/FPR2/KCNA5/CXCR6/CCL23/P2RX7/CYSLTR1/ANK2/PTGER2/FAM155A/P2RY10/TRPC6/SGCD/APOE/ADORA1/PIK3CG/JPH2/GPR174/CCR2/HTR2B/HRC/S1PR4/HRH4/BDKRB1/GRIK2/PLN/CASQ2/FPR1/KCNK3/CCL11/IL13/ATP1A2/CASQ1/CCL13/CXCR2/MS4A1/ATP6V…	77
BP	GO:0007204	positive regulation of cytosolic calcium ion concentration	61/1044	319/18670	1.65358e-17	1.99257e-15	1.52179e-15	MCOLN1/MCOLN3/CNR1/GPR65/SNCA/FPR3/CAPN3/GATA2/CD52/NMUR2/PTGER3/C5AR1/RYR1/CXCR4/MYO5A/CLIC2/TRPA1/CCR1/C3AR1/C5AR2/CCR5/CMKLR1/FASLG/PTPRC/CCL3/LPAR1/CAV1/FPR2/CXCR6/P2RX7/CYSLTR1/ANK2/PTGER2/FAM155A/P2RY10/TRPC6/PIK3CG/JPH2/GPR174/CCR2/HTR2B/HRC/S1PR4/HRH4/BDKRB1/PLN/CASQ2/FPR1/IL13/ATP1A2/CASQ1/CXCR2/MS4A1/HTR2A/TACR1/NOS1/ADCY8/CXCR1/CXCR5/PROK2/ADCYAP1	61
BP	GO:0006874	cellular calcium ion homeostasis	75/1044	458/18670	3.00782e-17	3.46393e-15	2.64553e-15	MCOLN1/MCOLN3/CNR1/GPR65/SNCA/CALB1/FPR3/P2RX1/CAPN3/GATA2/CD52/HTR1B/NMUR2/PTGER3/C5AR1/RYR1/CXCR4/MYO5A/CLIC2/TRPA1/CCR1/C3AR1/C5AR2/CCR5/CMKLR1/FASLG/PTPRC/CCL3/PRKCB/CCL5/LPAR1/CAV1/FPR2/KCNA5/CXCR6/CCL23/P2RX7/CYSLTR1/ANK2/PTGER2/FAM155A/P2RY10/TRPC6/APOE/ADORA1/PIK3CG/JPH2/GPR174/CCR2/HTR2B/HRC/S1PR4/HRH4/BDKRB1/GRIK2/PLN/CASQ2/FPR1/KCNK3/CCL11/IL13/ATP1A2/CASQ1/CCL13/CXCR2/MS4A1/HTR2A/TACR…	75
BP	GO:0097529	myeloid leukocyte migration	48/1044	210/18670	3.01152e-17	3.46393e-15	2.64553e-15	RAC2/AIF1/CSF3R/FCER1G/CD74/CXCL5/PLA2G7/PECAM1/VAV1/CCL18/ANXA1/PIK3CD/C5AR1/CCR1/TREM2/C3AR1/C5AR2/STAP1/CMKLR1/CCL3/NCKAP1L/IL6/CCL5/CCL4/FPR2/CCL23/PIK3CG/CD300A/ITGB2/CD200R1/CCR2/P2RY12/DUSP1/XG/CCL2/IL1B/CCL22/CCL11/THBS4/S100A9/CCL13/CXCR2/GREM1/CCL3L3/CXCR1/CCL14/CXCL8/S100A8	48
BP	GO:0050863	regulation of T cell activation	60/1044	314/18670	3.17247e-17	3.56797e-15	2.72499e-15	TNFAIP8L2/SIRPB1/RAC2/AIF1/CD83/HLA-DMB/GPNMB/ZNF683/CD74/CD86/VAV1/SASH3/DOCK8/PIK3R6/ANXA1/TNFSF8/LILRB1/LILRB4/SPN/HLA-DPA1/HLA-DOA/PTPRC/GLI3/VCAM1/HAVCR2/NCKAP1L/IL6/CCL5/CAV1/PTPN22/RASAL3/GRAP2/FOXP3/CD3E/HLA-DPB1/LGALS1/CD27/CD209/SIRPG/CD300A/VSIG4/CCR2/CD28/CD2/CTLA4/TESPA1/KLRK1/IL10/TBX21/CCL2/IL1B/PDCD1/TIGIT/FCGR2B/KLRC4-KLRK1/CD70/IL12B/SLC46A2/PLA2G2D/IGF2	60
BP	GO:0030098	lymphocyte differentiation	64/1044	353/18670	4.20151e-17	4.62257e-15	3.53042e-15	CD83/RHOH/SPI1/BTK/ZNF683/FCER1G/CD74/LEF1/GPR183/CD86/VAV1/SASH3/PIK3R6/ANXA1/PIK3CD/BATF/TNFSF8/DOCK2/LILRB4/SPN/LYL1/SFRP1/CLEC4E/HLA-DOA/PTPRC/GLI3/VCAM1/NCKAP1L/IL6/CD3D/NTRK1/IKZF1/PTPN22/MAFB/ITM2A/FOXP3/CD3E/LGALS1/CD27/NFAM1/LY9/CCR2/CD28/TOX/CD2/CTLA4/THEMIS/TESPA1/IKZF3/IL10/CD79B/TBX21/CD79A/ITK/FCGR2B/CR2/ADGRG3/IL12B/SLC46A2/MS4A1/EOMES/FCRL3/AICDA/PLA2G2D	64
BP	GO:0072503	cellular divalent inorganic cation homeostasis	78/1044	493/18670	5.1558e-17	5.55181e-15	4.24012e-15	MCOLN1/MCOLN3/CNR1/GPR65/SNCA/CALB1/FPR3/P2RX1/CAPN3/GATA2/CD52/HTR1B/NMUR2/PTGER3/C5AR1/RYR1/CXCR4/MYO5A/CLIC2/TRPA1/CCR1/C3AR1/C5AR2/CCR5/CMKLR1/FASLG/PTPRC/CCL3/PRKCB/CCL5/LPAR1/CAV1/FPR2/KCNA5/CXCR6/CCL23/P2RX7/CYSLTR1/ANK2/PTGER2/FAM155A/P2RY10/TRPC6/APOE/ADORA1/PIK3CG/JPH2/GPR174/CCR2/HTR2B/HRC/S1PR4/HRH4/BDKRB1/GRIK2/PLN/CASQ2/FPR1/KCNK3/CCL11/IL13/SLC11A1/ATP1A2/S100A9/CASQ1/CCL13/CXCR2/M…	78
BP	GO:0006958	complement activation, classical pathway	38/1044	137/18670	6.51712e-17	6.87149e-15	5.248e-15	IGHD/TRBC1/IGLC2/C1QB/C1QC/C1QA/TRBC2/TRDC/IGHM/IGHA2/IGKC/IGLV3-19/IGLC3/IGHA1/IGHV1OR15-1/IGHG2/CR2/IGHV3-30/IGLV2-14/IGHG1/IGKV3D-20/IGLV1-51/IGHG3/IGLC7/IGLV1-40/C7/IGHV1-24/IGHG4/IGLV3-1/IGHV1-18/IGKV3-20/IGLV3-21/IGHV3-43/IGHV3-53/IGKV2-29/IGLC6/IGHV4-31/IGKV2-40	38
BP	GO:0002526	acute inflammatory response	48/1044	220/18670	2.18107e-16	2.25273e-14	1.72049e-14	CNR1/BTK/FCER1G/PTGER3/C5AR1/C3AR1/C5AR2/IGLC2/VCAM1/IL6/C1QB/TREM1/C1QC/OSM/PTGS2/C1QA/ADORA1/PIK3CG/VSIG4/FFAR2/IL1B/IGKC/IGLV3-19/FCGR2B/IGLC3/IGHV1OR15-1/IGHG2/CR2/IGHV3-30/CXCR2/IGLV2-14/IGHG1/IGKV3D-20/IGLV1-51/IGHG3/IGLC7/IGLV1-40/C7/IGHG4/IGLV3-1/IGKV3-20/IGLV3-21/IGHV3-53/IGKV2-29/IGLC6/S100A8/ADCYAP1/IGKV2-40	48
BP	GO:1903037	regulation of leukocyte cell-cell adhesion	57/1044	304/18670	4.85468e-16	4.9139e-14	3.75292e-14	TNFAIP8L2/SIRPB1/AIF1/CD83/HLA-DMB/GPNMB/CD74/CD86/VAV1/SASH3/DOCK8/PIK3R6/ANXA1/LILRB1/LILRB4/SPN/HLA-DPA1/PTAFR/PTPRC/GLI3/VCAM1/HAVCR2/NCKAP1L/IL6/CCL5/CAV1/PTPN22/RASAL3/GRAP2/FOXP3/CD3E/HLA-DPB1/LGALS1/CD27/CD209/SIRPG/CD300A/ITGB2/VSIG4/CCR2/CD28/CTLA4/TESPA1/KLRK1/NR4A3/IL10/TBX21/CCL2/IL1B/PDCD1/TIGIT/FCGR2B/KLRC4-KLRK1/CD70/IL12B/PLA2G2D/IGF2	57
BP	GO:0002440	production of molecular mediator of immune response	55/1044	286/18670	5.09814e-16	5.05916e-14	3.86386e-14	CD22/IGLV3-9/GAPT/BTK/FCER1G/CD74/SASH3/CD244/BATF/LILRB1/IGLV2-18/PTPRC/IL6/ITM2A/FOXP3/IGLV7-46/CD96/FFAR2/CCR2/CD28/NR4A3/IL10/HLA-DQB1/MZB1/TBX21/IL1B/IGKC/IGLV3-19/FCGR2B/IL13/SLC11A1/IL12B/IGLV2-14/IGKV1D-13/IGKV3D-20/IGLV1-51/IGKV1-9/FCRL3/IGLV1-40/IGKV2-24/IGLV8-61/IGLV3-1/IGLV10-54/AICDA/IGKV3-20/IGLV3-21/IL5/TRDV1/IGKV2-29/IGKV3D-15/TRAV38-1/IGLV4-3/IGLV5-45/IGKV2-40/IGKV6-21	55
BP	GO:0002377	immunoglobulin production	44/1044	193/18670	7.09136e-16	6.9018e-14	5.27115e-14	CD22/IGLV3-9/GAPT/BTK/SASH3/BATF/IGLV2-18/PTPRC/IL6/ITM2A/FOXP3/IGLV7-46/CD28/IL10/HLA-DQB1/MZB1/TBX21/IGKC/IGLV3-19/FCGR2B/IL13/IGLV2-14/IGKV1D-13/IGKV3D-20/IGLV1-51/IGKV1-9/FCRL3/IGLV1-40/IGKV2-24/IGLV8-61/IGLV3-1/IGLV10-54/AICDA/IGKV3-20/IGLV3-21/IL5/TRDV1/IGKV2-29/IGKV3D-15/TRAV38-1/IGLV4-3/IGLV5-45/IGKV2-40/IGKV6-21	44
BP	GO:0002683	negative regulation of immune system process	72/1044	463/18670	2.18059e-15	2.08226e-13	1.59029e-13	LILRA2/CD22/LST1/LPXN/TNFAIP8L2/CD300LF/APOD/MILR1/LY96/SAMSN1/ARRB2/GPNMB/LILRA4/CNR1/BTK/FCER1G/CD74/CD68/RAB7B/CD86/GATA2/TYROBP/ANXA1/LILRB1/MNDA/LILRB4/SPN/C5AR2/STAP1/SFRP1/HLA-DOA/PTPRC/CCL3/GLI3/HLA-DOB/HAVCR2/COL3A1/C1QC/PTPN22/BANK1/MAFB/FOXP3/ADORA1/CD300A/VSIG4/CD96/CD200R1/CCR2/GPR171/CTLA4/TSPAN32/KLRK1/IL10/DUSP1/TBX21/CCL2/PDCD1/TIGIT/MIXL1/FCGR2B/CST7/KLRC4-KLRK1/IL12B/CXCR2/GREM…	72
BP	GO:0001819	positive regulation of cytokine production	72/1044	464/18670	2.44602e-15	2.29247e-13	1.75084e-13	IGHD/LILRA2/HPSE/AIF1/CD83/LY96/LUM/CYBB/FCER1G/CD74/CLEC7A/RAB7B/CD86/SASH3/FCN1/TYROBP/CD244/ANXA1/C5AR1/LILRB1/MNDA/TREM2/TWIST1/SPN/C3AR1/HLA-DPA1/FGR/CLEC4E/PTAFR/TLR7/PTPRC/CCL3/HAVCR2/IL6/PTPN22/P2RX7/OSM/TLR8/PTGS2/GBP5/FOXP3/CD3E/HLA-DPB1/SIGLEC16/NFAM1/PYHIN1/FFAR2/LY9/CCR2/CD28/CD2/HTR2B/KLRK1/NR4A3/IL10/IL1B/TIGIT/CRTAM/NLRP2/LPL/KLRC4-KLRK1/IL13/SLC11A1/IL12B/CLEC9A/ALOX15B/NLRP12/CL…	72
BP	GO:1903039	positive regulation of leukocyte cell-cell adhesion	46/1044	218/18670	3.53312e-15	3.25112e-13	2.48299e-13	SIRPB1/AIF1/CD83/HLA-DMB/CD74/CD86/VAV1/SASH3/DOCK8/PIK3R6/ANXA1/LILRB1/LILRB4/HLA-DPA1/PTAFR/PTPRC/GLI3/VCAM1/HAVCR2/NCKAP1L/IL6/CCL5/CAV1/RASAL3/GRAP2/FOXP3/CD3E/HLA-DPB1/LGALS1/CD27/CD209/SIRPG/ITGB2/CCR2/CD28/CTLA4/TESPA1/KLRK1/NR4A3/CCL2/IL1B/PDCD1/KLRC4-KLRK1/CD70/IL12B/IGF2	46
BP	GO:0030593	neutrophil chemotaxis	31/1044	104/18670	5.28307e-15	4.77457e-13	3.64651e-13	RAC2/CSF3R/FCER1G/CD74/CXCL5/VAV1/CCL18/PIK3CD/C5AR1/C3AR1/C5AR2/CCL3/NCKAP1L/CCL5/CCL4/CCL23/PIK3CG/ITGB2/CCL2/IL1B/CCL22/CCL11/THBS4/S100A9/CCL13/CXCR2/CCL3L3/CXCR1/CCL14/CXCL8/S100A8	31
BP	GO:0032496	response to lipopolysaccharide	58/1044	330/18670	5.45729e-15	4.8455e-13	3.70068e-13	LILRA2/LY86/LY96/ACP5/SELE/CNR1/HCK/IL24/SNCA/CARD16/CD68/CXCL5/CSF2RB/CD86/FGF10/C5AR1/CD180/LILRB1/TREM2/STAP1/CCR5/FASLG/SELP/PTAFR/CCL3/VCAM1/HAVCR2/IL6/IL10RA/CCL5/VIM/PTPN22/P2RX7/CEBPE/LDOC1/CSF3/PTGER2/MRC1/PTGS2/THBD/DCN/CD96/KLRK1/IL10/TNIP3/CCL2/IL1B/BDKRB1/KLRC4-KLRK1/IL13/SLC11A1/IL12B/CNR2/AICDA/NOS1/NLRP7/CXCL8/S100A8	58
BP	GO:1990266	neutrophil migration	33/1044	118/18670	5.56238e-15	4.85366e-13	3.70691e-13	RAC2/CSF3R/FCER1G/CD74/CXCL5/PECAM1/VAV1/CCL18/PIK3CD/C5AR1/C3AR1/C5AR2/CCL3/NCKAP1L/CCL5/CCL4/CCL23/PIK3CG/ITGB2/XG/CCL2/IL1B/CCL22/CCL11/THBS4/S100A9/CCL13/CXCR2/CCL3L3/CXCR1/CCL14/CXCL8/S100A8	33
BP	GO:0097530	granulocyte migration	36/1044	141/18670	7.39464e-15	6.34309e-13	4.84444e-13	RAC2/CSF3R/FCER1G/CD74/CXCL5/PECAM1/VAV1/CCL18/ANXA1/PIK3CD/C5AR1/C3AR1/C5AR2/CMKLR1/CCL3/NCKAP1L/CCL5/CCL4/CCL23/PIK3CG/CD300A/ITGB2/XG/CCL2/IL1B/CCL22/CCL11/THBS4/S100A9/CCL13/CXCR2/CCL3L3/CXCR1/CCL14/CXCL8/S100A8	36
BP	GO:0032103	positive regulation of response to external stimulus	57/1044	323/18670	7.84229e-15	6.61497e-13	5.05209e-13	LY86/RAC2/AIF1/LY96/CNR1/BTK/SNCA/FCER1G/CD74/CLEC7A/PLA2G7/FGF10/CCL18/PTGER3/C5AR1/CXCR4/IL16/CD180/CCR1/TREM2/C3AR1/STAP1/CMKLR1/TLR7/FGFR1/CCL3/HAVCR2/NCKAP1L/IL6/CCL5/LPAR1/CCL4/FPR2/OSM/PTGS2/GBP5/PIK3CG/FABP4/SIGLEC16/THBD/FFAR2/CCR2/CD28/P2RY12/IL1B/LPL/THBS4/S100A9/IL12B/CXCR2/NTRK3/NLRP12/CCL3L3/MMP8/CCL14/CXCL8/S100A8	57
BP	GO:0002920	regulation of humoral immune response	35/1044	134/18670	8.27337e-15	6.86418e-13	5.24242e-13	C5AR1/C3AR1/C5AR2/IGLC2/PTPRC/C1QB/C1QC/C1QA/VSIG4/IL1B/IGKC/IGLV3-19/FCGR2B/IGLC3/IGHV1OR15-1/IGHG2/CR2/IGHV3-30/IGLV2-14/IGHG1/IGKV3D-20/IGLV1-51/IGHG3/IGLC7/IGLV1-40/FCER2/C7/IGHG4/IGLV3-1/IGKV3-20/IGLV3-21/IGHV3-53/IGKV2-29/IGLC6/IGKV2-40	35
BP	GO:0002237	response to molecule of bacterial origin	59/1044	343/18670	8.59344e-15	7.01474e-13	5.3574e-13	LILRA2/LY86/LY96/ACP5/SELE/CNR1/HCK/IL24/SNCA/CARD16/CD68/CXCL5/CSF2RB/CD86/FGF10/C5AR1/CD180/LILRB1/TREM2/STAP1/CCR5/FASLG/SELP/PTAFR/CCL3/VCAM1/HAVCR2/IL6/IL10RA/CCL5/VIM/PTPN22/P2RX7/CEBPE/LDOC1/CSF3/PTGER2/MRC1/PTGS2/THBD/DCN/CD96/KLRK1/IL10/TNIP3/CCL2/IL1B/BDKRB1/FCGR2B/KLRC4-KLRK1/IL13/SLC11A1/IL12B/CNR2/AICDA/NOS1/NLRP7/CXCL8/S100A8	59
BP	GO:0038093	Fc receptor signaling pathway	48/1044	241/18670	9.37391e-15	7.30684e-13	5.58049e-13	MS4A2/LCP2/LAT2/LILRA4/HCK/BTK/FCER1G/VAV1/FCGR2A/WAS/WIPF1/FCGR1A/FGR/CLEC4E/IGLC2/PTPRC/NCKAP1L/FCER1A/GRAP2/MYO1G/PLPP4/FCGR1B/CD200R1/NR4A3/NFATC1/ITK/IGKC/IGLV3-19/FCGR2B/IGLC3/IGHV1OR15-1/IGHG2/IGHV3-30/IGLV2-14/IGHG1/IGKV3D-20/IGLV1-51/IGHG3/IGLC7/IGLV1-40/IGHG4/IGLV3-1/IGKV3-20/IGLV3-21/IGHV3-53/IGKV2-29/IGLC6/IGKV2-40	48
BP	GO:0038094	Fc-gamma receptor signaling pathway	36/1044	142/18670	9.38441e-15	7.30684e-13	5.58049e-13	HCK/FCER1G/VAV1/FCGR2A/WAS/WIPF1/FCGR1A/FGR/CLEC4E/IGLC2/PTPRC/NCKAP1L/MYO1G/PLPP4/IGKC/IGLV3-19/FCGR2B/IGLC3/IGHV1OR15-1/IGHG2/IGHV3-30/IGLV2-14/IGHG1/IGKV3D-20/IGLV1-51/IGHG3/IGLC7/IGLV1-40/IGHG4/IGLV3-1/IGKV3-20/IGLV3-21/IGHV3-53/IGKV2-29/IGLC6/IGKV2-40	36
BP	GO:0050871	positive regulation of B cell activation	36/1044	142/18670	9.38441e-15	7.30684e-13	5.58049e-13	IGHD/BTK/CD74/GPR183/SASH3/TRBC1/IGLC2/PTPRC/NCKAP1L/IL6/CD27/TRBC2/TRDC/IGHM/CD28/IGHA2/TBX21/IGKC/IGLC3/IGHA1/IGHV1OR15-1/IL13/IGHG2/IGHV3-30/IGHG1/IGHG3/IGLC7/FCRL3/IGHV1-24/IGHG4/IGHV1-18/IL5/IGHV3-43/IGHV3-53/IGLC6/IGHV4-31	36
BP	GO:0006898	receptor-mediated endocytosis	56/1044	316/18670	1.12529e-14	8.62891e-13	6.5902e-13	ARRB2/HBB/SELE/SNCA/FCER1G/SNAP91/HTR1B/HBA2/LILRB1/HBA1/FCGR1A/IGLC2/JCHAIN/CAV1/RAB31/FPR2/MRC1/APOE/FCGR1B/SFRP4/MSR1/ITGB2/HTR2B/TMEM108/FOLR2/IGHA2/IGKC/IGLV3-19/FCGR2B/ITGAM/IGLC3/IGHA1/IGHV1OR15-1/COLEC12/ARC/IGHV3-30/CLEC9A/CXCR2/IGLV2-14/GREM1/IGKV3D-20/IGLV1-51/IGLC7/IGLV1-40/RSPO1/IGLV3-1/MARCO/APELA/CXCR1/IGKV3-20/IGLV3-21/CXCL8/IGHV3-53/IGKV2-29/IGLC6/IGKV2-40	56
BP	GO:0019722	calcium-mediated signaling	45/1044	218/18670	1.65366e-14	1.24913e-12	9.54005e-13	CD22/MCOLN1/LAT2/SELE/BTK/PLEK/NMUR2/MCTP1/CXCR4/MYO5A/CLIC2/CCR1/TREM2/CCR5/CMKLR1/SELP/PTPRC/CCL3/VCAM1/CCL4/FPR2/CXCR6/P2RX7/ANK2/CD3E/SGCD/JPH2/CCR2/HTR2B/P2RY12/HRC/NFATC1/TMEM100/PLN/CASQ2/MYOZ2/ATP1A2/CASQ1/CXCR2/TRAT1/NOS1/CXCR1/CXCR5/CXCL8/ACTN3	45
BP	GO:0030449	regulation of complement activation	32/1044	115/18670	1.68029e-14	1.25058e-12	9.5511e-13	C5AR1/C3AR1/C5AR2/IGLC2/C1QB/C1QC/C1QA/VSIG4/IL1B/IGKC/IGLV3-19/IGLC3/IGHV1OR15-1/IGHG2/CR2/IGHV3-30/IGLV2-14/IGHG1/IGKV3D-20/IGLV1-51/IGHG3/IGLC7/IGLV1-40/C7/IGHG4/IGLV3-1/IGKV3-20/IGLV3-21/IGHV3-53/IGKV2-29/IGLC6/IGKV2-40	32
BP	GO:0002431	Fc receptor mediated stimulatory signaling pathway	36/1044	145/18670	1.89131e-14	1.38723e-12	1.05948e-12	HCK/FCER1G/VAV1/FCGR2A/WAS/WIPF1/FCGR1A/FGR/IGLC2/PTPRC/NCKAP1L/MYO1G/PLPP4/NR4A3/IGKC/IGLV3-19/FCGR2B/IGLC3/IGHV1OR15-1/IGHG2/IGHV3-30/IGLV2-14/IGHG1/IGKV3D-20/IGLV1-51/IGHG3/IGLC7/IGLV1-40/IGHG4/IGLV3-1/IGKV3-20/IGLV3-21/IGHV3-53/IGKV2-29/IGLC6/IGKV2-40	36
BP	GO:0006968	cellular defense response	22/1044	53/18670	1.97561e-14	1.42837e-12	1.09089e-12	LY96/NCF1/NCF2/KLRG1/TYROBP/C5AR1/MNDA/SPN/CCR5/KLRC2/FCMR/CD300C/PRF1/CCR2/LSP1/SH2D1A/GNLY/ITK/CXCR2/TRAT1/CLEC5A/KLRC3	22
BP	GO:0050870	positive regulation of T cell activation	43/1044	202/18670	2.03689e-14	1.45193e-12	1.10889e-12	SIRPB1/AIF1/CD83/HLA-DMB/CD74/CD86/VAV1/SASH3/DOCK8/PIK3R6/ANXA1/LILRB1/LILRB4/HLA-DPA1/PTPRC/GLI3/VCAM1/HAVCR2/NCKAP1L/IL6/CCL5/CAV1/RASAL3/GRAP2/FOXP3/CD3E/HLA-DPB1/LGALS1/CD27/CD209/SIRPG/CCR2/CD28/CTLA4/TESPA1/KLRK1/CCL2/IL1B/PDCD1/KLRC4-KLRK1/CD70/IL12B/IGF2	43
BP	GO:0071621	granulocyte chemotaxis	33/1044	123/18670	2.08686e-14	1.46689e-12	1.12032e-12	RAC2/CSF3R/FCER1G/CD74/CXCL5/VAV1/CCL18/ANXA1/PIK3CD/C5AR1/C3AR1/C5AR2/CMKLR1/CCL3/NCKAP1L/CCL5/CCL4/CCL23/PIK3CG/ITGB2/CCL2/IL1B/CCL22/CCL11/THBS4/S100A9/CCL13/CXCR2/CCL3L3/CXCR1/CCL14/CXCL8/S100A8	33
BP	GO:0022409	positive regulation of cell-cell adhesion	49/1044	255/18670	2.12857e-14	1.47571e-12	1.12705e-12	SIRPB1/AIF1/CD83/HLA-DMB/CD74/CD86/VAV1/SASH3/DOCK8/PIK3R6/PDPN/ANXA1/LILRB1/LILRB4/HLA-DPA1/PTAFR/PTPRC/GLI3/VCAM1/HAVCR2/NCKAP1L/IL6/CCL5/CAV1/RASAL3/GRAP2/FOXP3/CD3E/HLA-DPB1/LGALS1/CD27/CD209/SIRPG/ITGB2/CCR2/CD28/CTLA4/TESPA1/KLRK1/NR4A3/IL10/CCL2/IL1B/PDCD1/KLRC4-KLRK1/CD70/IL12B/SOX2/IGF2	49
BP	GO:2000257	regulation of protein activation cascade	32/1044	116/18670	2.19829e-14	1.50345e-12	1.14824e-12	C5AR1/C3AR1/C5AR2/IGLC2/C1QB/C1QC/C1QA/VSIG4/IL1B/IGKC/IGLV3-19/IGLC3/IGHV1OR15-1/IGHG2/CR2/IGHV3-30/IGLV2-14/IGHG1/IGKV3D-20/IGLV1-51/IGHG3/IGLC7/IGLV1-40/C7/IGHG4/IGLV3-1/IGKV3-20/IGLV3-21/IGHV3-53/IGKV2-29/IGLC6/IGKV2-40	32
BP	GO:0006910	phagocytosis, recognition	27/1044	84/18670	3.83571e-14	2.58834e-12	1.97681e-12	IGHD/CLEC7A/FCN1/TRBC1/IGLC2/TUB/TRBC2/TRDC/IGHM/IGHA2/IGKC/IGLC3/IGHA1/IGHV1OR15-1/COLEC12/IGHG2/IGHV3-30/IGHG1/IGHG3/IGLC7/IGHV1-24/IGHG4/IGHV1-18/IGHV3-43/IGHV3-53/IGLC6/IGHV4-31	27
BP	GO:0002433	immune response-regulating cell surface receptor signaling pathway involved in phagocytosis	34/1044	139/18670	1.60857e-13	1.05727e-11	8.07472e-12	HCK/VAV1/FCGR2A/WAS/WIPF1/FCGR1A/FGR/IGLC2/PTPRC/NCKAP1L/MYO1G/PLPP4/IGKC/IGLV3-19/FCGR2B/IGLC3/IGHV1OR15-1/IGHG2/IGHV3-30/IGLV2-14/IGHG1/IGKV3D-20/IGLV1-51/IGHG3/IGLC7/IGLV1-40/IGHG4/IGLV3-1/IGKV3-20/IGLV3-21/IGHV3-53/IGKV2-29/IGLC6/IGKV2-40	34
BP	GO:0038096	Fc-gamma receptor signaling pathway involved in phagocytosis	34/1044	139/18670	1.60857e-13	1.05727e-11	8.07472e-12	HCK/VAV1/FCGR2A/WAS/WIPF1/FCGR1A/FGR/IGLC2/PTPRC/NCKAP1L/MYO1G/PLPP4/IGKC/IGLV3-19/FCGR2B/IGLC3/IGHV1OR15-1/IGHG2/IGHV3-30/IGLV2-14/IGHG1/IGKV3D-20/IGLV1-51/IGHG3/IGLC7/IGLV1-40/IGHG4/IGLV3-1/IGKV3-20/IGLV3-21/IGHV3-53/IGKV2-29/IGLC6/IGKV2-40	34
BP	GO:0008037	cell recognition	43/1044	215/18670	2.01635e-13	1.3083e-11	9.99195e-12	IGHD/CNR1/NRCAM/CLEC7A/ROBO2/PECAM1/DOCK8/FCN1/HVCN1/CXCR4/DOCK2/TRBC1/IGLC2/HAVCR2/CRTAC1/TUB/TRBC2/CD209/PRF1/TRDC/IGHM/NCR3/FOLR2/IGHA2/CRTAM/IGKC/IGLC3/IGHA1/IGHV1OR15-1/COLEC12/IGHG2/IGHV3-30/IGHG1/IGHG3/IGLC7/CNTNAP3/IGHV1-24/IGHG4/IGHV1-18/IGHV3-43/IGHV3-53/IGLC6/IGHV4-31	43
BP	GO:0042742	defense response to bacterium	55/1044	330/18670	2.7259e-13	1.7463e-11	1.33371e-11	IGHD/LYZ/CAMP/ACP5/RNASE6/FCER1G/MPEG1/C5AR1/TNFSF8/TREM2/TRBC1/SPN/FGR/CLEC4E/SELP/IGLC2/JCHAIN/HAVCR2/IL6/FPR2/P2RX7/CEBPE/SIGLEC16/NLRC4/TRBC2/TRDC/IGHM/KLRK1/IL10/IGHA2/GNLY/IGKC/IGLC3/IGHA1/KLRC4-KLRK1/IGHV1OR15-1/SLC11A1/IGHG2/S100A9/IL12B/IGHV3-30/IGHG1/IGHG3/IGLC7/IGHV1-24/IGHG4/AICDA/IGHV1-18/IGKV3-20/IGHV3-43/IGHV3-53/IGLC6/IGHV4-31/S100A8/PRG2	55
BP	GO:0002685	regulation of leukocyte migration	40/1044	196/18670	7.06932e-13	4.47223e-11	3.4156e-11	APOD/RAC2/AIF1/CD74/PLA2G7/DOCK8/GCSAML/ANXA1/C5AR1/CCR1/TREM2/SPN/C3AR1/C5AR2/STAP1/CMKLR1/SELP/PTAFR/CCL3/NCKAP1L/IL6/CCL5/CCL4/FPR2/ADORA1/CD300A/CD200R1/CCR2/P2RY12/KLRK1/DUSP1/XG/CCL2/BDKRB1/KLRC4-KLRK1/THBS4/ITGA2B/CXCR2/GREM1/CXCL8	40
BP	GO:0070613	regulation of protein processing	38/1044	180/18670	8.83177e-13	5.51822e-11	4.21446e-11	CARD16/SPON1/CTSZ/C5AR1/C3AR1/C5AR2/IGLC2/GAS1/C1QB/C1QC/C1QA/VSIG4/IL1B/IGKC/IGLV3-19/IGLC3/CST7/IGHV1OR15-1/IGHG2/CR2/IGHV3-30/IGLV2-14/IGHG1/IGKV3D-20/IGLV1-51/IGHG3/IGLC7/IGLV1-40/C7/IGHG4/IGLV3-1/NLRP7/IGKV3-20/IGLV3-21/IGHV3-53/IGKV2-29/IGLC6/IGKV2-40	38
BP	GO:0022407	regulation of cell-cell adhesion	61/1044	403/18670	1.07276e-12	6.621e-11	5.05669e-11	TNFAIP8L2/SIRPB1/AIF1/CD83/HLA-DMB/GPNMB/CD74/LEF1/CD86/VAV1/SASH3/DOCK8/PIK3R6/PDPN/ANXA1/LILRB1/LILRB4/SPN/HLA-DPA1/PTAFR/PTPRC/GLI3/VCAM1/HAVCR2/NCKAP1L/IL6/CCL5/CAV1/PTPN22/RASAL3/GRAP2/FOXP3/CD3E/HLA-DPB1/LGALS1/CD27/CD209/SIRPG/TENM3/CD300A/ITGB2/VSIG4/CCR2/CD28/CTLA4/TESPA1/KLRK1/NR4A3/IL10/TBX21/CCL2/IL1B/PDCD1/TIGIT/FCGR2B/KLRC4-KLRK1/CD70/IL12B/PLA2G2D/SOX2/IGF2	61
BP	GO:1903317	regulation of protein maturation	38/1044	182/18670	1.26798e-12	7.7316e-11	5.9049e-11	CARD16/SPON1/CTSZ/C5AR1/C3AR1/C5AR2/IGLC2/GAS1/C1QB/C1QC/C1QA/VSIG4/IL1B/IGKC/IGLV3-19/IGLC3/CST7/IGHV1OR15-1/IGHG2/CR2/IGHV3-30/IGLV2-14/IGHG1/IGKV3D-20/IGLV1-51/IGHG3/IGLC7/IGLV1-40/C7/IGHG4/IGLV3-1/NLRP7/IGKV3-20/IGLV3-21/IGHV3-53/IGKV2-29/IGLC6/IGKV2-40	38
BP	GO:0002703	regulation of leukocyte mediated immunity	40/1044	201/18670	1.65655e-12	9.98073e-11	7.62263e-11	RAC2/ARRB2/BTK/FCER1G/VAV1/GATA2/SASH3/PIK3R6/LILRB1/WAS/FGR/PRAM1/PTAFR/PTPRC/HAVCR2/IL6/CD1C/P2RX7/FOXP3/CD1B/CD300A/ITGB2/CD96/CCR2/CD28/KLRK1/SH2D1A/NCR3/IL10/TBX21/SH2D1B/IL1B/CRTAM/FCGR2B/ITGAM/CD1E/KLRC4-KLRK1/IL13/IL12B/FCER2	40
BP	GO:0019233	sensory perception of pain	28/1044	104/18670	1.78729e-12	1.06417e-10	8.12746e-11	ARRB2/CNR1/NMUR2/CXCR4/TRPA1/PTAFR/CCL3/NTRK1/P2RX7/PTGS2/ADORA1/KCND2/CCR2/UCHL1/IL10/TMEM100/CCL2/BDKRB1/DLG2/SCN11A/IL12B/HTR2A/CNR2/SCN10A/HOXD1/PROK2/ADCYAP1/KCNA1	28
BP	GO:1990868	response to chemokine	27/1044	97/18670	1.8682e-12	1.08678e-10	8.30009e-11	ACKR1/CXCL5/DOCK8/CCL18/SLIT3/CXCR4/CCR1/TREM2/CCR5/CMKLR1/CCL3/CCL5/CCL4/CXCR6/CCL23/CCR2/DUSP1/CCL2/CCL22/CCL11/CCL13/CXCR2/CCL3L3/CXCR1/CCL14/CXCR5/CXCL8	27
BP	GO:1990869	cellular response to chemokine	27/1044	97/18670	1.8682e-12	1.08678e-10	8.30009e-11	ACKR1/CXCL5/DOCK8/CCL18/SLIT3/CXCR4/CCR1/TREM2/CCR5/CMKLR1/CCL3/CCL5/CCL4/CXCR6/CCL23/CCR2/DUSP1/CCL2/CCL22/CCL11/CCL13/CXCR2/CCL3L3/CXCR1/CCL14/CXCR5/CXCL8	27
BP	GO:0002699	positive regulation of immune effector process	41/1044	216/18670	4.36368e-12	2.50961e-10	1.91668e-10	RAC2/HLA-DMB/BTK/FCER1G/CD74/CD86/VAV1/GATA2/SASH3/CD244/ANXA1/LILRB1/FGR/PTAFR/PTPRC/IL6/CD1C/P2RX7/FOXP3/CD1B/CD300A/ITGB2/FFAR2/CCR2/CD28/KLRK1/SH2D1A/NCR3/NR4A3/MZB1/TBX21/SH2D1B/IL1B/CRTAM/ITGAM/CD1E/KLRC4-KLRK1/IL13/IL12B/FCER2/IL5	41
BP	GO:0042100	B cell proliferation	26/1044	95/18670	7.34744e-12	4.17813e-10	3.19099e-10	CD22/GAPT/BTK/CD74/LEF1/GPR183/SASH3/TYROBP/CD180/MNDA/PTPRC/NCKAP1L/CD300A/CTLA4/IKZF3/IL10/MZB1/CD79A/FCGR2B/IL13/CD70/CR2/MS4A1/FCRL3/TNFRSF13B/IL5	26
BP	GO:0070098	chemokine-mediated signaling pathway	25/1044	88/18670	7.50474e-12	4.22016e-10	3.22309e-10	ACKR1/CXCL5/CCL18/SLIT3/CXCR4/CCR1/TREM2/CCR5/CMKLR1/CCL3/CCL5/CCL4/CXCR6/CCL23/CCR2/CCL2/CCL22/CCL11/CCL13/CXCR2/CCL3L3/CXCR1/CCL14/CXCR5/CXCL8	25
BP	GO:0002695	negative regulation of leukocyte activation	36/1044	175/18670	7.83205e-12	4.35583e-10	3.3267e-10	LST1/TNFAIP8L2/CD300LF/MILR1/SAMSN1/GPNMB/CNR1/BTK/CD74/CD86/TYROBP/ANXA1/LILRB1/MNDA/SPN/SFRP1/PTPRC/GLI3/HAVCR2/PTPN22/BANK1/FOXP3/CD300A/VSIG4/CCR2/CTLA4/TSPAN32/IL10/TBX21/TIGIT/FCGR2B/CST7/CNR2/PLA2G2D/TNFRSF13B/LRFN5	36
BP	GO:0042098	T cell proliferation	37/1044	184/18670	8.19718e-12	4.50934e-10	3.44394e-10	RAC2/AIF1/HLA-DMB/GPNMB/CD86/SASH3/DOCK8/ANXA1/TNFSF8/LILRB1/DOCK2/SPN/HLA-DPA1/PTPRC/VCAM1/HAVCR2/NCKAP1L/IL6/CCL5/RASAL3/P2RX7/FOXP3/CD3E/HLA-DPB1/PIK3CG/CD209/VSIG4/CCR2/CD28/CTLA4/IL10/IL1B/SLC11A1/CD70/IL12B/PLA2G2D/IGF2	37
BP	GO:0030217	T cell differentiation	43/1044	240/18670	9.7508e-12	5.30632e-10	4.05262e-10	CD83/RHOH/ZNF683/FCER1G/CD74/LEF1/GPR183/CD86/VAV1/SASH3/PIK3R6/ANXA1/PIK3CD/BATF/TNFSF8/DOCK2/LILRB4/SPN/CLEC4E/HLA-DOA/PTPRC/GLI3/NCKAP1L/IL6/CD3D/PTPN22/MAFB/FOXP3/CD3E/CD27/LY9/CCR2/CD28/CD2/CTLA4/THEMIS/TESPA1/TBX21/ITK/IL12B/SLC46A2/EOMES/PLA2G2D	43
BP	GO:0045785	positive regulation of cell adhesion	59/1044	403/18670	1.04482e-11	5.62535e-10	4.29628e-10	SIRPB1/AIF1/CD83/HLA-DMB/CD74/CD86/VAV1/SASH3/DOCK8/PIK3R6/PDPN/ANXA1/LILRB1/CASS4/LILRB4/HLA-DPA1/SFRP1/PTAFR/PTPRC/GLI3/VCAM1/HAVCR2/NCKAP1L/IL6/CCL5/ABI3BP/CAV1/RASAL3/GRAP2/FOXP3/CD3E/HLA-DPB1/LGALS1/CD27/CD209/DUSP26/SIRPG/ITGB2/CCR2/CD28/P2RY12/CTLA4/TESPA1/KLRK1/NR4A3/IL10/CCL2/IL1B/PDCD1/KLRC4-KLRK1/CD70/IL12B/SFRP2/MMRN1/EGFL6/IBSP/VIT/SOX2/IGF2	59
BP	GO:0019932	second-messenger-mediated signaling	62/1044	439/18670	1.47425e-11	7.8539e-10	5.9983e-10	CD22/MCOLN1/LAT2/SELE/GPR65/BTK/ADGRE3/PLEK/NMUR2/RGS2/PTGER3/MCTP1/CXCR4/MYO5A/CLIC2/CCR1/TREM2/CCR5/CMKLR1/SELP/PTPRC/CCL3/VCAM1/LPAR1/CCL4/FPR2/CXCR6/P2RX7/ANK2/PTGER2/CD3E/SGCD/APOE/PRKAR2B/JPH2/CCR2/HTR2B/P2RY12/HRC/S1PR4/ADGRE1/NFATC1/TMEM100/PLN/CASQ2/FPR1/MYOZ2/ATP1A2/ADCY2/CASQ1/ADGRG3/CXCR2/TRAT1/NEUROD1/NOS1/ADCY8/CXCR1/CXCR5/CXCL8/ACTN3/FSHR/ADCYAP1	62
BP	GO:0050866	negative regulation of cell activation	38/1044	199/18670	2.20245e-11	1.1611e-09	8.86776e-10	LST1/TNFAIP8L2/CD300LF/MILR1/SAMSN1/GPNMB/CNR1/BTK/CD74/CD86/TYROBP/ANXA1/LILRB1/MNDA/SPN/SFRP1/PTPRC/GLI3/HAVCR2/PTPN22/BANK1/FOXP3/APOE/THBD/CD300A/VSIG4/CCR2/CTLA4/TSPAN32/IL10/TBX21/TIGIT/FCGR2B/CST7/CNR2/PLA2G2D/TNFRSF13B/LRFN5	38
BP	GO:0016485	protein processing	51/1044	328/18670	2.91498e-11	1.5209e-09	1.16156e-09	CPA3/PLAU/CARD16/SPON1/CTSZ/CPXM1/SRGN/C5AR1/CTSE/C3AR1/C5AR2/CPZ/IGLC2/GLI3/GAS1/C1QB/C1QC/P2RX7/C1QA/VSIG4/CORIN/CPM/MMP16/IL1B/IGKC/IGLV3-19/IGLC3/CST7/IGHV1OR15-1/IGHG2/CR2/IGHV3-30/AEBP1/IGLV2-14/IGHG1/IGKV3D-20/IGLV1-51/IGHG3/IGLC7/IGLV1-40/C7/IGHG4/IGLV3-1/NLRP7/IGKV3-20/IGLV3-21/PCSK1N/IGHV3-53/IGKV2-29/IGLC6/IGKV2-40	51
BP	GO:0006936	muscle contraction	54/1044	360/18670	3.11909e-11	1.61079e-09	1.23022e-09	ACTG2/KCNMA1/TNNI2/P2RX1/KCNJ5/GJA5/SCN2B/STAC/NMUR2/SCN4B/RGS2/PTGER3/RYR1/CXCR4/CLIC2/SCN1B/PTAFR/VIM/CAV1/KCNA5/CNN1/ANK2/PTGS2/SGCD/ADORA1/PIK3CG/HTR2B/HRC/HSPB6/CHRNA1/LMOD1/ACTN2/PLN/CASQ2/ACTC1/CACNA1G/ATP1A2/CASQ1/SMPX/TRIM63/HTR2A/DES/TACR1/NOS1/PGAM2/SCN10A/NEB/KCNJ3/MYOT/ACTN3/TNNT3/PROK2/MYH4/KCNA1	54
BP	GO:0045730	respiratory burst	16/1044	37/18670	3.45367e-11	1.76556e-09	1.34842e-09	RAC2/NCF1/CYBB/HCK/NCF2/CLEC7A/NCF1C/CD52/PIK3CD/NCF1B/NCF4/JCHAIN/PIK3CG/IGHA2/IGHA1/SLC11A1	16
BP	GO:0001774	microglial cell activation	18/1044	48/18670	3.65863e-11	1.8333e-09	1.40016e-09	AIF1/SNCA/TYROBP/C5AR1/TREM2/STAP1/TLR7/PTPRC/CCL3/IL6/FPR2/TLR8/C1QA/ITGB2/ITGAM/CST7/IL13/MMP8	18
BP	GO:0002269	leukocyte activation involved in inflammatory response	18/1044	48/18670	3.65863e-11	1.8333e-09	1.40016e-09	AIF1/SNCA/TYROBP/C5AR1/TREM2/STAP1/TLR7/PTPRC/CCL3/IL6/FPR2/TLR8/C1QA/ITGB2/ITGAM/CST7/IL13/MMP8	18
BP	GO:0042116	macrophage activation	25/1044	95/18670	4.74605e-11	2.35488e-09	1.7985e-09	AIF1/SNCA/CD74/TYROBP/C5AR1/TREM2/STAP1/TLR7/PTPRC/CCL3/HAVCR2/IL6/FPR2/TLR8/C1QA/ITGB2/VSIG4/IL10/FCGR2B/ITGAM/CST7/IL13/SLC11A1/MMP8/LRFN5	25
BP	GO:0072676	lymphocyte migration	27/1044	111/18670	5.8182e-11	2.85882e-09	2.18338e-09	APOD/AIF1/GPR183/DOCK8/CCL18/GCSAML/PIK3CD/SPN/CCL3/CCL5/CCL4/CCL23/MYO1G/PIK3CG/CD200R1/CCR2/KLRK1/XG/TBX21/CCL2/CCL22/KLRC4-KLRK1/CCL11/CCL13/CH25H/CCL3L3/CCL14	27
BP	GO:0150076	neuroinflammatory response	22/1044	75/18670	6.7674e-11	3.29325e-09	2.51517e-09	AIF1/SNCA/TYROBP/C5AR1/TREM2/STAP1/TLR7/PTPRC/CCL3/IL6/FPR2/TLR8/PTGS2/C1QA/ITGB2/CD200R1/IL1B/ITGAM/CST7/IL13/MMP8/ADCY8	22
BP	GO:0071674	mononuclear cell migration	24/1044	90/18670	8.54252e-11	4.11749e-09	3.14467e-09	AIF1/PLA2G7/PECAM1/CCL18/ANXA1/C5AR1/CCR1/C3AR1/CMKLR1/CCL3/IL6/CCL5/CCL4/FPR2/CCL23/CCR2/DUSP1/CCL2/CCL22/CCL11/CCL13/GREM1/CCL3L3/CCL14	24
BP	GO:0050671	positive regulation of lymphocyte proliferation	29/1044	130/18670	1.09255e-10	5.21639e-09	3.98394e-09	AIF1/HLA-DMB/CD74/GPR183/CD86/SASH3/FGF10/ANXA1/HLA-DPA1/PTPRC/VCAM1/HAVCR2/NCKAP1L/IL6/CCL5/RASAL3/FOXP3/CD3E/HLA-DPB1/CD209/CCR2/CD28/IL1B/IL13/CD70/IL12B/FCRL3/IGF2/IL5	29
BP	GO:0050707	regulation of cytokine secretion	38/1044	210/18670	1.15935e-10	5.4836e-09	4.18802e-09	IGHD/LILRA2/AIF1/CARD16/FCN1/CD244/ANXA1/SRGN/LILRB1/TWIST1/C5AR2/FGR/CLEC4E/CCL3/HAVCR2/PTPN22/P2RX7/OSM/BANK1/TLR8/FOXP3/FFAR2/CD200R1/CD2/HTR2B/IL10/IL1B/CRTAM/FCGR2B/NLRP2/LPL/CLEC9A/ALOX15B/NLRP12/CLEC5A/MMP8/MMP12/NLRP7	38
BP	GO:0042129	regulation of T cell proliferation	32/1044	156/18670	1.22661e-10	5.74802e-09	4.38997e-09	RAC2/AIF1/HLA-DMB/GPNMB/CD86/SASH3/ANXA1/TNFSF8/LILRB1/SPN/HLA-DPA1/PTPRC/VCAM1/HAVCR2/NCKAP1L/IL6/CCL5/RASAL3/FOXP3/CD3E/HLA-DPB1/CD209/VSIG4/CCR2/CD28/CTLA4/IL10/IL1B/CD70/IL12B/PLA2G2D/IGF2	32
BP	GO:0070665	positive regulation of leukocyte proliferation	30/1044	139/18670	1.24699e-10	5.78995e-09	4.42199e-09	AIF1/HLA-DMB/CD74/GPR183/CD86/SASH3/FGF10/ANXA1/HLA-DPA1/PTPRC/VCAM1/HAVCR2/NCKAP1L/IL6/CCL5/RASAL3/FOXP3/CD3E/HLA-DPB1/CD209/CCR2/CD28/IL1B/IL13/CD70/IL12B/FCRL3/IL5RA/IGF2/IL5	30
BP	GO:0032946	positive regulation of mononuclear cell proliferation	29/1044	131/18670	1.32949e-10	6.11686e-09	4.67166e-09	AIF1/HLA-DMB/CD74/GPR183/CD86/SASH3/FGF10/ANXA1/HLA-DPA1/PTPRC/VCAM1/HAVCR2/NCKAP1L/IL6/CCL5/RASAL3/FOXP3/CD3E/HLA-DPB1/CD209/CCR2/CD28/IL1B/IL13/CD70/IL12B/FCRL3/IGF2/IL5	29
BP	GO:0050663	cytokine secretion	41/1044	240/18670	1.37876e-10	6.2864e-09	4.80114e-09	IGHD/LILRA2/LCP2/AIF1/CARD16/FCN1/CD244/ANXA1/SRGN/LILRB1/TWIST1/C5AR2/FGR/CLEC4E/CCL3/HAVCR2/PTPN22/P2RX7/OSM/BANK1/TLR8/GBP5/FOXP3/NLRC4/FFAR2/CD200R1/CD2/HTR2B/IL10/IL1B/CRTAM/FCGR2B/NLRP2/LPL/CLEC9A/ALOX15B/NLRP12/CLEC5A/MMP8/MMP12/NLRP7	41
BP	GO:0061900	glial cell activation	19/1044	58/18670	1.60685e-10	7.26096e-09	5.54545e-09	AIF1/SNCA/TYROBP/C5AR1/TREM2/STAP1/TLR7/PTPRC/CCL3/IL6/FPR2/TLR8/C1QA/ITGB2/IL1B/ITGAM/CST7/IL13/MMP8	19
BP	GO:0002706	regulation of lymphocyte mediated immunity	31/1044	149/18670	1.63994e-10	7.3449e-09	5.60956e-09	ARRB2/BTK/FCER1G/VAV1/SASH3/PIK3R6/LILRB1/WAS/PTPRC/HAVCR2/IL6/CD1C/P2RX7/FOXP3/CD1B/CD96/CCR2/CD28/KLRK1/SH2D1A/NCR3/IL10/TBX21/SH2D1B/IL1B/CRTAM/FCGR2B/CD1E/KLRC4-KLRK1/IL12B/FCER2	31
BP	GO:0002548	monocyte chemotaxis	20/1044	65/18670	1.90876e-10	8.47387e-09	6.47179e-09	AIF1/PLA2G7/CCL18/ANXA1/CCR1/CCL3/IL6/CCL5/CCL4/FPR2/CCL23/CCR2/DUSP1/CCL2/CCL22/CCL11/CCL13/GREM1/CCL3L3/CCL14	20
BP	GO:0030198	extracellular matrix organization	53/1044	368/18670	2.2094e-10	9.72327e-09	7.426e-09	TPSAB1/MMP2/FBLN1/LUM/JAM2/CTSK/PECAM1/LCP1/PDPN/COL4A6/ITGAL/MFAP5/TLL1/VCAM1/ITGAX/IL6/COL3A1/ABI3BP/COL6A2/TIMP2/COL14A1/DCN/COL8A2/ITGB2/CRISPLD2/COL6A1/DPT/ITGAD/PTX3/MMP16/MATN3/COL4A5/ELN/COL24A1/FBLN5/ITGAM/ANTXR1/MFAP4/ITGA2B/AEBP1/VWF/GREM1/SFRP2/MMP19/EGFL6/IBSP/COL11A1/MMP8/MMP12/VIT/HAS1/CTSL/HAPLN1	53
BP	GO:1903555	regulation of tumor necrosis factor superfamily cytokine production	32/1044	163/18670	4.009e-10	1.7491e-08	1.33585e-08	LILRA2/CLEC4A/LY96/ARRB2/ACP5/GPNMB/LILRA4/CYBB/FCER1G/CLEC7A/CD86/SASH3/TYROBP/LILRB1/TREM2/TWIST1/SPN/C5AR2/PTAFR/PTPRC/CCL3/HAVCR2/PTPN22/CD33/FOXP3/SLAMF1/CCR2/CD2/IL10/LPL/IL12B/MMP8	32
BP	GO:0030888	regulation of B cell proliferation	19/1044	61/18670	4.29186e-10	1.8565e-08	1.41788e-08	CD22/BTK/CD74/GPR183/SASH3/TYROBP/MNDA/PTPRC/NCKAP1L/CD300A/CTLA4/IKZF3/IL10/MZB1/FCGR2B/IL13/FCRL3/TNFRSF13B/IL5	19
BP	GO:0046631	alpha-beta T cell activation	29/1044	138/18670	4.956e-10	2.12562e-08	1.62341e-08	CLEC4A/CD83/ZNF683/LEF1/GPR183/CD86/SASH3/ANXA1/BATF/TNFSF8/LILRB1/DOCK2/SPN/PTPRC/GLI3/NCKAP1L/IL6/RASAL3/FOXP3/CD3E/CD300A/LY9/CCR2/CD28/TBX21/ITK/IL12B/EOMES/PLA2G2D	29
BP	GO:0043062	extracellular structure organization	57/1044	422/18670	5.64597e-10	2.4012e-08	1.83388e-08	TPSAB1/MMP2/FBLN1/LUM/JAM2/CTSK/PLA2G7/PECAM1/LCP1/PDPN/COL4A6/ITGAL/MFAP5/ABCG1/TLL1/VCAM1/ITGAX/IL6/COL3A1/ABI3BP/COL6A2/APOE/TIMP2/COL14A1/DCN/COL8A2/ITGB2/CRISPLD2/COL6A1/DPT/ITGAD/PTX3/MMP16/MATN3/COL4A5/ELN/COL24A1/FBLN5/ITGAM/LPL/ANTXR1/MFAP4/ITGA2B/AEBP1/VWF/GREM1/SFRP2/MMP19/EGFL6/IBSP/COL11A1/MMP8/MMP12/VIT/HAS1/CTSL/HAPLN1	57
BP	GO:0031341	regulation of cell killing	24/1044	98/18670	5.80249e-10	2.4472e-08	1.86901e-08	ARRB2/CLEC7A/VAV1/PIK3R6/TYROBP/LILRB1/STAP1/PTPRC/HAVCR2/CD1C/P2RX7/CD1B/PRF1/KLRK1/SH2D1A/NCR3/CRTAM/FCGR2B/ITGAM/CD1E/KLRC4-KLRK1/IL13/IL12B/FCER2	24
BP	GO:0050715	positive regulation of cytokine secretion	29/1044	139/18670	5.93383e-10	2.48191e-08	1.89552e-08	IGHD/LILRA2/AIF1/FCN1/CD244/TWIST1/FGR/CLEC4E/CCL3/HAVCR2/PTPN22/P2RX7/OSM/TLR8/FFAR2/CD2/HTR2B/IL10/IL1B/CRTAM/NLRP2/LPL/CLEC9A/ALOX15B/NLRP12/CLEC5A/MMP8/MMP12/NLRP7	29
BP	GO:1902105	regulation of leukocyte differentiation	43/1044	272/18670	6.18229e-10	2.56464e-08	1.9587e-08	EVI2B/CD83/BTK/ZNF683/CD74/MITF/LEF1/CD86/GATA2/SASH3/PIK3R6/TYROBP/ANXA1/LILRB1/LILRB4/CCR1/TREM2/SFRP1/HLA-DOA/PTPRC/CCL3/GLI3/DCSTAMP/NCKAP1L/C1QC/MAFB/FOXP3/RASSF2/CD27/NFAM1/CCR2/CD28/TOX/CD2/CTLA4/TESPA1/IKZF3/TBX21/FCGR2B/IL12B/SLC46A2/FCRL3/IL5	43
BP	GO:0071706	tumor necrosis factor superfamily cytokine production	32/1044	168/18670	8.92993e-10	3.67434e-08	2.80622e-08	LILRA2/CLEC4A/LY96/ARRB2/ACP5/GPNMB/LILRA4/CYBB/FCER1G/CLEC7A/CD86/SASH3/TYROBP/LILRB1/TREM2/TWIST1/SPN/C5AR2/PTAFR/PTPRC/CCL3/HAVCR2/PTPN22/CD33/FOXP3/SLAMF1/CCR2/CD2/IL10/LPL/IL12B/MMP8	32
BP	GO:0002705	positive regulation of leukocyte mediated immunity	28/1044	133/18670	9.42167e-10	3.84541e-08	2.93687e-08	BTK/FCER1G/VAV1/GATA2/SASH3/FGR/PTAFR/PTPRC/IL6/CD1C/P2RX7/FOXP3/CD1B/ITGB2/CD28/KLRK1/SH2D1A/NCR3/TBX21/SH2D1B/IL1B/CRTAM/ITGAM/CD1E/KLRC4-KLRK1/IL13/IL12B/FCER2	28
BP	GO:0071216	cellular response to biotic stimulus	39/1044	236/18670	1.05283e-09	4.24039e-08	3.23854e-08	LILRA2/LY86/LY96/HCK/BTK/IL24/CARD16/CD68/CXCL5/CLEC7A/CD86/CD180/LILRB1/TREM2/STAP1/CCR5/PTAFR/CCL3/HAVCR2/IL6/CCL5/VIM/PTPN22/CEBPE/LDOC1/CSF3/MRC1/KLRK1/IL10/TNIP3/CCL2/IL1B/FCGR2B/KLRC4-KLRK1/IL12B/TIGAR/AICDA/NLRP7/CXCL8	39
BP	GO:0032680	regulation of tumor necrosis factor production	31/1044	160/18670	1.0557e-09	4.24039e-08	3.23854e-08	LILRA2/CLEC4A/LY96/ARRB2/ACP5/GPNMB/LILRA4/CYBB/FCER1G/CLEC7A/SASH3/TYROBP/LILRB1/TREM2/TWIST1/SPN/C5AR2/PTAFR/PTPRC/CCL3/HAVCR2/PTPN22/CD33/FOXP3/SLAMF1/CCR2/CD2/IL10/LPL/IL12B/MMP8	31
BP	GO:0032675	regulation of interleukin-6 production	30/1044	152/18670	1.23303e-09	4.91366e-08	3.75274e-08	LILRA2/AIF1/ARRB2/FCER1G/CD74/CLEC7A/RAB7B/TYROBP/TREM2/TWIST1/C5AR2/PTAFR/TLR7/HAVCR2/NCKAP1L/IL6/PTPN22/P2RX7/BANK1/TLR8/FOXP3/SLAMF1/SIGLEC16/CD200R1/IL10/IL1B/LPL/NLRP12/MMP8/ADCYAP1	30
BP	GO:0050729	positive regulation of inflammatory response	30/1044	153/18670	1.45323e-09	5.74593e-08	4.38837e-08	CNR1/BTK/SNCA/FCER1G/CLEC7A/PLA2G7/CCL18/PTGER3/TREM2/STAP1/TLR7/CCL3/IL6/OSM/PTGS2/GBP5/PIK3CG/FABP4/FFAR2/CCR2/CD28/IL1B/LPL/S100A9/IL12B/NLRP12/CCL3L3/MMP8/CCL14/S100A8	30
BP	GO:0042102	positive regulation of T cell proliferation	23/1044	95/18670	1.68387e-09	6.60626e-08	5.04543e-08	AIF1/HLA-DMB/CD86/SASH3/ANXA1/HLA-DPA1/PTPRC/VCAM1/HAVCR2/NCKAP1L/IL6/CCL5/RASAL3/FOXP3/CD3E/HLA-DPB1/CD209/CCR2/CD28/IL1B/CD70/IL12B/IGF2	23
BP	GO:0032640	tumor necrosis factor production	31/1044	163/18670	1.69814e-09	6.61098e-08	5.04904e-08	LILRA2/CLEC4A/LY96/ARRB2/ACP5/GPNMB/LILRA4/CYBB/FCER1G/CLEC7A/SASH3/TYROBP/LILRB1/TREM2/TWIST1/SPN/C5AR2/PTAFR/PTPRC/CCL3/HAVCR2/PTPN22/CD33/FOXP3/SLAMF1/CCR2/CD2/IL10/LPL/IL12B/MMP8	31
BP	GO:0002687	positive regulation of leukocyte migration	27/1044	128/18670	1.79095e-09	6.91907e-08	5.28434e-08	RAC2/AIF1/CD74/PLA2G7/DOCK8/C5AR1/CCR1/TREM2/SPN/C3AR1/CMKLR1/SELP/PTAFR/CCL3/NCKAP1L/IL6/CCL5/CCL4/FPR2/CCR2/P2RY12/XG/BDKRB1/THBS4/ITGA2B/CXCR2/CXCL8	27
BP	GO:0071219	cellular response to molecule of bacterial origin	36/1044	212/18670	2.16724e-09	8.3094e-08	6.34618e-08	LILRA2/LY86/LY96/HCK/IL24/CARD16/CD68/CXCL5/CD86/CD180/LILRB1/TREM2/STAP1/CCR5/PTAFR/CCL3/HAVCR2/IL6/CCL5/VIM/PTPN22/CEBPE/LDOC1/CSF3/MRC1/KLRK1/IL10/TNIP3/CCL2/IL1B/FCGR2B/KLRC4-KLRK1/IL12B/AICDA/NLRP7/CXCL8	36
BP	GO:0010959	regulation of metal ion transport	53/1044	394/18670	2.64893e-09	1.00799e-07	7.69835e-08	LILRA2/ARRB2/SNCA/P2RX1/CAPN3/SCN2B/STAC/SCN4B/CXCR4/IL16/MYO5A/LILRB1/CLIC2/CCR1/TREM2/KCNMB1/SCN1B/CCL3/CNTN1/CCL5/CAV1/CCL4/KCNA5/SLC31A2/P2RX7/CD33/ANK2/PTGS2/TRPC6/FXYD6/ADORA1/PIK3CG/JPH2/P2RY12/HRC/ACTN2/RCVRN/CCL2/BDKRB1/PLN/CASQ2/HECW1/IL13/ATP1A2/OSR1/CASQ1/HTR2A/FCRL3/NOS1/NETO1/FFAR1/ADCYAP1/KCNA1	53
BP	GO:0001818	negative regulation of cytokine production	44/1044	296/18670	2.8251e-09	1.06204e-07	8.11116e-08	CLEC4A/APOD/CD83/ARRB2/ACP5/GPNMB/LILRA4/BTK/CARD16/LEF1/TYROBP/ANXA1/SRGN/LILRB1/TREM2/TWIST1/C5AR2/CMKLR1/PTPRC/FGFR1/HAVCR2/NCKAP1L/IL6/PTPN22/BANK1/CD33/TLR8/FOXP3/SLAMF1/VSIG4/CD96/CD200R1/IL10/TBX21/NAV3/TIGIT/FCGR2B/ABCD2/IL13/SLC11A1/IL12B/NLRP12/MMP8/NLRP7	44
BP	GO:0045088	regulation of innate immune response	58/1044	452/18670	2.83294e-09	1.06204e-07	8.11116e-08	LILRA2/CD300LF/CLEC4A/LY96/ARRB2/LILRA4/HCK/BTK/FCER1G/CTSK/CLEC7A/RAB7B/VAV1/FCN1/PIK3R6/LILRB1/MNDA/TREM2/FGR/CLEC4E/TLR7/HAVCR2/CCL5/CAV1/FPR2/PTPN22/TLR8/GBP5/CLEC10A/MUC17/APOE/NLRC4/CD209/PYHIN1/CD300A/ITGB2/VSIG4/CD96/FFAR2/KLRK1/SH2D1A/NCR3/TNIP3/SH2D1B/CRTAM/FCGR2B/ITGAM/KLRC4-KLRK1/COLEC12/S100A9/IL12B/FCRL3/MARCO/MMP12/TREML4/CTSL/CLEC4C/S100A8	58
BP	GO:0002688	regulation of leukocyte chemotaxis	25/1044	114/18670	3.05214e-09	1.1358e-07	8.67451e-08	RAC2/AIF1/CD74/PLA2G7/C5AR1/CCR1/C3AR1/C5AR2/STAP1/CMKLR1/CCL3/NCKAP1L/IL6/CCL5/CCL4/FPR2/CCR2/KLRK1/DUSP1/CCL2/KLRC4-KLRK1/THBS4/CXCR2/GREM1/CXCL8	25
BP	GO:0003012	muscle system process	59/1044	465/18670	3.16764e-09	1.17018e-07	8.93706e-08	ACTG2/KCNMA1/AIF1/TNNI2/P2RX1/KCNJ5/GJA5/SCN2B/STAC/NMUR2/SCN4B/RGS2/PTGER3/RYR1/CXCR4/CLIC2/SCN1B/PTAFR/VIM/CAV1/KCNA5/CNN1/ANK2/PTGS2/SGCD/ADORA1/PIK3CG/HTR2B/HRC/HSPB6/NR4A3/CHRNA1/LMOD1/ACTN2/IL1B/PLN/CASQ2/MYOZ2/ACTC1/CACNA1G/PI16/ATP1A2/CASQ1/SMPX/TRIM63/HTR2A/DES/TACR1/NOS1/PGAM2/SCN10A/NEB/KCNJ3/MYOT/ACTN3/TNNT3/PROK2/MYH4/KCNA1	59
BP	GO:0070374	positive regulation of ERK1 and ERK2 cascade	36/1044	215/18670	3.20242e-09	1.17445e-07	8.9697e-08	ARRB2/GPNMB/GLIPR2/CD74/GPR183/SCIMP/FGF10/CCL18/C5AR1/CCR1/TREM2/C5AR2/PTPRC/CCL3/HAVCR2/CCL5/NTRK1/CCL4/FPR2/PTPN22/CCL23/APOE/SLAMF1/HTR2B/FGF20/CCL2/CCL22/CCL11/CCL13/HTR2A/CCL3L3/MARCO/APELA/CCL14/FSHR/ADCYAP1	36
BP	GO:0050764	regulation of phagocytosis	23/1044	98/18670	3.22898e-09	1.17567e-07	8.97903e-08	CD300LF/SIRPB1/HCK/FCER1G/CLEC7A/GATA2/DOCK2/TREM2/STAP1/FGR/PTPRC/NCKAP1L/RAB31/FPR2/TUB/SIRPG/CD300A/PTX3/CCL2/IL1B/FCGR2B/SLC11A1/PRKCG	23
BP	GO:0050920	regulation of chemotaxis	36/1044	217/18670	4.13523e-09	1.49489e-07	1.1417e-07	RAC2/AIF1/CD74/PLA2G7/ROBO2/GPR183/FGF10/C5AR1/CXCR4/IL16/CCR1/TREM2/C3AR1/C5AR2/STAP1/CMKLR1/FGFR1/CCL3/NCKAP1L/IL6/CCL5/LPAR1/CCL4/FPR2/CCR2/P2RY12/KLRK1/DUSP1/CCL2/SEMA3D/KLRC4-KLRK1/THBS4/CXCR2/NTRK3/GREM1/CXCL8	36
BP	GO:0070372	regulation of ERK1 and ERK2 cascade	44/1044	300/18670	4.30596e-09	1.54556e-07	1.1804e-07	FBLN1/ARRB2/GPNMB/GLIPR2/CD74/GPR183/SCIMP/FGF10/CCL18/TIMP3/C5AR1/CCR1/TREM2/C5AR2/PTPRC/CCL3/HAVCR2/CCL5/NTRK1/CCL4/FPR2/PTPN22/CCL23/APOE/SLAMF1/LMO3/DUSP26/HTR2B/FGF20/DUSP1/CCL2/IL1B/CCL22/CCL11/CCL13/PSCA/HTR2A/NLRP12/CCL3L3/MARCO/APELA/CCL14/FSHR/ADCYAP1	44
BP	GO:0032635	interleukin-6 production	30/1044	161/18670	5.12065e-09	1.81805e-07	1.3885e-07	LILRA2/AIF1/ARRB2/FCER1G/CD74/CLEC7A/RAB7B/TYROBP/TREM2/TWIST1/C5AR2/PTAFR/TLR7/HAVCR2/NCKAP1L/IL6/PTPN22/P2RX7/BANK1/TLR8/FOXP3/SLAMF1/SIGLEC16/CD200R1/IL10/IL1B/LPL/NLRP12/MMP8/ADCYAP1	30
BP	GO:0034341	response to interferon-gamma	34/1044	199/18670	5.13694e-09	1.81805e-07	1.3885e-07	AIF1/HLA-DQA1/HCK/HLA-DRA/SNCA/IFI30/RAB7B/CCL18/WAS/FCGR1A/HLA-DPA1/PTAFR/HLA-DRB1/CCL3/CIITA/VCAM1/CCL5/VIM/CCL4/CCL23/MRC1/GBP5/HLA-DPB1/FCGR1B/HLA-DQB1/CCL2/CCL22/CCL11/SLC11A1/IL12B/CCL13/CCL3L3/CCL14/HLA-DRB5	34
BP	GO:0071346	cellular response to interferon-gamma	32/1044	180/18670	5.31878e-09	1.86933e-07	1.42767e-07	AIF1/HLA-DQA1/HCK/HLA-DRA/IFI30/RAB7B/CCL18/WAS/FCGR1A/HLA-DPA1/PTAFR/HLA-DRB1/CCL3/CIITA/VCAM1/CCL5/VIM/CCL4/CCL23/MRC1/GBP5/HLA-DPB1/FCGR1B/HLA-DQB1/CCL2/CCL22/CCL11/IL12B/CCL13/CCL3L3/CCL14/HLA-DRB5	32
BP	GO:0050766	positive regulation of phagocytosis	19/1044	70/18670	5.67578e-09	1.98104e-07	1.51299e-07	CD300LF/SIRPB1/FCER1G/CLEC7A/GATA2/DOCK2/TREM2/STAP1/PTPRC/NCKAP1L/RAB31/FPR2/TUB/SIRPG/PTX3/CCL2/IL1B/FCGR2B/SLC11A1	19
BP	GO:0002285	lymphocyte activation involved in immune response	32/1044	181/18670	6.12163e-09	2.12202e-07	1.62066e-07	HLA-DMB/GAPT/ZNF683/FCER1G/LEF1/GPR183/CD86/LCP1/CD244/ANXA1/CD180/BATF/LILRB1/ITGAL/SPN/CLEC4E/PTPRC/HAVCR2/IL6/CD1C/ITM2A/FOXP3/LGALS1/LY9/CD28/IL10/TBX21/FCGR2B/SLC11A1/IL12B/EOMES/AICDA	32
BP	GO:0001910	regulation of leukocyte mediated cytotoxicity	20/1044	78/18670	6.65721e-09	2.29198e-07	1.75047e-07	ARRB2/VAV1/PIK3R6/TYROBP/LILRB1/STAP1/PTPRC/HAVCR2/CD1C/P2RX7/CD1B/KLRK1/SH2D1A/NCR3/CRTAM/FCGR2B/ITGAM/CD1E/KLRC4-KLRK1/IL12B	20
BP	GO:0048247	lymphocyte chemotaxis	18/1044	64/18670	7.68628e-09	2.6284e-07	2.0074e-07	GPR183/CCL18/PIK3CD/CCL3/CCL5/CCL4/CCL23/PIK3CG/CCR2/KLRK1/CCL2/CCL22/KLRC4-KLRK1/CCL11/CCL13/CH25H/CCL3L3/CCL14	18
BP	GO:0006941	striated muscle contraction	31/1044	174/18670	8.72468e-09	2.96346e-07	2.2633e-07	TNNI2/KCNJ5/GJA5/SCN2B/STAC/SCN4B/RGS2/CXCR4/CLIC2/SCN1B/CAV1/KCNA5/ANK2/SGCD/ADORA1/PIK3CG/HRC/CHRNA1/PLN/CASQ2/ACTC1/CACNA1G/ATP1A2/CASQ1/SMPX/NOS1/PGAM2/SCN10A/KCNJ3/ACTN3/TNNT3	31
BP	GO:0051604	protein maturation	52/1044	397/18670	9.39337e-09	3.16932e-07	2.42052e-07	CPA3/PLAU/CARD16/SPON1/CTSZ/CPXM1/SRGN/C5AR1/CTSE/TSPAN10/C3AR1/C5AR2/CPZ/IGLC2/GLI3/GAS1/C1QB/C1QC/P2RX7/C1QA/VSIG4/CORIN/CPM/MMP16/IL1B/IGKC/IGLV3-19/IGLC3/CST7/IGHV1OR15-1/IGHG2/CR2/IGHV3-30/AEBP1/IGLV2-14/IGHG1/IGKV3D-20/IGLV1-51/IGHG3/IGLC7/IGLV1-40/C7/IGHG4/IGLV3-1/NLRP7/IGKV3-20/IGLV3-21/PCSK1N/IGHV3-53/IGKV2-29/IGLC6/IGKV2-40	52
BP	GO:0030048	actin filament-based movement	27/1044	138/18670	1.00281e-08	3.36107e-07	2.56696e-07	TNNI2/KCNJ5/GJA5/SCN2B/PDPN/SCN4B/MYO5A/WAS/WIPF1/SCN1B/VIM/CAV1/KCNA5/ANK2/SGCD/ADORA1/ACTN2/PLN/ACTC1/CACNA1G/ATP1A2/DES/NEB/KCNJ3/ACTN3/TNNT3/MYH4	27
BP	GO:0071222	cellular response to lipopolysaccharide	34/1044	205/18670	1.11938e-08	3.72709e-07	2.84651e-07	LILRA2/LY86/LY96/HCK/IL24/CARD16/CD68/CXCL5/CD86/CD180/LILRB1/STAP1/CCR5/PTAFR/CCL3/HAVCR2/IL6/CCL5/VIM/PTPN22/CEBPE/LDOC1/CSF3/MRC1/KLRK1/IL10/TNIP3/CCL2/IL1B/KLRC4-KLRK1/IL12B/AICDA/NLRP7/CXCL8	34
BP	GO:0002793	positive regulation of peptide secretion	42/1044	288/18670	1.14614e-08	3.79125e-07	2.89551e-07	IGHD/LILRA2/HCAR2/AIF1/FCN1/CD244/TREM2/TWIST1/FGR/CLEC4E/ABCG1/CCL3/HAVCR2/IL6/PTPN22/P2RX7/OSM/CD33/TLR8/ADORA1/FFAR2/GPR27/CD2/HTR2B/IL10/IL1B/CRTAM/NLRP2/LPL/IL13/CLEC9A/ALOX15B/NLRP12/CLEC5A/MMP8/MMP12/ADCY8/NLRP7/IL5/FFAR1/S100A8/ADCYAP1	42
BP	GO:0032609	interferon-gamma production	24/1044	113/18670	1.22978e-08	4.04149e-07	3.08663e-07	CLEC7A/SASH3/CD244/LILRB1/SPN/HLA-DPA1/TLR7/HAVCR2/PTPN22/TLR8/FOXP3/CD3E/HLA-DPB1/CD96/CCR2/CD2/KLRK1/IL10/ITK/IL1B/KLRC4-KLRK1/SLC11A1/IL12B/EOMES	24
BP	GO:0035747	natural killer cell chemotaxis	8/1044	11/18670	1.32135e-08	4.31442e-07	3.29507e-07	PIK3CD/CCL3/CCL5/CCL4/PIK3CG/KLRK1/CCL2/KLRC4-KLRK1	8
BP	GO:0001906	cell killing	30/1044	168/18670	1.43086e-08	4.64203e-07	3.54528e-07	LYZ/CAMP/ARRB2/CLEC7A/SLAMF7/VAV1/PIK3R6/TYROBP/LILRB1/STAP1/PTPRC/HAVCR2/CD1C/P2RX7/CD1B/PRF1/KLRK1/SH2D1A/NCR3/GNLY/CRTAM/FCGR2B/ITGAM/GZMM/CD1E/KLRC4-KLRK1/IL13/IL12B/CCL13/FCER2	30
BP	GO:0043368	positive T cell selection	13/1044	34/18670	1.49887e-08	4.83172e-07	3.69016e-07	CD74/BATF/DOCK2/SPN/PTPRC/IL6/CD3D/FOXP3/CD3E/LY9/THEMIS/TBX21/IL12B	13
BP	GO:0038095	Fc-epsilon receptor signaling pathway	30/1044	169/18670	1.64839e-08	5.28005e-07	4.03256e-07	MS4A2/LCP2/LAT2/LILRA4/BTK/FCER1G/VAV1/IGLC2/FCER1A/GRAP2/NR4A3/NFATC1/ITK/IGKC/IGLV3-19/IGLC3/IGHV1OR15-1/IGHV3-30/IGLV2-14/IGKV3D-20/IGLV1-51/IGLC7/IGLV1-40/IGLV3-1/IGKV3-20/IGLV3-21/IGHV3-53/IGKV2-29/IGLC6/IGKV2-40	30
BP	GO:0045089	positive regulation of innate immune response	50/1044	381/18670	1.70159e-08	5.41619e-07	4.13653e-07	LILRA2/CD300LF/CLEC4A/LY96/ARRB2/LILRA4/HCK/BTK/FCER1G/CTSK/CLEC7A/RAB7B/VAV1/FCN1/MNDA/CLEC4E/TLR7/HAVCR2/CCL5/CAV1/FPR2/PTPN22/TLR8/GBP5/CLEC10A/MUC17/NLRC4/CD209/PYHIN1/CD300A/ITGB2/FFAR2/KLRK1/SH2D1A/NCR3/TNIP3/SH2D1B/CRTAM/ITGAM/KLRC4-KLRK1/COLEC12/S100A9/IL12B/FCRL3/MARCO/MMP12/TREML4/CTSL/CLEC4C/S100A8	50
BP	GO:0032612	interleukin-1 production	24/1044	115/18670	1.76821e-08	5.56851e-07	4.25287e-07	IGHD/LILRA2/ARRB2/ACP5/CARD16/CLEC7A/TYROBP/ANXA1/MNDA/TREM2/CCL3/HAVCR2/P2RX7/CD33/TLR8/GBP5/NLRC4/PYHIN1/IL10/IL1B/NLRP2/LPL/NLRP12/NLRP7	24
BP	GO:0045576	mast cell activation	17/1044	60/18670	1.77145e-08	5.56851e-07	4.25287e-07	LCP2/CD300LF/RAC2/MILR1/LAT2/RHOH/CNR1/BTK/FCER1G/GATA2/PIK3CD/FGR/PIK3CG/CD300A/NR4A3/IL13/CNR2	17
BP	GO:0051209	release of sequestered calcium ion into cytosol	25/1044	124/18670	1.86802e-08	5.83198e-07	4.45408e-07	MCOLN1/MCOLN3/SNCA/CAPN3/RYR1/MYO5A/CLIC2/TRPA1/CCR5/FASLG/PTPRC/CCL3/P2RX7/ANK2/JPH2/HTR2B/HRC/BDKRB1/PLN/CASQ2/IL13/ATP1A2/CASQ1/HTR2A/NOS1	25
BP	GO:0050855	regulation of B cell receptor signaling pathway	12/1044	29/18670	1.87831e-08	5.83198e-07	4.45408e-07	CD22/LPXN/CMTM3/GCSAML/STAP1/PRKCB/PTPN22/NFAM1/CD300A/FCGR2B/FCRL3/PAX5	12
BP	GO:0002791	regulation of peptide secretion	60/1044	500/18670	1.89847e-08	5.85863e-07	4.47444e-07	IGHD/LILRA2/CD22/HCAR2/AIF1/CNR1/CD74/CARD16/GJA5/FCN1/CD244/ANXA1/SRGN/LILRB1/TREM2/TWIST1/C5AR2/FGR/SFRP1/CLEC4E/ABCG1/CCL3/HAVCR2/IL6/CCL5/KCNA5/PTPN22/P2RX7/OSM/BANK1/CD33/TLR8/FOXP3/APOE/ADORA1/FFAR2/CD200R1/GPR27/CD2/HTR2B/IL10/IL1B/CRTAM/FCGR2B/NLRP2/LPL/IL13/CLEC9A/ALOX15B/NLRP12/CLEC5A/NEUROD1/MMP8/MMP12/ADCY8/NLRP7/IL5/FFAR1/S100A8/ADCYAP1	60
BP	GO:0001909	leukocyte mediated cytotoxicity	23/1044	107/18670	1.94097e-08	5.95348e-07	4.54688e-07	ARRB2/SLAMF7/VAV1/PIK3R6/TYROBP/LILRB1/STAP1/PTPRC/HAVCR2/CD1C/P2RX7/CD1B/PRF1/KLRK1/SH2D1A/NCR3/CRTAM/FCGR2B/ITGAM/GZMM/CD1E/KLRC4-KLRK1/IL12B	23
BP	GO:0045058	T cell selection	15/1044	47/18670	2.05147e-08	6.25452e-07	4.77679e-07	CD74/BATF/DOCK2/SPN/PTPRC/GLI3/IL6/CD3D/FOXP3/CD3E/LY9/CD28/THEMIS/TBX21/IL12B	15
BP	GO:0070252	actin-mediated cell contraction	24/1044	116/18670	2.11302e-08	6.40358e-07	4.89064e-07	TNNI2/KCNJ5/GJA5/SCN2B/PDPN/SCN4B/SCN1B/VIM/CAV1/KCNA5/ANK2/SGCD/ADORA1/ACTN2/PLN/ACTC1/CACNA1G/ATP1A2/DES/NEB/KCNJ3/ACTN3/TNNT3/MYH4	24
BP	GO:0031343	positive regulation of cell killing	18/1044	68/18670	2.19703e-08	6.61854e-07	5.05481e-07	CLEC7A/VAV1/TYROBP/STAP1/PTPRC/CD1C/P2RX7/CD1B/PRF1/KLRK1/SH2D1A/NCR3/CRTAM/ITGAM/CD1E/KLRC4-KLRK1/IL12B/FCER2	18
BP	GO:0070371	ERK1 and ERK2 cascade	44/1044	317/18670	2.33918e-08	7.00508e-07	5.35003e-07	FBLN1/ARRB2/GPNMB/GLIPR2/CD74/GPR183/SCIMP/FGF10/CCL18/TIMP3/C5AR1/CCR1/TREM2/C5AR2/PTPRC/CCL3/HAVCR2/CCL5/NTRK1/CCL4/FPR2/PTPN22/CCL23/APOE/SLAMF1/LMO3/DUSP26/HTR2B/FGF20/DUSP1/CCL2/IL1B/CCL22/CCL11/CCL13/PSCA/HTR2A/NLRP12/CCL3L3/MARCO/APELA/CCL14/FSHR/ADCYAP1	44
BP	GO:0051283	negative regulation of sequestering of calcium ion	25/1044	126/18670	2.61634e-08	7.78901e-07	5.94874e-07	MCOLN1/MCOLN3/SNCA/CAPN3/RYR1/MYO5A/CLIC2/TRPA1/CCR5/FASLG/PTPRC/CCL3/P2RX7/ANK2/JPH2/HTR2B/HRC/BDKRB1/PLN/CASQ2/IL13/ATP1A2/CASQ1/HTR2A/NOS1	25
BP	GO:0050921	positive regulation of chemotaxis	26/1044	135/18670	2.6351e-08	7.79898e-07	5.95636e-07	RAC2/AIF1/CD74/PLA2G7/FGF10/C5AR1/CXCR4/IL16/CCR1/TREM2/C3AR1/CMKLR1/FGFR1/CCL3/NCKAP1L/IL6/CCL5/LPAR1/CCL4/FPR2/CCR2/P2RY12/THBS4/CXCR2/NTRK3/CXCL8	26
BP	GO:0006816	calcium ion transport	54/1044	434/18670	2.90781e-08	8.55605e-07	6.53456e-07	LILRA2/MCOLN1/MCOLN3/PKD2L1/ARRB2/SNCA/P2RX1/CAPN3/STAC/NMUR2/RYR1/CXCR4/IL16/MYO5A/CACNA2D3/LILRB1/CLIC2/TRPA1/CCR1/CCR5/FASLG/PTPRC/CCL3/PRKCB/CCL5/CAV1/CCL4/P2RX7/CYSLTR1/CD33/ANK2/FAM155A/PTGS2/TRPC6/PIK3CG/JPH2/HTR2B/P2RY12/HRC/RCVRN/CCL2/BDKRB1/PLN/CASQ2/TRPM3/IL13/CACNA1G/ATP1A2/CASQ1/MS4A1/HTR2A/FCRL3/NOS1/FFAR1	54
BP	GO:1903532	positive regulation of secretion by cell	51/1044	399/18670	2.93826e-08	8.59568e-07	6.56483e-07	IGHD/LILRA2/HCAR2/AIF1/CNR1/SNCA/FCER1G/GATA2/FCN1/CD244/TREM2/TWIST1/FGR/CLEC4E/PTAFR/ABCG1/FGFR1/CCL3/HAVCR2/IL6/PTPN22/P2RX7/OSM/CD33/TLR8/ITGB2/FFAR2/GPR27/CD2/HTR2B/IL10/IL1B/CRTAM/NLRP2/ITGAM/LPL/IL13/CACNA1G/CLEC9A/ALOX15B/NLRP12/CLEC5A/NLGN1/MMP8/MMP12/ADCY8/NLRP7/IL5/RETN/FFAR1/ADCYAP1	51
BP	GO:0050869	negative regulation of B cell activation	12/1044	30/18670	2.97147e-08	8.64287e-07	6.60086e-07	SAMSN1/BTK/TYROBP/MNDA/SFRP1/BANK1/FOXP3/CD300A/CTLA4/IL10/FCGR2B/TNFRSF13B	12
BP	GO:0032623	interleukin-2 production	17/1044	62/18670	3.04295e-08	8.8002e-07	6.72102e-07	CD83/FCER1G/CLEC7A/CD86/SASH3/ANXA1/PTPRC/HAVCR2/FOXP3/CD3E/VSIG4/CCR2/CD28/TBX21/NAV3/IL1B/SLC11A1	17
BP	GO:0035637	multicellular organismal signaling	33/1044	204/18670	3.43026e-08	9.86394e-07	7.53343e-07	NRCAM/OTOA/P2RX1/KCNJ5/GJA5/SCN2B/SCN4B/RYR1/CACNA2D3/SCN1B/CAV1/KCNA5/SCN2A/ANK2/FXYD6/NTRK2/CORIN/KCND2/HRC/CHRNA1/GRIK2/PLN/CASQ2/KCNK3/CACNA1G/ATP1A2/SCN11A/CASQ1/NTRK3/NOS1/SCN10A/KCNJ3/KCNA1	33
BP	GO:0051250	negative regulation of lymphocyte activation	27/1044	146/18670	3.50278e-08	1.00156e-06	7.64924e-07	LST1/TNFAIP8L2/SAMSN1/GPNMB/BTK/CD74/CD86/TYROBP/ANXA1/LILRB1/MNDA/SPN/SFRP1/GLI3/HAVCR2/PTPN22/BANK1/FOXP3/CD300A/VSIG4/CTLA4/IL10/TBX21/TIGIT/FCGR2B/PLA2G2D/TNFRSF13B	27
BP	GO:0010517	regulation of phospholipase activity	18/1044	70/18670	3.59767e-08	1.02291e-06	7.81233e-07	RASGRP4/SELE/SNCA/NMUR2/ANXA1/RGS2/C5AR1/PTAFR/FGFR1/CCL5/LPAR1/NTRK2/HTR2B/P2RY12/S1PR4/ITK/NTRK3/HTR2A	18
BP	GO:0051282	regulation of sequestering of calcium ion	25/1044	128/18670	3.63607e-08	1.02805e-06	7.8516e-07	MCOLN1/MCOLN3/SNCA/CAPN3/RYR1/MYO5A/CLIC2/TRPA1/CCR5/FASLG/PTPRC/CCL3/P2RX7/ANK2/JPH2/HTR2B/HRC/BDKRB1/PLN/CASQ2/IL13/ATP1A2/CASQ1/HTR2A/NOS1	25
BP	GO:0050714	positive regulation of protein secretion	39/1044	268/18670	4.03886e-08	1.13559e-06	8.67291e-07	IGHD/LILRA2/HCAR2/AIF1/FCN1/CD244/TREM2/TWIST1/FGR/CLEC4E/ABCG1/CCL3/HAVCR2/IL6/PTPN22/P2RX7/OSM/CD33/TLR8/FFAR2/GPR27/CD2/HTR2B/IL10/IL1B/CRTAM/NLRP2/LPL/IL13/CLEC9A/ALOX15B/NLRP12/CLEC5A/MMP8/MMP12/ADCY8/NLRP7/IL5/FFAR1	39
BP	GO:0019882	antigen processing and presentation	35/1044	226/18670	4.12893e-08	1.1545e-06	8.81736e-07	CLEC4A/HLA-DMA/HLA-DMB/NCF1/CYBB/HLA-DQA1/HLA-DRA/NCF2/FCER1G/CD74/CD68/IFI30/CTSD/CTSE/NCF4/WAS/RAB3C/TREM2/FCGR1A/HLA-DPA1/HLA-DOA/HLA-DRB1/HLA-DOB/CD1C/CD1B/HLA-DPB1/FCGR1B/CD209/HLA-DQB1/FCGR2B/RAB3B/CD1E/SLC11A1/HLA-DRB5/CTSL	35
BP	GO:0051047	positive regulation of secretion	53/1044	428/18670	4.5842e-08	1.27476e-06	9.73579e-07	IGHD/LILRA2/HCAR2/AIF1/CNR1/SNCA/FCER1G/GATA2/FCN1/CD244/TREM2/TWIST1/FGR/CLEC4E/PTAFR/ABCG1/FGFR1/CCL3/HAVCR2/IL6/PTPN22/P2RX7/OSM/CD33/TLR8/ADORA1/ITGB2/FFAR2/GPR27/CD2/HTR2B/IL10/IL1B/CRTAM/NLRP2/ITGAM/LPL/IL13/CACNA1G/CLEC9A/ALOX15B/NLRP12/CLEC5A/NLGN1/MMP8/MMP12/ADCY8/NLRP7/IL5/RETN/FFAR1/S100A8/ADCYAP1	53
BP	GO:0060402	calcium ion transport into cytosol	28/1044	158/18670	5.1087e-08	1.41285e-06	1.07904e-06	MCOLN1/MCOLN3/SNCA/CAPN3/RYR1/MYO5A/CLIC2/TRPA1/CCR5/FASLG/PTPRC/CCL3/CAV1/P2RX7/ANK2/FAM155A/JPH2/HTR2B/HRC/BDKRB1/PLN/CASQ2/IL13/ATP1A2/CASQ1/MS4A1/HTR2A/NOS1	28
BP	GO:0071887	leukocyte apoptotic process	22/1044	104/18670	5.3417e-08	1.46926e-06	1.12212e-06	HCAR2/BTK/FCER1G/CD74/DOCK8/ANXA1/PIK3CD/LILRB1/CCR5/FASLG/GLI3/IL6/CCL5/P2RX7/CD27/NR4A3/IL10/PDCD1/PTCRA/CXCR2/SLC46A2/CTSL	22
BP	GO:0097553	calcium ion transmembrane import into cytosol	26/1044	140/18670	5.72105e-08	1.56509e-06	1.19532e-06	MCOLN1/MCOLN3/SNCA/CAPN3/RYR1/MYO5A/CLIC2/TRPA1/CCR5/FASLG/PTPRC/CCL3/P2RX7/ANK2/FAM155A/JPH2/HTR2B/HRC/BDKRB1/PLN/CASQ2/IL13/ATP1A2/CASQ1/HTR2A/NOS1	26
BP	GO:0051208	sequestering of calcium ion	25/1044	131/18670	5.8744e-08	1.5984e-06	1.22076e-06	MCOLN1/MCOLN3/SNCA/CAPN3/RYR1/MYO5A/CLIC2/TRPA1/CCR5/FASLG/PTPRC/CCL3/P2RX7/ANK2/JPH2/HTR2B/HRC/BDKRB1/PLN/CASQ2/IL13/ATP1A2/CASQ1/HTR2A/NOS1	25
BP	GO:0002708	positive regulation of lymphocyte mediated immunity	22/1044	105/18670	6.40553e-08	1.7336e-06	1.32401e-06	BTK/FCER1G/VAV1/SASH3/PTPRC/IL6/CD1C/P2RX7/FOXP3/CD1B/CD28/KLRK1/SH2D1A/NCR3/TBX21/SH2D1B/IL1B/CRTAM/CD1E/KLRC4-KLRK1/IL12B/FCER2	22
BP	GO:0032729	positive regulation of interferon-gamma production	17/1044	65/18670	6.55427e-08	1.76442e-06	1.34755e-06	CLEC7A/SASH3/CD244/HLA-DPA1/TLR7/HAVCR2/PTPN22/TLR8/CD3E/HLA-DPB1/CCR2/CD2/KLRK1/IL1B/KLRC4-KLRK1/SLC11A1/IL12B	17
BP	GO:0018108	peptidyl-tyrosine phosphorylation	47/1044	363/18670	6.9208e-08	1.85324e-06	1.41538e-06	ROR1/SAMSN1/ARRB2/NCF1/HCK/BTK/IL24/CD74/PECAM1/FGF10/SLA/SH3BP5/CASS4/TREM2/FCGR1A/STAP1/FGR/SFRP1/PTPRC/FGFR1/CNTN1/IL6/CCL5/NTRK1/CAV1/OSM/BANK1/CSF3/CD3E/ADORA1/CD300A/ITGB2/NTRK2/ALK/ITK/MATK/IL13/THBS4/GATA1/IL12B/NTRK3/GREM1/SFRP2/ANGPT4/HTR2A/IGF2/IL5	47
BP	GO:0002286	T cell activation involved in immune response	22/1044	106/18670	7.66212e-08	2.04095e-06	1.55874e-06	HLA-DMB/FCER1G/LEF1/GPR183/CD86/LCP1/ANXA1/BATF/LILRB1/ITGAL/SPN/CLEC4E/HAVCR2/IL6/CD1C/FOXP3/LY9/TBX21/FCGR2B/SLC11A1/IL12B/EOMES	22
BP	GO:0034765	regulation of ion transmembrane transport	57/1044	483/18670	7.71276e-08	2.04368e-06	1.56083e-06	KCNMA1/CYBB/SNCA/KCNJ5/GJA5/CAPN3/SCN2B/HVCN1/STAC/SCN4B/RGS2/MYO5A/CACNA2D3/CLIC2/TREM2/TWIST1/KCNMB1/SCN1B/PTAFR/CAV1/KCNA5/SCN2A/SLC31A2/P2RX7/KCNJ15/ANK2/TRPC6/FXYD6/PIK3CG/JPH2/KCND2/CCR2/CNIH3/HRC/ACTN2/CCL2/BDKRB1/KCNQ5/PLN/CASQ2/HECW1/KCNA3/DLG2/IL13/CACNA1G/ATP1A2/OSR1/SCN11A/CASQ1/ARC/NLGN1/NOS1/SCN10A/KCNJ3/KCNJ6/NETO1/KCNA1	57
BP	GO:0050708	regulation of protein secretion	56/1044	472/18670	8.37576e-08	2.2078e-06	1.68617e-06	IGHD/LILRA2/CD22/HCAR2/AIF1/CNR1/CARD16/GJA5/FCN1/CD244/ANXA1/SRGN/LILRB1/TREM2/TWIST1/C5AR2/FGR/SFRP1/CLEC4E/ABCG1/CCL3/HAVCR2/IL6/CCL5/KCNA5/PTPN22/P2RX7/OSM/BANK1/CD33/TLR8/FOXP3/APOE/FFAR2/CD200R1/GPR27/CD2/HTR2B/IL10/IL1B/CRTAM/FCGR2B/NLRP2/LPL/IL13/CLEC9A/ALOX15B/NLRP12/CLEC5A/NEUROD1/MMP8/MMP12/ADCY8/NLRP7/IL5/FFAR1	56
BP	GO:0018212	peptidyl-tyrosine modification	47/1044	366/18670	8.89722e-08	2.3331e-06	1.78187e-06	ROR1/SAMSN1/ARRB2/NCF1/HCK/BTK/IL24/CD74/PECAM1/FGF10/SLA/SH3BP5/CASS4/TREM2/FCGR1A/STAP1/FGR/SFRP1/PTPRC/FGFR1/CNTN1/IL6/CCL5/NTRK1/CAV1/OSM/BANK1/CSF3/CD3E/ADORA1/CD300A/ITGB2/NTRK2/ALK/ITK/MATK/IL13/THBS4/GATA1/IL12B/NTRK3/GREM1/SFRP2/ANGPT4/HTR2A/IGF2/IL5	47
BP	GO:0036336	dendritic cell migration	11/1044	27/18670	9.03003e-08	2.35572e-06	1.79915e-06	GPR183/DOCK8/CXCR4/CCR1/CCR5/CCL5/PIK3CG/CCR2/CXCR2/NLRP12/CXCR1	11
BP	GO:0002430	complement receptor mediated signaling pathway	8/1044	13/18670	9.31652e-08	2.41799e-06	1.84671e-06	FPR3/C5AR1/C3AR1/C5AR2/CMKLR1/FPR2/FPR1/CR2	8
BP	GO:0045807	positive regulation of endocytosis	27/1044	153/18670	9.6469e-08	2.49097e-06	1.90244e-06	CD300LF/SIRPB1/ARRB2/SELE/SNCA/FCER1G/CLEC7A/GATA2/DOCK2/TREM2/STAP1/PTPRC/NCKAP1L/RAB31/FPR2/APOE/TUB/SFRP4/SIRPG/PTX3/CCL2/IL1B/FCGR2B/SLC11A1/GREM1/NLGN1/APELA	27
BP	GO:0072511	divalent inorganic cation transport	57/1044	489/18670	1.17734e-07	3.02464e-06	2.31002e-06	LILRA2/MCOLN1/MCOLN3/PKD2L1/ARRB2/SNCA/P2RX1/CAPN3/STAC/NMUR2/RYR1/CXCR4/IL16/MYO5A/CACNA2D3/LILRB1/CLIC2/TRPA1/CCR1/CCR5/FASLG/PTPRC/CCL3/PRKCB/CCL5/CAV1/CCL4/P2RX7/CYSLTR1/CD33/ANK2/FAM155A/PTGS2/TRPC6/PIK3CG/JPH2/TCN2/HTR2B/P2RY12/HRC/RCVRN/CCL2/BDKRB1/PLN/CASQ2/TRPM3/IL13/SLC11A1/CACNA1G/ATP1A2/CASQ1/TCN1/MS4A1/HTR2A/FCRL3/NOS1/FFAR1	57
BP	GO:0032649	regulation of interferon-gamma production	21/1044	101/18670	1.45968e-07	3.71933e-06	2.84058e-06	CLEC7A/SASH3/CD244/LILRB1/HLA-DPA1/TLR7/HAVCR2/PTPN22/TLR8/FOXP3/CD3E/HLA-DPB1/CD96/CCR2/CD2/KLRK1/IL10/IL1B/KLRC4-KLRK1/SLC11A1/IL12B	21
BP	GO:0060048	cardiac muscle contraction	25/1044	137/18670	1.46245e-07	3.71933e-06	2.84058e-06	TNNI2/KCNJ5/GJA5/SCN2B/SCN4B/RGS2/CXCR4/CLIC2/SCN1B/CAV1/KCNA5/ANK2/SGCD/ADORA1/PIK3CG/HRC/PLN/CASQ2/ACTC1/CACNA1G/ATP1A2/NOS1/SCN10A/KCNJ3/TNNT3	25
BP	GO:0032663	regulation of interleukin-2 production	15/1044	54/18670	1.63294e-07	4.13215e-06	3.15587e-06	CD83/CLEC7A/CD86/SASH3/ANXA1/PTPRC/HAVCR2/FOXP3/CD3E/VSIG4/CCR2/CD28/TBX21/NAV3/IL1B	15
BP	GO:0032652	regulation of interleukin-1 production	21/1044	103/18670	2.07502e-07	5.21711e-06	3.98449e-06	IGHD/LILRA2/ARRB2/ACP5/CARD16/CLEC7A/TYROBP/ANXA1/MNDA/TREM2/CCL3/HAVCR2/P2RX7/CD33/TLR8/PYHIN1/IL10/NLRP2/LPL/NLRP12/NLRP7	21
BP	GO:0051235	maintenance of location	43/1044	330/18670	2.08231e-07	5.21711e-06	3.98449e-06	MCOLN1/FTL/MCOLN3/SLC18A2/SNCA/GM2A/NRROS/CAPN3/EPB41L3/GRIK5/SRGN/RYR1/MYO5A/CLIC2/TRPA1/CCR5/FASLG/ABCG1/PTPRC/CCL3/IL6/CAV1/P2RX7/ANK2/APOE/MSR1/JPH2/FFAR2/HTR2B/HRC/IL10/IL1B/BDKRB1/PLN/CASQ2/LPL/IL13/ATP1A2/S100A9/CASQ1/HTR2A/NOS1/S100A8	43
BP	GO:0043030	regulation of macrophage activation	15/1044	55/18670	2.13004e-07	5.31041e-06	4.05575e-06	SNCA/CD74/TREM2/STAP1/PTPRC/CCL3/HAVCR2/IL6/VSIG4/IL10/FCGR2B/CST7/IL13/MMP8/LRFN5	15
BP	GO:0070664	negative regulation of leukocyte proliferation	18/1044	78/18670	2.15524e-07	5.34691e-06	4.08362e-06	LST1/GPNMB/BTK/CD86/TYROBP/LILRB1/MNDA/SPN/HAVCR2/FOXP3/CD300A/VSIG4/CTLA4/IL10/FCGR2B/GREM1/PLA2G2D/TNFRSF13B	18
BP	GO:0045619	regulation of lymphocyte differentiation	28/1044	169/18670	2.21866e-07	5.47739e-06	4.18328e-06	CD83/BTK/ZNF683/CD74/CD86/SASH3/PIK3R6/ANXA1/LILRB4/SFRP1/HLA-DOA/PTPRC/GLI3/NCKAP1L/FOXP3/CD27/NFAM1/CCR2/CD28/TOX/CD2/CTLA4/TESPA1/IKZF3/TBX21/IL12B/SLC46A2/FCRL3	28
BP	GO:0051924	regulation of calcium ion transport	36/1044	254/18670	2.59806e-07	6.3829e-06	4.87484e-06	LILRA2/ARRB2/SNCA/P2RX1/CAPN3/STAC/CXCR4/IL16/MYO5A/LILRB1/CLIC2/CCR1/CCL3/CCL5/CAV1/CCL4/P2RX7/CD33/ANK2/PTGS2/TRPC6/PIK3CG/JPH2/P2RY12/HRC/RCVRN/CCL2/BDKRB1/PLN/CASQ2/IL13/ATP1A2/CASQ1/FCRL3/NOS1/FFAR1	36
BP	GO:0001912	positive regulation of leukocyte mediated cytotoxicity	15/1044	56/18670	2.76002e-07	6.74806e-06	5.15373e-06	VAV1/TYROBP/STAP1/PTPRC/CD1C/P2RX7/CD1B/KLRK1/SH2D1A/NCR3/CRTAM/ITGAM/CD1E/KLRC4-KLRK1/IL12B	15
BP	GO:0060401	cytosolic calcium ion transport	28/1044	171/18670	2.85239e-07	6.94036e-06	5.30059e-06	MCOLN1/MCOLN3/SNCA/CAPN3/RYR1/MYO5A/CLIC2/TRPA1/CCR5/FASLG/PTPRC/CCL3/CAV1/P2RX7/ANK2/FAM155A/JPH2/HTR2B/HRC/BDKRB1/PLN/CASQ2/IL13/ATP1A2/CASQ1/MS4A1/HTR2A/NOS1	28
BP	GO:0050852	T cell receptor signaling pathway	31/1044	202/18670	2.9853e-07	7.22901e-06	5.52104e-06	LCP2/HLA-DQA1/BTK/HLA-DRA/PIK3CD/WAS/LILRB4/TRBC1/HLA-DPA1/PRAM1/PTPRC/HLA-DRB1/CD3D/PTPN22/TRAC/THEMIS2/GRAP2/TRAV8-4/FOXP3/CD3E/HLA-DPB1/CD300A/CD28/CTLA4/THEMIS/TESPA1/HLA-DQB1/ITK/TRAV29DV5/TRAT1/HLA-DRB5	31
BP	GO:1903557	positive regulation of tumor necrosis factor superfamily cytokine production	19/1044	88/18670	3.05433e-07	7.36093e-06	5.6218e-06	LILRA2/LY96/CYBB/FCER1G/CLEC7A/CD86/SASH3/TYROBP/TWIST1/SPN/PTAFR/PTPRC/CCL3/HAVCR2/CCR2/CD2/LPL/IL12B/MMP8	19
BP	GO:0002228	natural killer cell mediated immunity	16/1044	64/18670	3.13582e-07	7.50808e-06	5.73419e-06	ARRB2/SLAMF7/VAV1/PIK3R6/LILRB1/HAVCR2/KLRC2/CD96/KLRK1/SH2D1A/NCR3/SH2D1B/CRTAM/KLRC4-KLRK1/IL12B/KLRD1	16
BP	GO:0007187	G protein-coupled receptor signaling pathway, coupled to cyclic nucleotide second messenger	36/1044	256/18670	3.15989e-07	7.50808e-06	5.73419e-06	CNR1/GPR65/ADGRE3/HTR1B/ANXA1/RGS2/PTGER3/PSAP/CCR1/LPAR1/FPR2/PTGER2/ADORA1/HRH2/RGS1/HTR2B/P2RY12/S1PR4/HRH4/ADGRE1/CCL2/PLN/FPR1/ADCY2/GLP2R/ADGRG3/HTR2A/CNR2/SSTR3/HTR1F/MARCO/NOS1/ADCY8/FSHR/ADCYAP1/GRM4	36
BP	GO:0050730	regulation of peptidyl-tyrosine phosphorylation	36/1044	256/18670	3.15989e-07	7.50808e-06	5.73419e-06	SAMSN1/ARRB2/NCF1/IL24/CD74/PECAM1/FGF10/SH3BP5/CASS4/TREM2/FCGR1A/STAP1/SFRP1/PTPRC/CNTN1/IL6/CCL5/CAV1/OSM/BANK1/CSF3/CD3E/ADORA1/CD300A/ITGB2/NTRK2/IL13/THBS4/GATA1/IL12B/GREM1/SFRP2/ANGPT4/HTR2A/IGF2/IL5	36
BP	GO:0001508	action potential	24/1044	133/18670	3.20709e-07	7.58461e-06	5.79263e-06	CNR1/NRCAM/P2RX1/KCNJ5/GJA5/SCN2B/SCN4B/SCN1B/CAV1/KCNA5/SCN2A/ANK2/NTRK2/KCND2/CHRNA1/GRIK2/CACNA1G/ATP1A2/SCN11A/NTRK3/CNR2/SCN10A/KCNJ3/KCNA1	24
BP	GO:0010863	positive regulation of phospholipase C activity	13/1044	43/18670	3.68859e-07	8.68278e-06	6.63134e-06	RASGRP4/SELE/C5AR1/PTAFR/FGFR1/LPAR1/NTRK2/HTR2B/P2RY12/S1PR4/ITK/NTRK3/HTR2A	13
BP	GO:0050854	regulation of antigen receptor-mediated signaling pathway	16/1044	65/18670	3.94574e-07	9.24509e-06	7.0608e-06	CD22/LPXN/CMTM3/GCSAML/LILRB4/STAP1/PTPRC/PRKCB/PTPN22/NFAM1/CD300A/TESPA1/FCGR2B/TRAT1/FCRL3/PAX5	16
BP	GO:0032945	negative regulation of mononuclear cell proliferation	17/1044	73/18670	4.05928e-07	9.42386e-06	7.19733e-06	LST1/GPNMB/BTK/CD86/TYROBP/LILRB1/MNDA/SPN/HAVCR2/FOXP3/CD300A/VSIG4/CTLA4/IL10/FCGR2B/PLA2G2D/TNFRSF13B	17
BP	GO:0050672	negative regulation of lymphocyte proliferation	17/1044	73/18670	4.05928e-07	9.42386e-06	7.19733e-06	LST1/GPNMB/BTK/CD86/TYROBP/LILRB1/MNDA/SPN/HAVCR2/FOXP3/CD300A/VSIG4/CTLA4/IL10/FCGR2B/PLA2G2D/TNFRSF13B	17
BP	GO:0030100	regulation of endocytosis	38/1044	281/18670	4.11785e-07	9.51619e-06	7.26785e-06	CD22/CD300LF/SIRPB1/ARRB2/SELE/HCK/SNCA/FCER1G/CLEC7A/SNAP91/GATA2/MCTP1/LILRB1/DOCK2/TREM2/STAP1/FGR/PTPRC/NCKAP1L/CAV1/RAB31/FPR2/APOE/TUB/SFRP4/SIRPG/CD300A/PTX3/CCL2/IL1B/FCGR2B/SLC11A1/ARC/PRKCG/GREM1/RSPO1/NLGN1/APELA	38
BP	GO:0070838	divalent metal ion transport	55/1044	483/18670	4.20195e-07	9.66639e-06	7.38256e-06	LILRA2/MCOLN1/MCOLN3/PKD2L1/ARRB2/SNCA/P2RX1/CAPN3/STAC/NMUR2/RYR1/CXCR4/IL16/MYO5A/CACNA2D3/LILRB1/CLIC2/TRPA1/CCR1/CCR5/FASLG/PTPRC/CCL3/PRKCB/CCL5/CAV1/CCL4/P2RX7/CYSLTR1/CD33/ANK2/FAM155A/PTGS2/TRPC6/PIK3CG/JPH2/HTR2B/P2RY12/HRC/RCVRN/CCL2/BDKRB1/PLN/CASQ2/TRPM3/IL13/SLC11A1/CACNA1G/ATP1A2/CASQ1/MS4A1/HTR2A/FCRL3/NOS1/FFAR1	55
BP	GO:1903706	regulation of hemopoiesis	54/1044	475/18670	5.63772e-07	1.29106e-05	9.8603e-06	EVI2B/CD83/SPI1/CSF3R/BTK/ZNF683/CD74/MITF/LEF1/RAB7B/CD86/GATA2/SASH3/PIK3R6/TYROBP/ANXA1/LILRB1/LILRB4/CCR1/TREM2/SFRP1/HLA-DOA/PTPRC/CCL3/GLI3/DCSTAMP/PRKCB/NCKAP1L/C1QC/OSM/MAFB/CSF3/FOXP3/RASSF2/CD27/NFAM1/CCR2/GPR171/CD28/TOX/CD2/CTLA4/TESPA1/NR4A3/IKZF3/TBX21/MIXL1/FCGR2B/GATA1/ITGA2B/IL12B/SLC46A2/FCRL3/IL5	54
BP	GO:0010518	positive regulation of phospholipase activity	15/1044	59/18670	5.78485e-07	1.3186e-05	1.00706e-05	RASGRP4/SELE/NMUR2/C5AR1/PTAFR/FGFR1/CCL5/LPAR1/NTRK2/HTR2B/P2RY12/S1PR4/ITK/NTRK3/HTR2A	15
BP	GO:2000106	regulation of leukocyte apoptotic process	18/1044	83/18670	5.81005e-07	1.3186e-05	1.00706e-05	HCAR2/BTK/FCER1G/CD74/DOCK8/ANXA1/PIK3CD/LILRB1/CCR5/CCL5/P2RX7/CD27/NR4A3/IL10/PDCD1/PTCRA/CXCR2/SLC46A2	18
BP	GO:0043583	ear development	32/1044	219/18670	5.9819e-07	1.35154e-05	1.03222e-05	ROR1/MCOLN3/CYTL1/CALB1/PRRX1/MAF/GATA2/FGF10/PSAP/TWIST1/FGFR1/GLI3/C1QB/MAFB/DLX5/FGF20/NR4A3/SIX1/SIX4/KCNK3/OSR1/NTRK3/FRZB/ATP6V1B1/PLPPR4/NOG/NKX3-2/NEUROD1/COL11A1/SLITRK6/SOX2/FGF9	32
BP	GO:0042108	positive regulation of cytokine biosynthetic process	16/1044	67/18670	6.15662e-07	1.38483e-05	1.05764e-05	CYBB/CD74/CLEC7A/CD86/TYROBP/SPN/PTAFR/TLR7/PTPRC/IL6/TLR8/CD3E/CCR2/CD28/IL1B/IL12B	16
BP	GO:0032611	interleukin-1 beta production	20/1044	101/18670	6.58913e-07	1.46906e-05	1.12197e-05	LILRA2/ARRB2/ACP5/CARD16/CLEC7A/TYROBP/MNDA/TREM2/CCL3/P2RX7/CD33/TLR8/GBP5/NLRC4/PYHIN1/IL1B/NLRP2/LPL/NLRP12/NLRP7	20
BP	GO:0046632	alpha-beta T cell differentiation	20/1044	101/18670	6.58913e-07	1.46906e-05	1.12197e-05	CD83/ZNF683/LEF1/GPR183/CD86/SASH3/ANXA1/BATF/TNFSF8/SPN/GLI3/NCKAP1L/IL6/FOXP3/LY9/TBX21/ITK/IL12B/EOMES/PLA2G2D	20
BP	GO:1900274	regulation of phospholipase C activity	13/1044	45/18670	6.63173e-07	1.47207e-05	1.12427e-05	RASGRP4/SELE/C5AR1/PTAFR/FGFR1/LPAR1/NTRK2/HTR2B/P2RY12/S1PR4/ITK/NTRK3/HTR2A	13
BP	GO:0035587	purinergic receptor signaling pathway	11/1044	32/18670	6.89904e-07	1.52472e-05	1.16448e-05	P2RX1/PTAFR/P2RX7/P2RY13/P2RY10/ADORA1/GPR171/P2RY12/GPR34/P2RY14/ADORA3	11
BP	GO:0030889	negative regulation of B cell proliferation	8/1044	16/18670	8.00887e-07	1.75467e-05	1.3401e-05	BTK/TYROBP/MNDA/CD300A/CTLA4/IL10/FCGR2B/TNFRSF13B	8
BP	GO:0032695	negative regulation of interleukin-12 production	8/1044	16/18670	8.00887e-07	1.75467e-05	1.3401e-05	ARRB2/ACP5/LILRB1/CMKLR1/TLR8/SLAMF1/IL10/TIGIT	8
BP	GO:0035590	purinergic nucleotide receptor signaling pathway	9/1044	21/18670	8.24057e-07	1.79765e-05	1.37293e-05	P2RX1/PTAFR/P2RX7/P2RY13/P2RY10/GPR171/P2RY12/GPR34/P2RY14	9
BP	GO:0002715	regulation of natural killer cell mediated immunity	13/1044	46/18670	8.77379e-07	1.90576e-05	1.45549e-05	ARRB2/VAV1/PIK3R6/LILRB1/HAVCR2/CD96/KLRK1/SH2D1A/NCR3/SH2D1B/CRTAM/KLRC4-KLRK1/IL12B	13
BP	GO:0045123	cellular extravasation	15/1044	61/18670	9.20645e-07	1.99119e-05	1.52074e-05	SELE/PECAM1/SELPLG/PIK3CD/SPN/SELL/SELP/PTAFR/VCAM1/PIK3CG/ITGB2/CCR2/XG/CCL2/ADD2	15
BP	GO:0006937	regulation of muscle contraction	27/1044	171/18670	9.69711e-07	2.08839e-05	1.59497e-05	KCNMA1/TNNI2/P2RX1/GJA5/NMUR2/RGS2/CLIC2/PTAFR/CAV1/CNN1/ANK2/PTGS2/ADORA1/PIK3CG/HRC/HSPB6/PLN/CASQ2/ATP1A2/CASQ1/TACR1/NOS1/SCN10A/ACTN3/TNNT3/PROK2/KCNA1	27
BP	GO:0050731	positive regulation of peptidyl-tyrosine phosphorylation	29/1044	192/18670	1.00009e-06	2.14469e-05	1.63798e-05	ARRB2/NCF1/IL24/CD74/PECAM1/FGF10/CASS4/TREM2/FCGR1A/STAP1/PTPRC/CNTN1/IL6/CCL5/OSM/BANK1/CSF3/CD3E/ADORA1/NTRK2/IL13/THBS4/GATA1/IL12B/GREM1/ANGPT4/HTR2A/IGF2/IL5	29
BP	GO:0032760	positive regulation of tumor necrosis factor production	18/1044	86/18670	1.01191e-06	2.16088e-05	1.65034e-05	LILRA2/LY96/CYBB/FCER1G/CLEC7A/SASH3/TYROBP/TWIST1/SPN/PTAFR/PTPRC/CCL3/HAVCR2/CCR2/CD2/LPL/IL12B/MMP8	18
BP	GO:0043383	negative T cell selection	7/1044	12/18670	1.03585e-06	2.2027e-05	1.68228e-05	CD74/DOCK2/PTPRC/GLI3/CD3E/CD28/THEMIS	7
BP	GO:0019884	antigen processing and presentation of exogenous antigen	28/1044	182/18670	1.05058e-06	2.22468e-05	1.69906e-05	CLEC4A/HLA-DMA/HLA-DMB/NCF1/CYBB/HLA-DQA1/HLA-DRA/NCF2/FCER1G/CD74/IFI30/CTSD/CTSE/NCF4/FCGR1A/HLA-DPA1/HLA-DOA/HLA-DRB1/HLA-DOB/CD1C/CD1B/HLA-DPB1/FCGR1B/HLA-DQB1/FCGR2B/CD1E/HLA-DRB5/CTSL	28
BP	GO:0002573	myeloid leukocyte differentiation	30/1044	204/18670	1.1637e-06	2.45395e-05	1.87417e-05	EVI2B/SPI1/GAB3/FCER1G/CD74/MITF/LEF1/GPR183/NRROS/GATA2/TYROBP/PIK3CD/BATF/LILRB1/LILRB4/CCR1/TREM2/SFRP1/PDE1B/CCL3/DCSTAMP/C1QC/CEBPE/MAFB/CSF3/RASSF2/OSCAR/GATA1/IL12B/IL5	30
BP	GO:0002690	positive regulation of leukocyte chemotaxis	18/1044	87/18670	1.21e-06	2.53051e-05	1.93264e-05	RAC2/AIF1/CD74/PLA2G7/C5AR1/CCR1/C3AR1/CMKLR1/CCL3/NCKAP1L/IL6/CCL5/CCL4/FPR2/CCR2/THBS4/CXCR2/CXCL8	18
BP	GO:0014068	positive regulation of phosphatidylinositol 3-kinase signaling	18/1044	87/18670	1.21e-06	2.53051e-05	1.93264e-05	NCF1/PIK3R5/PIK3CD/FGR/SELP/FGFR1/CCL5/NTRK1/OSM/CSF3/PIK3CG/DCN/NTRK2/CD28/HCST/NTRK3/WNT16/FSHR	18
BP	GO:0030168	platelet activation	25/1044	153/18670	1.27102e-06	2.64717e-05	2.02173e-05	LCP2/ARRB2/HBB/PIK3R5/FCER1G/P2RX1/PLEK/VAV1/PIK3R6/PDPN/SELP/PRKCB/IL6/COL3A1/TRPC6/APOE/PIK3CG/THBD/P2RY12/TSPAN32/TREML1/GATA1/ITGA2B/PRKCG/VWF	25
BP	GO:0006925	inflammatory cell apoptotic process	9/1044	22/18670	1.32537e-06	2.74906e-05	2.09955e-05	HCAR2/ANXA1/PIK3CD/CCR5/FASLG/IL6/CCL5/CXCR2/CTSL	9
BP	GO:0002456	T cell mediated immunity	20/1044	106/18670	1.46931e-06	3.03518e-05	2.31807e-05	SASH3/LILRB1/WAS/PTPRC/IL6/CD1C/P2RX7/MYO1G/FOXP3/CD1B/PRF1/CCR2/TBX21/IL1B/FCGR2B/GZMM/CD1E/SLC11A1/CD70/IL12B	20
BP	GO:0002218	activation of innate immune response	40/1044	319/18670	1.48317e-06	3.05134e-05	2.33042e-05	LILRA2/CD300LF/CLEC4A/LY96/ARRB2/LILRA4/HCK/BTK/FCER1G/CTSK/CLEC7A/RAB7B/FCN1/MNDA/CLEC4E/TLR7/HAVCR2/CAV1/PTPN22/TLR8/CLEC10A/MUC17/NLRC4/CD209/PYHIN1/CD300A/ITGB2/FFAR2/KLRK1/TNIP3/ITGAM/KLRC4-KLRK1/COLEC12/S100A9/FCRL3/MARCO/TREML4/CTSL/CLEC4C/S100A8	40
BP	GO:0032602	chemokine production	18/1044	89/18670	1.71499e-06	3.51399e-05	2.68375e-05	ACKR1/APOD/AIF1/CD74/CLEC7A/TREM2/TWIST1/TLR7/HAVCR2/IL6/FFAR2/IL10/IL1B/LPL/S100A9/ALOX15B/S100A8/ADCYAP1	18
BP	GO:0060191	regulation of lipase activity	19/1044	98/18670	1.74513e-06	3.56133e-05	2.71991e-05	RASGRP4/SELE/SNCA/NMUR2/ANXA1/RGS2/C5AR1/PTAFR/FGFR1/CCL5/LPAR1/NTRK2/HTR2B/P2RY12/S1PR4/ITK/LPL/NTRK3/HTR2A	19
BP	GO:0043270	positive regulation of ion transport	36/1044	275/18670	1.79847e-06	3.65545e-05	2.79179e-05	LILRA2/ARRB2/SNCA/P2RX1/CAPN3/STAC/SCN4B/CCR1/TREM2/KCNMB1/SCN1B/PTAFR/CCL3/CNTN1/CCL5/CAV1/CCL4/P2RX7/ANK2/TRPC6/APOE/ADORA1/JPH2/CCR2/P2RY12/ACTN2/CCL2/IL1B/BDKRB1/RAB3B/IL13/CASQ1/ARC/NOS1/FFAR1/KCNA1	36
BP	GO:0051216	cartilage development	30/1044	209/18670	1.94558e-06	3.93864e-05	3.00807e-05	LUM/CYTL1/CTSK/PRRX1/MAF/TRPS1/CHST11/SCARA3/FGFR1/GLI3/COL6A2/COL14A1/COL21A1/COL6A1/MUSTN1/BARX2/MATN3/WNT7B/OSR1/RSPO2/GREM1/FRZB/SFRP2/NOG/NKX3-2/COL11A1/VIT/FGF9/BMP3/HAND1	30
BP	GO:0035589	G protein-coupled purinergic nucleotide receptor signaling pathway	7/1044	13/18670	2.13565e-06	4.30618e-05	3.28878e-05	PTAFR/P2RY13/P2RY10/GPR171/P2RY12/GPR34/P2RY14	7
BP	GO:0060536	cartilage morphogenesis	10/1044	29/18670	2.16087e-06	4.33975e-05	3.31442e-05	SCARA3/COL6A2/COL14A1/COL21A1/COL6A1/MATN3/WNT7B/RSPO2/VIT/HAND1	10
BP	GO:0048002	antigen processing and presentation of peptide antigen	28/1044	189/18670	2.26052e-06	4.52193e-05	3.45356e-05	CLEC4A/HLA-DMA/HLA-DMB/NCF1/CYBB/HLA-DQA1/HLA-DRA/NCF2/FCER1G/CD74/IFI30/CTSD/CTSE/NCF4/TREM2/FCGR1A/HLA-DPA1/HLA-DOA/HLA-DRB1/HLA-DOB/HLA-DPB1/FCGR1B/CD209/HLA-DQB1/FCGR2B/SLC11A1/HLA-DRB5/CTSL	28
BP	GO:0014065	phosphatidylinositol 3-kinase signaling	24/1044	148/18670	2.36741e-06	4.71712e-05	3.60263e-05	NCF1/PIK3R5/PIK3R6/PIK3CD/TWIST1/FGR/SELP/FGFR1/CCL5/NTRK1/OSM/CSF3/PIK3CG/PREX2/DCN/NTRK2/CD28/HTR2B/HCST/NTRK3/HTR2A/WNT16/NYAP2/FSHR	24
BP	GO:0007200	phospholipase C-activating G protein-coupled receptor signaling pathway	19/1044	100/18670	2.39755e-06	4.75843e-05	3.63418e-05	GPR65/FPR3/NMUR2/PTGER3/C5AR1/C3AR1/C5AR2/CMKLR1/LPAR1/FPR2/P2RY10/GPR174/GPR27/P2RY12/ACTN2/FPR1/CXCR2/HTR2A/TACR1	19
BP	GO:0002700	regulation of production of molecular mediator of immune response	23/1044	139/18670	2.68185e-06	5.3019e-05	4.04925e-05	CD22/BTK/FCER1G/CD74/SASH3/CD244/LILRB1/PTPRC/IL6/FOXP3/CD96/FFAR2/CCR2/CD28/NR4A3/IL10/MZB1/TBX21/IL1B/FCGR2B/IL13/FCRL3/IL5	23
BP	GO:0060047	heart contraction	36/1044	280/18670	2.74749e-06	5.41052e-05	4.1322e-05	TNNI2/KCNJ5/GJA5/SCN2B/SCN4B/RGS2/RYR1/CXCR4/CACNA2D3/CLIC2/SCN1B/CAV1/KCNA5/ANK2/SGCD/FXYD6/ADORA1/PIK3CG/CORIN/KCND2/HRC/PLN/CASQ2/KCNK3/ACTC1/CACNA1G/ATP1A2/CASQ1/ADORA3/DES/NOS1/SCN10A/APELA/KCNJ3/TNNT3/SGCG	36
BP	GO:0002495	antigen processing and presentation of peptide antigen via MHC class II	19/1044	101/18670	2.8004e-06	5.49335e-05	4.19546e-05	HLA-DMA/HLA-DMB/HLA-DQA1/HLA-DRA/FCER1G/CD74/IFI30/CTSD/CTSE/TREM2/HLA-DPA1/HLA-DOA/HLA-DRB1/HLA-DOB/HLA-DPB1/HLA-DQB1/FCGR2B/HLA-DRB5/CTSL	19
BP	GO:0002819	regulation of adaptive immune response	25/1044	160/18670	2.94253e-06	5.74986e-05	4.39137e-05	SAMSN1/BTK/CD48/FCER1G/SASH3/ANXA1/LILRB1/WAS/PTPRC/HAVCR2/IL6/CD1C/P2RX7/FOXP3/CD1B/CCR2/CD28/IL10/TBX21/IL1B/FCGR2B/CD1E/SLC11A1/IL12B/FCER2	25
BP	GO:0032743	positive regulation of interleukin-2 production	10/1044	30/18670	3.07934e-06	5.99406e-05	4.57788e-05	CD83/CLEC7A/CD86/SASH3/ANXA1/PTPRC/CD3E/CCR2/CD28/IL1B	10
BP	GO:0048839	inner ear development	28/1044	192/18670	3.096e-06	6.00339e-05	4.585e-05	ROR1/MCOLN3/CYTL1/CALB1/PRRX1/MAF/GATA2/FGF10/PSAP/FGFR1/GLI3/C1QB/MAFB/DLX5/FGF20/NR4A3/SIX1/SIX4/KCNK3/NTRK3/FRZB/ATP6V1B1/PLPPR4/NEUROD1/COL11A1/SLITRK6/SOX2/FGF9	28
BP	GO:0002407	dendritic cell chemotaxis	9/1044	24/18670	3.14698e-06	6.05584e-05	4.62506e-05	GPR183/CXCR4/CCR1/CCR5/CCL5/PIK3CG/CCR2/CXCR2/CXCR1	9
BP	GO:0035588	G protein-coupled purinergic receptor signaling pathway	9/1044	24/18670	3.14698e-06	6.05584e-05	4.62506e-05	PTAFR/P2RY13/P2RY10/ADORA1/GPR171/P2RY12/GPR34/P2RY14/ADORA3	9
BP	GO:0002504	antigen processing and presentation of peptide or polysaccharide antigen via MHC class II	19/1044	102/18670	3.26356e-06	6.2564e-05	4.77823e-05	HLA-DMA/HLA-DMB/HLA-DQA1/HLA-DRA/FCER1G/CD74/IFI30/CTSD/CTSE/TREM2/HLA-DPA1/HLA-DOA/HLA-DRB1/HLA-DOB/HLA-DPB1/HLA-DQB1/FCGR2B/HLA-DRB5/CTSL	19
BP	GO:0032732	positive regulation of interleukin-1 production	14/1044	59/18670	3.34813e-06	6.3943e-05	4.88355e-05	IGHD/LILRA2/CLEC7A/TYROBP/MNDA/CCL3/HAVCR2/P2RX7/TLR8/PYHIN1/NLRP2/LPL/NLRP12/NLRP7	14
BP	GO:0030183	B cell differentiation	22/1044	131/18670	3.41919e-06	6.50546e-05	4.96844e-05	BTK/GPR183/LYL1/SFRP1/PTPRC/VCAM1/NCKAP1L/NTRK1/ITM2A/LGALS1/CD27/NFAM1/IKZF3/IL10/CD79B/CD79A/FCGR2B/CR2/ADGRG3/MS4A1/FCRL3/AICDA	22
BP	GO:1903514	release of sequestered calcium ion into cytosol by endoplasmic reticulum	11/1044	37/18670	3.53131e-06	6.69362e-05	5.11215e-05	RYR1/CLIC2/CCR5/FASLG/CCL3/ANK2/HRC/PLN/CASQ2/ATP1A2/CASQ1	11
BP	GO:0032653	regulation of interleukin-10 production	13/1044	52/18670	4.00324e-06	7.55985e-05	5.77372e-05	CD83/FCER1G/CLEC7A/SASH3/TYROBP/LILRB1/TREM2/FOXP3/CD28/TIGIT/FCGR2B/IL12B/MMP8	13
BP	GO:0002675	positive regulation of acute inflammatory response	10/1044	31/18670	4.31866e-06	8.09075e-05	6.17919e-05	CNR1/BTK/FCER1G/PTGER3/IL6/OSM/PTGS2/PIK3CG/FFAR2/IL1B	10
BP	GO:0007202	activation of phospholipase C activity	10/1044	31/18670	4.31866e-06	8.09075e-05	6.17919e-05	RASGRP4/SELE/C5AR1/LPAR1/NTRK2/HTR2B/P2RY12/S1PR4/ITK/HTR2A	10
BP	GO:0042089	cytokine biosynthetic process	21/1044	123/18670	4.33233e-06	8.09075e-05	6.17919e-05	CYBB/CD74/CLEC7A/CD86/TYROBP/LILRB1/SPN/PTAFR/TLR7/PTPRC/IL6/CEBPE/TLR8/FOXP3/CD3E/CCR2/CD28/IL10/IL1B/IL12B/NLRP12	21
BP	GO:1903708	positive regulation of hemopoiesis	27/1044	185/18670	4.55187e-06	8.4695e-05	6.46845e-05	EVI2B/CD83/BTK/CD74/LEF1/RAB7B/CD86/GATA2/SASH3/PIK3R6/TYROBP/ANXA1/LILRB4/CCR1/TREM2/PTPRC/GLI3/DCSTAMP/NCKAP1L/CSF3/FOXP3/CD27/TOX/TESPA1/GATA1/IL12B/IL5	27
BP	GO:0002758	innate immune response-activating signal transduction	37/1044	298/18670	4.58356e-06	8.48996e-05	6.48408e-05	LILRA2/CD300LF/CLEC4A/LY96/ARRB2/LILRA4/HCK/BTK/FCER1G/CTSK/CLEC7A/RAB7B/FCN1/CLEC4E/TLR7/HAVCR2/CAV1/PTPN22/TLR8/CLEC10A/MUC17/CD209/CD300A/ITGB2/FFAR2/KLRK1/TNIP3/ITGAM/KLRC4-KLRK1/COLEC12/S100A9/FCRL3/MARCO/TREML4/CTSL/CLEC4C/S100A8	37
BP	GO:0001776	leukocyte homeostasis	17/1044	86/18670	4.59642e-06	8.48996e-05	6.48408e-05	HCAR2/GAPT/FCER1G/CD74/GPR183/ANXA1/PIK3CD/NCKAP1L/IL6/P2RX7/TNFRSF17/FOXP3/GPR174/CCR2/CXCR2/SLC46A2/TNFRSF13B	17
BP	GO:0050901	leukocyte tethering or rolling	9/1044	25/18670	4.6736e-06	8.56995e-05	6.54517e-05	SELE/SELPLG/SPN/SELL/SELP/PTAFR/VCAM1/CCR2/ADD2	9
BP	GO:0072677	eosinophil migration	9/1044	25/18670	4.6736e-06	8.56995e-05	6.54517e-05	CCL3/CCL5/CCL4/CCL23/CD300A/CCL2/CCL22/CCL11/CCL13	9
BP	GO:0042035	regulation of cytokine biosynthetic process	20/1044	114/18670	4.74703e-06	8.67319e-05	6.62402e-05	CYBB/CD74/CLEC7A/CD86/TYROBP/LILRB1/SPN/PTAFR/TLR7/PTPRC/IL6/TLR8/FOXP3/CD3E/CCR2/CD28/IL10/IL1B/IL12B/NLRP12	20
BP	GO:0042107	cytokine metabolic process	21/1044	124/18670	4.94521e-06	9.00278e-05	6.87574e-05	CYBB/CD74/CLEC7A/CD86/TYROBP/LILRB1/SPN/PTAFR/TLR7/PTPRC/IL6/CEBPE/TLR8/FOXP3/CD3E/CCR2/CD28/IL10/IL1B/IL12B/NLRP12	21
BP	GO:1902107	positive regulation of leukocyte differentiation	23/1044	144/18670	4.9685e-06	9.01275e-05	6.88335e-05	EVI2B/CD83/BTK/CD74/LEF1/CD86/SASH3/PIK3R6/TYROBP/ANXA1/LILRB4/CCR1/TREM2/PTPRC/GLI3/DCSTAMP/NCKAP1L/FOXP3/CD27/TOX/TESPA1/IL12B/IL5	23
BP	GO:0002221	pattern recognition receptor signaling pathway	28/1044	197/18670	5.13886e-06	9.28849e-05	7.09395e-05	LILRA2/CD300LF/LY96/ARRB2/LILRA4/BTK/CTSK/CLEC7A/RAB7B/FCN1/CLEC4E/TLR7/HAVCR2/CAV1/PTPN22/TLR8/CD300A/ITGB2/FFAR2/TNIP3/ITGAM/COLEC12/S100A9/FCRL3/MARCO/TREML4/CTSL/S100A8	28
BP	GO:0032755	positive regulation of interleukin-6 production	18/1044	96/18670	5.34042e-06	9.61845e-05	7.34595e-05	LILRA2/AIF1/FCER1G/CD74/CLEC7A/RAB7B/TYROBP/TWIST1/PTAFR/TLR7/IL6/P2RX7/TLR8/SIGLEC16/IL1B/LPL/MMP8/ADCYAP1	18
BP	GO:0002822	regulation of adaptive immune response based on somatic recombination of immune receptors built from immunoglobulin superfamily domains	23/1044	145/18670	5.59821e-06	0.00010047	7.67325e-05	BTK/FCER1G/SASH3/ANXA1/LILRB1/WAS/PTPRC/HAVCR2/IL6/CD1C/P2RX7/FOXP3/CD1B/CCR2/CD28/IL10/TBX21/IL1B/FCGR2B/CD1E/SLC11A1/IL12B/FCER2	23
BP	GO:0002437	inflammatory response to antigenic stimulus	12/1044	46/18670	5.81788e-06	0.000103677	7.91818e-05	CNR1/BTK/FCER1G/CD68/CYSLTR1/CD28/IL10/FCGR2B/IL12B/CXCR2/IL5RA/ADCYAP1	12
BP	GO:0043300	regulation of leukocyte degranulation	12/1044	46/18670	5.81788e-06	0.000103677	7.91818e-05	RAC2/FCER1G/GATA2/FGR/PRAM1/PTAFR/CD300A/ITGB2/CCR2/FCGR2B/ITGAM/IL13	12
BP	GO:0002709	regulation of T cell mediated immunity	15/1044	70/18670	5.86761e-06	0.000103832	7.93002e-05	SASH3/LILRB1/WAS/PTPRC/IL6/CD1C/P2RX7/FOXP3/CD1B/CCR2/TBX21/IL1B/FCGR2B/CD1E/IL12B	15
BP	GO:0032720	negative regulation of tumor necrosis factor production	15/1044	70/18670	5.86761e-06	0.000103832	7.93002e-05	CLEC4A/ARRB2/ACP5/GPNMB/LILRA4/LILRB1/TREM2/TWIST1/C5AR2/HAVCR2/PTPN22/CD33/FOXP3/SLAMF1/IL10	15
BP	GO:0086019	cell-cell signaling involved in cardiac conduction	10/1044	32/18670	5.9681e-06	0.000105242	8.03773e-05	KCNJ5/GJA5/SCN4B/SCN1B/KCNA5/ANK2/CASQ2/CACNA1G/SCN10A/KCNJ3	10
BP	GO:0003015	heart process	36/1044	290/18670	6.16863e-06	0.000108401	8.27896e-05	TNNI2/KCNJ5/GJA5/SCN2B/SCN4B/RGS2/RYR1/CXCR4/CACNA2D3/CLIC2/SCN1B/CAV1/KCNA5/ANK2/SGCD/FXYD6/ADORA1/PIK3CG/CORIN/KCND2/HRC/PLN/CASQ2/KCNK3/ACTC1/CACNA1G/ATP1A2/CASQ1/ADORA3/DES/NOS1/SCN10A/APELA/KCNJ3/TNNT3/SGCG	36
BP	GO:0002224	toll-like receptor signaling pathway	23/1044	146/18670	6.29964e-06	0.00010994	8.39647e-05	LILRA2/CD300LF/LY96/ARRB2/LILRA4/BTK/CTSK/RAB7B/TLR7/HAVCR2/CAV1/PTPN22/TLR8/CD300A/ITGB2/TNIP3/ITGAM/COLEC12/S100A9/FCRL3/TREML4/CTSL/S100A8	23
BP	GO:0061337	cardiac conduction	23/1044	146/18670	6.29964e-06	0.00010994	8.39647e-05	KCNJ5/GJA5/SCN2B/SCN4B/RYR1/CACNA2D3/SCN1B/CAV1/KCNA5/ANK2/FXYD6/CORIN/KCND2/HRC/PLN/CASQ2/KCNK3/CACNA1G/ATP1A2/CASQ1/NOS1/SCN10A/KCNJ3	23
BP	GO:0002577	regulation of antigen processing and presentation	8/1044	20/18670	6.41041e-06	0.000111488	8.51474e-05	CD74/CD68/WAS/TREM2/HLA-DOA/HLA-DOB/FCGR2B/SLC11A1	8
BP	GO:0019886	antigen processing and presentation of exogenous peptide antigen via MHC class II	18/1044	98/18670	7.22587e-06	0.000124813	9.53238e-05	HLA-DMA/HLA-DMB/HLA-DQA1/HLA-DRA/FCER1G/CD74/IFI30/CTSD/CTSE/HLA-DPA1/HLA-DOA/HLA-DRB1/HLA-DOB/HLA-DPB1/HLA-DQB1/FCGR2B/HLA-DRB5/CTSL	18
BP	GO:0050848	regulation of calcium-mediated signaling	18/1044	98/18670	7.22587e-06	0.000124813	9.53238e-05	CD22/PLEK/MYO5A/CLIC2/TREM2/CMKLR1/CCL3/CCL4/CD3E/JPH2/HRC/TMEM100/PLN/CASQ2/MYOZ2/TRAT1/NOS1/ACTN3	18
BP	GO:0043303	mast cell degranulation	12/1044	47/18670	7.4179e-06	0.000127694	9.75243e-05	RAC2/MILR1/LAT2/BTK/FCER1G/GATA2/PIK3CD/FGR/PIK3CG/CD300A/NR4A3/IL13	12
BP	GO:0002886	regulation of myeloid leukocyte mediated immunity	13/1044	55/18670	7.82474e-06	0.000133787	0.000102178	RAC2/BTK/FCER1G/GATA2/FGR/PRAM1/PTAFR/CD300A/ITGB2/CCR2/FCGR2B/ITGAM/IL13	13
BP	GO:0032613	interleukin-10 production	13/1044	55/18670	7.82474e-06	0.000133787	0.000102178	CD83/FCER1G/CLEC7A/SASH3/TYROBP/LILRB1/TREM2/FOXP3/CD28/TIGIT/FCGR2B/IL12B/MMP8	13
BP	GO:0045165	cell fate commitment	34/1044	270/18670	8.1322e-06	0.000137707	0.000105172	MITF/PRRX1/ZNF521/GATA2/FGF10/PDPN/EYA2/BATF/DLX1/SPN/SFRP1/FGFR1/GLI3/GAS1/IL6/FOXP3/LY9/TBX21/TENM4/SIX1/WNT7B/EBF2/GATA1/IL12B/NTRK3/DHH/SFRP2/EOMES/SPDEF/WNT16/NEUROD1/EVX1/SOX2/OLIG1	34
BP	GO:0032633	interleukin-4 production	10/1044	33/18670	8.13565e-06	0.000137707	0.000105172	CD83/FCER1G/LEF1/CD86/SASH3/HAVCR2/FOXP3/CD3E/CD28/ITK	10
BP	GO:0033028	myeloid cell apoptotic process	10/1044	33/18670	8.13565e-06	0.000137707	0.000105172	HCAR2/FCER1G/ANXA1/PIK3CD/CCR5/IL6/CCL5/CXCR2/CLEC5A/CTSL	10
BP	GO:0060193	positive regulation of lipase activity	15/1044	72/18670	8.46065e-06	0.000142257	0.000108647	RASGRP4/SELE/NMUR2/C5AR1/PTAFR/FGFR1/CCL5/LPAR1/NTRK2/HTR2B/P2RY12/S1PR4/ITK/NTRK3/HTR2A	15
BP	GO:1903556	negative regulation of tumor necrosis factor superfamily cytokine production	15/1044	72/18670	8.46065e-06	0.000142257	0.000108647	CLEC4A/ARRB2/ACP5/GPNMB/LILRA4/LILRB1/TREM2/TWIST1/C5AR2/HAVCR2/PTPN22/CD33/FOXP3/SLAMF1/IL10	15
BP	GO:0032651	regulation of interleukin-1 beta production	17/1044	90/18670	8.73639e-06	0.000146407	0.000111816	LILRA2/ARRB2/ACP5/CARD16/CLEC7A/TYROBP/MNDA/TREM2/CCL3/P2RX7/CD33/TLR8/PYHIN1/NLRP2/LPL/NLRP12/NLRP7	17
BP	GO:0045580	regulation of T cell differentiation	22/1044	139/18670	9.2146e-06	0.000153911	0.000117547	CD83/ZNF683/CD74/CD86/SASH3/PIK3R6/ANXA1/LILRB4/HLA-DOA/PTPRC/GLI3/NCKAP1L/FOXP3/CD27/CCR2/CD28/CD2/CTLA4/TESPA1/TBX21/IL12B/SLC46A2	22
BP	GO:0002279	mast cell activation involved in immune response	12/1044	48/18670	9.39106e-06	0.000156343	0.000119404	RAC2/MILR1/LAT2/BTK/FCER1G/GATA2/PIK3CD/FGR/PIK3CG/CD300A/NR4A3/IL13	12
BP	GO:0086065	cell communication involved in cardiac conduction	13/1044	56/18670	9.67336e-06	0.000159416	0.000121751	KCNJ5/GJA5/SCN4B/SCN1B/CAV1/KCNA5/ANK2/HRC/CASQ2/CACNA1G/ATP1A2/SCN10A/KCNJ3	13
BP	GO:0032673	regulation of interleukin-4 production	9/1044	27/18670	9.68677e-06	0.000159416	0.000121751	CD83/FCER1G/LEF1/CD86/SASH3/HAVCR2/FOXP3/CD3E/CD28	9
BP	GO:0002824	positive regulation of adaptive immune response based on somatic recombination of immune receptors built from immunoglobulin superfamily domains	18/1044	100/18670	9.68898e-06	0.000159416	0.000121751	BTK/FCER1G/SASH3/ANXA1/PTPRC/IL6/CD1C/P2RX7/FOXP3/CD1B/CCR2/CD28/TBX21/IL1B/CD1E/SLC11A1/IL12B/FCER2	18
BP	GO:0072593	reactive oxygen species metabolic process	35/1044	284/18670	9.70164e-06	0.000159416	0.000121751	RAC2/AIF1/SLC18A2/ACP5/HBB/NCF1/CYBB/NCF2/SNCA/CLEC7A/NCF1C/NRROS/VAV1/TYROBP/HBA2/NCF1B/NCF4/HBA1/CAV1/FPR2/P2RX7/PTGS2/ITGB2/PTX3/KLRK1/IL10/IL1B/FBLN5/ITGAM/KLRC4-KLRK1/ABCD2/TIGAR/NOS1/MMP8/HBD	35
BP	GO:0048245	eosinophil chemotaxis	8/1044	21/18670	9.84816e-06	0.000161299	0.00012319	CCL3/CCL5/CCL4/CCL23/CCL2/CCL22/CCL11/CCL13	8
BP	GO:0032637	interleukin-8 production	16/1044	82/18670	1.03716e-05	0.00016878	0.000128903	LILRA2/CD74/CLEC7A/FCN1/CD244/ANXA1/C5AR2/TLR7/PTPRC/PTPN22/CD33/TLR8/FFAR2/CD2/IL10/IL1B	16
BP	GO:0032642	regulation of chemokine production	16/1044	82/18670	1.03716e-05	0.00016878	0.000128903	ACKR1/APOD/AIF1/CD74/CLEC7A/TREM2/TWIST1/TLR7/HAVCR2/IL6/FFAR2/IL10/IL1B/LPL/ALOX15B/ADCYAP1	16
BP	GO:1903522	regulation of blood circulation	36/1044	297/18670	1.05548e-05	0.000171211	0.00013076	P2RX1/KCNJ5/GJA5/SCN2B/SCN4B/RGS2/RYR1/CACNA2D3/CLIC2/SCN1B/PTAFR/CAV1/KCNA5/ANK2/PTGER2/PTGS2/FXYD6/ADORA1/PIK3CG/HRH2/CORIN/KCND2/HRC/PLN/CASQ2/KCNK3/CACNA1G/ATP1A2/CASQ1/ADORA3/HTR2A/DES/NOS1/SCN10A/APELA/KCNJ3	36
BP	GO:0045060	negative thymic T cell selection	6/1044	11/18670	1.09203e-05	0.000176011	0.000134426	CD74/DOCK2/PTPRC/GLI3/CD3E/CD28	6
BP	GO:1902563	regulation of neutrophil activation	6/1044	11/18670	1.09203e-05	0.000176011	0.000134426	PRAM1/PTAFR/CD300A/ITGB2/FCGR2B/ITGAM	6
BP	GO:0072678	T cell migration	14/1044	65/18670	1.12196e-05	0.000180262	0.000137672	APOD/AIF1/GPR183/DOCK8/PIK3CD/SPN/CCL3/CCL5/MYO1G/PIK3CG/CD200R1/CCR2/XG/CCL2	14
BP	GO:0002448	mast cell mediated immunity	12/1044	49/18670	1.1809e-05	0.00018913	0.000144446	RAC2/MILR1/LAT2/BTK/FCER1G/GATA2/PIK3CD/FGR/PIK3CG/CD300A/NR4A3/IL13	12
BP	GO:0032677	regulation of interleukin-8 production	15/1044	74/18670	1.20259e-05	0.000191393	0.000146173	CD74/CLEC7A/FCN1/CD244/ANXA1/C5AR2/TLR7/PTPRC/PTPN22/CD33/TLR8/FFAR2/CD2/IL10/IL1B	15
BP	GO:0043367	CD4-positive, alpha-beta T cell differentiation	15/1044	74/18670	1.20259e-05	0.000191393	0.000146173	CD83/LEF1/GPR183/CD86/SASH3/ANXA1/BATF/SPN/NCKAP1L/IL6/FOXP3/LY9/TBX21/IL12B/PLA2G2D	15
BP	GO:0006837	serotonin transport	7/1044	16/18670	1.22707e-05	0.000194677	0.000148681	SLC18A2/SNCA/FCER1G/P2RX1/HTR1B/LILRB1/NOS1	7
BP	GO:0050868	negative regulation of T cell activation	19/1044	112/18670	1.34523e-05	0.000212756	0.000162489	TNFAIP8L2/GPNMB/CD74/CD86/ANXA1/LILRB1/SPN/GLI3/HAVCR2/PTPN22/FOXP3/CD300A/VSIG4/CTLA4/IL10/TBX21/TIGIT/FCGR2B/PLA2G2D	19
BP	GO:0001773	myeloid dendritic cell activation	9/1044	28/18670	1.35693e-05	0.000213939	0.000163393	SPI1/BATF/DOCK2/DCSTAMP/HAVCR2/SLAMF1/CD2/TSPAN32/IL10	9
BP	GO:0033003	regulation of mast cell activation	11/1044	42/18670	1.36635e-05	0.000214755	0.000164016	CD300LF/RAC2/MILR1/CNR1/FCER1G/GATA2/FGR/CD300A/NR4A3/IL13/CNR2	11
BP	GO:0035249	synaptic transmission, glutamatergic	17/1044	93/18670	1.37659e-05	0.000215029	0.000164225	CNR1/P2RX1/HTR1B/GRIK5/NTRK1/PTGS2/ADORA1/CCR2/CNIH3/CCL2/GRIK2/ATP1A2/HTR2A/NLGN1/NRXN1/ADCYAP1/GRM4	17
BP	GO:0046634	regulation of alpha-beta T cell activation	17/1044	93/18670	1.37659e-05	0.000215029	0.000164225	CD83/ZNF683/CD86/SASH3/ANXA1/LILRB1/PTPRC/GLI3/NCKAP1L/RASAL3/FOXP3/CD3E/CD300A/CCR2/CD28/TBX21/IL12B	17
BP	GO:0002478	antigen processing and presentation of exogenous peptide antigen	25/1044	175/18670	1.48132e-05	0.000230676	0.000176175	CLEC4A/HLA-DMA/HLA-DMB/NCF1/CYBB/HLA-DQA1/HLA-DRA/NCF2/FCER1G/CD74/IFI30/CTSD/CTSE/NCF4/FCGR1A/HLA-DPA1/HLA-DOA/HLA-DRB1/HLA-DOB/HLA-DPB1/FCGR1B/HLA-DQB1/FCGR2B/HLA-DRB5/CTSL	25
BP	GO:0002062	chondrocyte differentiation	20/1044	123/18670	1.54331e-05	0.000239591	0.000182984	CYTL1/MAF/TRPS1/CHST11/SCARA3/FGFR1/GLI3/COL6A2/COL14A1/COL21A1/COL6A1/MUSTN1/MATN3/OSR1/GREM1/SFRP2/NKX3-2/COL11A1/VIT/FGF9	20
BP	GO:0007599	hemostasis	39/1044	341/18670	1.80199e-05	0.000278895	0.000213002	HPSE/LCP2/FBLN1/ARRB2/HBB/PIK3R5/FCER1G/PLAU/P2RX1/PLEK/VAV1/GATA2/DOCK8/PIK3R6/PDPN/FLI1/WAS/SELP/PRKCB/IL6/COL3A1/CAV1/P2RX7/ZNF385A/TRPC6/APOE/PIK3CG/PRKAR2B/THBD/PLAUR/P2RY12/TSPAN32/TREML1/GATA1/ITGA2B/PRKCG/VWF/MMRN1/HBD	39
BP	GO:1902624	positive regulation of neutrophil migration	9/1044	29/18670	1.87031e-05	0.000288587	0.000220404	RAC2/CD74/C5AR1/C3AR1/NCKAP1L/XG/THBS4/CXCR2/CXCL8	9
BP	GO:0014808	release of sequestered calcium ion into cytosol by sarcoplasmic reticulum	10/1044	36/18670	1.91643e-05	0.000293911	0.00022447	RYR1/CLIC2/CCR5/CCL3/ANK2/HRC/PLN/CASQ2/ATP1A2/CASQ1	10
BP	GO:1902622	regulation of neutrophil migration	10/1044	36/18670	1.91643e-05	0.000293911	0.00022447	RAC2/CD74/C5AR1/C3AR1/C5AR2/NCKAP1L/XG/THBS4/CXCR2/CXCL8	10
BP	GO:0002292	T cell differentiation involved in immune response	14/1044	68/18670	1.93809e-05	0.000296328	0.000226316	FCER1G/LEF1/GPR183/CD86/ANXA1/BATF/SPN/CLEC4E/IL6/FOXP3/LY9/TBX21/IL12B/EOMES	14
BP	GO:0002821	positive regulation of adaptive immune response	18/1044	105/18670	1.9439e-05	0.000296328	0.000226316	BTK/FCER1G/SASH3/ANXA1/PTPRC/IL6/CD1C/P2RX7/FOXP3/CD1B/CCR2/CD28/TBX21/IL1B/CD1E/SLC11A1/IL12B/FCER2	18
BP	GO:0043373	CD4-positive, alpha-beta T cell lineage commitment	7/1044	17/18670	1.98532e-05	0.000301733	0.000230444	BATF/SPN/IL6/FOXP3/LY9/TBX21/IL12B	7
BP	GO:0042269	regulation of natural killer cell mediated cytotoxicity	11/1044	44/18670	2.20863e-05	0.000333668	0.000254834	ARRB2/VAV1/PIK3R6/LILRB1/HAVCR2/KLRK1/SH2D1A/NCR3/CRTAM/KLRC4-KLRK1/IL12B	11
BP	GO:0071622	regulation of granulocyte chemotaxis	11/1044	44/18670	2.20863e-05	0.000333668	0.000254834	RAC2/CD74/C5AR1/C3AR1/C5AR2/CMKLR1/NCKAP1L/CCL5/THBS4/CXCR2/CXCL8	11
BP	GO:0032731	positive regulation of interleukin-1 beta production	12/1044	52/18670	2.26156e-05	0.000340648	0.000260165	LILRA2/CLEC7A/TYROBP/MNDA/CCL3/P2RX7/TLR8/PYHIN1/NLRP2/LPL/NLRP12/NLRP7	12
BP	GO:0086003	cardiac muscle cell contraction	14/1044	69/18670	2.30774e-05	0.000346572	0.000264689	KCNJ5/GJA5/SCN2B/SCN4B/SCN1B/CAV1/KCNA5/ANK2/SGCD/ADORA1/PLN/CACNA1G/ATP1A2/KCNJ3	14
BP	GO:0042391	regulation of membrane potential	46/1044	434/18670	2.38726e-05	0.000357453	0.000272999	KCNMA1/ARRB2/CNR1/NRCAM/ABCB5/SNCA/P2RX1/KCNJ5/GJA5/SCN2B/SCN4B/GRIK5/TREM2/SCN1B/CAV1/KCNA5/SCN2A/P2RX7/ANK2/ADORA1/DCN/NTRK2/KCND2/TMEM108/CNIH3/CHRNA1/ACTN2/GLRB/GRIK2/PLN/CASQ2/KCNK3/CACNA1G/ATP1A2/SCN11A/NTRK3/CNR2/NLGN1/SEZ6/SCN10A/GABRG1/KCNJ3/NETO1/NRXN1/ADCYAP1/KCNA1	46
BP	GO:0086010	membrane depolarization during action potential	10/1044	37/18670	2.49543e-05	0.000372548	0.000284528	GJA5/SCN2B/SCN4B/SCN1B/SCN2A/ANK2/CACNA1G/ATP1A2/SCN11A/SCN10A	10
BP	GO:0090022	regulation of neutrophil chemotaxis	9/1044	30/18670	2.53991e-05	0.000378072	0.000288747	RAC2/CD74/C5AR1/C3AR1/C5AR2/NCKAP1L/THBS4/CXCR2/CXCL8	9
BP	GO:0048015	phosphatidylinositol-mediated signaling	25/1044	181/18670	2.65849e-05	0.000394564	0.000301342	NCF1/PIK3R5/PIK3R6/PIK3CD/TWIST1/FGR/SELP/PTAFR/FGFR1/CCL5/NTRK1/OSM/CSF3/PIK3CG/PREX2/DCN/NTRK2/CD28/HTR2B/HCST/NTRK3/HTR2A/WNT16/NYAP2/FSHR	25
BP	GO:0051966	regulation of synaptic transmission, glutamatergic	14/1044	70/18670	2.73799e-05	0.000405174	0.000309446	CNR1/HTR1B/NTRK1/PTGS2/ADORA1/CCR2/CCL2/GRIK2/ATP1A2/HTR2A/NLGN1/NRXN1/ADCYAP1/GRM4	14
BP	GO:0008277	regulation of G protein-coupled receptor signaling pathway	22/1044	149/18670	2.82431e-05	0.00041673	0.000318271	RGS10/ARRB2/RASGRP4/SNCA/RGS18/PLEK/HTR1B/RGS2/PDE6G/CCL5/TUB/GPR27/RGS1/HTR2B/FRMPD1/ALK/PPEF1/RGS13/NOS1/APELA/CXCL8/ADCYAP1	22
BP	GO:0048705	skeletal system morphogenesis	30/1044	239/18670	2.89257e-05	0.00042556	0.000325015	MMP2/ACP5/PRRX1/TWIST1/CHST11/SCARA3/FGR/SFRP1/FGFR1/GLI3/P2RX7/COL6A2/DLX5/COL14A1/SFRP4/COL21A1/COL6A1/MMP16/BARX2/MATN3/SIX1/SIX4/OSR1/GREM1/SFRP2/NOG/NKX3-2/COL11A1/PAX5/VIT	30
BP	GO:0002861	regulation of inflammatory response to antigenic stimulus	8/1044	24/18670	3.06231e-05	0.00044793	0.000342099	CNR1/BTK/FCER1G/CD28/IL10/FCGR2B/IL12B/ADCYAP1	8
BP	GO:0090023	positive regulation of neutrophil chemotaxis	8/1044	24/18670	3.06231e-05	0.00044793	0.000342099	RAC2/CD74/C5AR1/C3AR1/NCKAP1L/THBS4/CXCR2/CXCL8	8
BP	GO:0003414	chondrocyte morphogenesis involved in endochondral bone morphogenesis	7/1044	18/18670	3.09201e-05	0.000448386	0.000342448	SCARA3/COL6A2/COL14A1/COL21A1/COL6A1/MATN3/VIT	7
BP	GO:0003429	growth plate cartilage chondrocyte morphogenesis	7/1044	18/18670	3.09201e-05	0.000448386	0.000342448	SCARA3/COL6A2/COL14A1/COL21A1/COL6A1/MATN3/VIT	7
BP	GO:0090171	chondrocyte morphogenesis	7/1044	18/18670	3.09201e-05	0.000448386	0.000342448	SCARA3/COL6A2/COL14A1/COL21A1/COL6A1/MATN3/VIT	7
BP	GO:0046635	positive regulation of alpha-beta T cell activation	13/1044	62/18670	3.11266e-05	0.000450091	0.00034375	CD83/CD86/SASH3/ANXA1/PTPRC/GLI3/NCKAP1L/RASAL3/FOXP3/CD3E/CCR2/CD28/IL12B	13
BP	GO:0086091	regulation of heart rate by cardiac conduction	10/1044	38/18670	3.21808e-05	0.000464009	0.00035438	KCNJ5/GJA5/SCN2B/SCN4B/SCN1B/CAV1/KCNA5/ANK2/CACNA1G/KCNJ3	10
BP	GO:0006636	unsaturated fatty acid biosynthetic process	12/1044	54/18670	3.38945e-05	0.000487329	0.00037219	CD74/LTC4S/ANXA1/HPGDS/ALOX5AP/PTGS2/PTGS1/ALOX5/IL1B/PTGDS/ABCD2/ALOX15B	12
BP	GO:0071675	regulation of mononuclear cell migration	11/1044	46/18670	3.46647e-05	0.000496992	0.00037957	AIF1/PLA2G7/C5AR1/CCR1/C3AR1/CMKLR1/CCL5/FPR2/CCR2/DUSP1/GREM1	11
BP	GO:0048017	inositol lipid-mediated signaling	25/1044	184/18670	3.51918e-05	0.000503123	0.000384253	NCF1/PIK3R5/PIK3R6/PIK3CD/TWIST1/FGR/SELP/PTAFR/FGFR1/CCL5/NTRK1/OSM/CSF3/PIK3CG/PREX2/DCN/NTRK2/CD28/HTR2B/HCST/NTRK3/HTR2A/WNT16/NYAP2/FSHR	25
BP	GO:0045086	positive regulation of interleukin-2 biosynthetic process	6/1044	13/18670	3.68067e-05	0.000524729	0.000400754	CLEC7A/CD86/PTPRC/CD3E/CD28/IL1B	6
BP	GO:0002637	regulation of immunoglobulin production	13/1044	63/18670	3.72343e-05	0.000527851	0.000403139	CD22/SASH3/PTPRC/IL6/FOXP3/CD28/IL10/MZB1/TBX21/FCGR2B/IL13/FCRL3/IL5	13
BP	GO:2000401	regulation of lymphocyte migration	13/1044	63/18670	3.72343e-05	0.000527851	0.000403139	APOD/AIF1/DOCK8/GCSAML/SPN/CCL3/CCL5/CCL4/CD200R1/CCR2/KLRK1/CCL2/KLRC4-KLRK1	13
BP	GO:0019226	transmission of nerve impulse	14/1044	72/18670	3.81425e-05	0.000539215	0.000411818	NRCAM/OTOA/P2RX1/SCN1B/SCN2A/NTRK2/KCND2/CHRNA1/GRIK2/CACNA1G/SCN11A/NTRK3/SCN10A/KCNA1	14
BP	GO:0046456	icosanoid biosynthetic process	12/1044	55/18670	4.11697e-05	0.00058039	0.000443264	PLA2G4A/CD74/LTC4S/ANXA1/HPGDS/ALOX5AP/GGTA1P/PTGS2/PTGS1/ALOX5/IL1B/PTGDS	12
BP	GO:0001505	regulation of neurotransmitter levels	39/1044	354/18670	4.1927e-05	0.000588078	0.000449136	AIF1/SLC18A2/ACP5/HBB/CNR1/STX11/SNCA/CLEC7A/P2RX1/HTR1B/RGS2/GRIK5/MCTP1/PDE1B/HDC/SNCG/PRKCB/CAV1/P2RX7/PTGS2/SLC1A3/ITGB2/PTX3/KLRK1/RPH3A/IL10/IL1B/RAB3B/KLRC4-KLRK1/ATP1A2/PRKCG/PPFIA2/HTR2A/NLGN1/NOS1/MMP8/NRXN1/PRIMA1/GRM4	39
BP	GO:0051222	positive regulation of protein transport	44/1044	418/18670	4.2062e-05	0.000588078	0.000449136	IGHD/LILRA2/HCAR2/RAC2/AIF1/FCN1/CD244/TREM2/TWIST1/FGR/CLEC4E/ABCG1/CCL3/GLI3/HAVCR2/IL6/PTPN22/P2RX7/OSM/CD33/TLR8/PTGS2/ITGB2/FFAR2/GPR27/CD2/HTR2B/IL10/IL1B/CRTAM/NLRP2/ITGAM/LPL/IL13/CLEC9A/ALOX15B/NLRP12/CLEC5A/MMP8/MMP12/ADCY8/NLRP7/IL5/FFAR1	44
BP	GO:0031623	receptor internalization	18/1044	111/18670	4.20636e-05	0.000588078	0.000449136	ARRB2/SELE/SNCA/FCER1G/HTR1B/LILRB1/CAV1/RAB31/SFRP4/ITGB2/HTR2B/ARC/CXCR2/GREM1/RSPO1/APELA/CXCR1/CXCL8	18
BP	GO:0090025	regulation of monocyte chemotaxis	8/1044	25/18670	4.28347e-05	0.000597207	0.000456108	AIF1/PLA2G7/CCR1/CCL5/FPR2/CCR2/DUSP1/GREM1	8
BP	GO:0022898	regulation of transmembrane transporter activity	32/1044	268/18670	4.31846e-05	0.000600432	0.000458571	SNCA/SCN2B/STAC/SCN4B/MYO5A/CLIC2/TREM2/TWIST1/SCN1B/PTAFR/CAV1/ANK2/TRPC6/FXYD6/JPH2/CCR2/CNIH3/HRC/ACTN2/CCL2/PLN/CASQ2/HECW1/DLG2/ATP1A2/OSR1/CASQ1/ARC/NLGN1/NOS1/NETO1/KCNA1	32
BP	GO:0007188	adenylate cyclase-modulating G protein-coupled receptor signaling pathway	28/1044	221/18670	4.46103e-05	0.000618555	0.000472412	CNR1/GPR65/ADGRE3/HTR1B/RGS2/PTGER3/PSAP/LPAR1/FPR2/PTGER2/ADORA1/RGS1/P2RY12/S1PR4/HRH4/ADGRE1/PLN/FPR1/ADCY2/GLP2R/ADGRG3/HTR1F/MARCO/NOS1/ADCY8/FSHR/ADCYAP1/GRM4	28
BP	GO:0006801	superoxide metabolic process	14/1044	73/18670	4.47955e-05	0.000619427	0.000473078	ACP5/NCF1/CYBB/NCF2/CLEC7A/NCF1C/NRROS/TYROBP/NCF1B/NCF4/FPR2/ITGB2/FBLN5/ITGAM	14
BP	GO:0002363	alpha-beta T cell lineage commitment	7/1044	19/18670	4.65976e-05	0.00063738	0.00048679	BATF/SPN/IL6/FOXP3/LY9/TBX21/IL12B	7
BP	GO:0002689	negative regulation of leukocyte chemotaxis	7/1044	19/18670	4.65976e-05	0.00063738	0.00048679	C5AR2/STAP1/KLRK1/DUSP1/CCL2/KLRC4-KLRK1/GREM1	7
BP	GO:0003422	growth plate cartilage morphogenesis	7/1044	19/18670	4.65976e-05	0.00063738	0.00048679	SCARA3/COL6A2/COL14A1/COL21A1/COL6A1/MATN3/VIT	7
BP	GO:0045076	regulation of interleukin-2 biosynthetic process	7/1044	19/18670	4.65976e-05	0.00063738	0.00048679	CLEC7A/CD86/PTPRC/FOXP3/CD3E/CD28/IL1B	7
BP	GO:0050808	synapse organization	43/1044	408/18670	4.97758e-05	0.000679017	0.000518589	SYNDIG1/SEZ6L/NRCAM/SNCA/ROBO2/C5AR1/MYO5A/TREM2/ZNF804A/SPARCL1/SDK1/SNCG/C1QB/IL10RA/NTRK1/C1QC/C1QA/APOE/VSTM5/NTRK2/TMEM108/CHRNA1/IL10/GLRB/COL4A5/SIX1/SIX4/WNT7B/FCGR2B/ITGAM/DLG2/ARC/ADD2/PPFIA2/NTRK3/CLSTN2/SLITRK5/NLGN1/SEZ6/LRFN5/SLITRK6/MYOT/NRXN1	43
BP	GO:0030534	adult behavior	21/1044	144/18670	5.13178e-05	0.00069817	0.000533217	ARRB2/SEZ6L/SNCA/SDK1/SNCG/PREX2/ASIP/UCHL1/ALK/NR4A3/GLRB/ATP1A2/ATP6V1B1/HTR2A/CHL1/SLITRK5/PAX5/SEZ6/SLITRK6/AGRP/NRXN1	21
BP	GO:0051928	positive regulation of calcium ion transport	19/1044	123/18670	5.1928e-05	0.000704578	0.000538111	LILRA2/ARRB2/SNCA/CAPN3/STAC/CCR1/CCL3/CCL5/CAV1/CCL4/P2RX7/ANK2/TRPC6/JPH2/CCL2/BDKRB1/IL13/CASQ1/FFAR1	19
BP	GO:0050710	negative regulation of cytokine secretion	14/1044	74/18670	5.24418e-05	0.000709647	0.000541982	CARD16/ANXA1/SRGN/LILRB1/C5AR2/PTPN22/BANK1/TLR8/FOXP3/CD200R1/IL10/FCGR2B/NLRP12/NLRP7	14
BP	GO:0032409	regulation of transporter activity	33/1044	283/18670	5.30186e-05	0.000715539	0.000546482	SNCA/SCN2B/STAC/SCN4B/MYO5A/CLIC2/TREM2/TWIST1/SCN1B/SGK1/PTAFR/CAV1/ANK2/TRPC6/FXYD6/JPH2/CCR2/CNIH3/HRC/ACTN2/CCL2/PLN/CASQ2/HECW1/DLG2/ATP1A2/OSR1/CASQ1/ARC/NLGN1/NOS1/NETO1/KCNA1	33
BP	GO:0090257	regulation of muscle system process	31/1044	259/18670	5.39874e-05	0.000726676	0.000554988	KCNMA1/AIF1/TNNI2/P2RX1/GJA5/NMUR2/RGS2/CLIC2/PTAFR/CAV1/CNN1/ANK2/PTGS2/ADORA1/PIK3CG/HRC/HSPB6/NR4A3/PLN/CASQ2/PI16/ATP1A2/CASQ1/TRIM63/TACR1/NOS1/SCN10A/ACTN3/TNNT3/PROK2/KCNA1	31
BP	GO:0007229	integrin-mediated signaling pathway	17/1044	103/18670	5.41587e-05	0.000727049	0.000555272	HCK/FCER1G/PLEK/VAV1/TYROBP/ITGAL/FGR/PRAM1/ITGAX/COL3A1/ITGB2/ITGAD/TSPAN32/ITGBL1/ITGAM/ITGA2B/ADAM11	17
BP	GO:0014066	regulation of phosphatidylinositol 3-kinase signaling	19/1044	124/18670	5.81669e-05	0.00077879	0.000594789	NCF1/PIK3R5/PIK3CD/TWIST1/FGR/SELP/FGFR1/CCL5/NTRK1/OSM/CSF3/PIK3CG/DCN/NTRK2/CD28/HCST/NTRK3/WNT16/FSHR	19
BP	GO:0030851	granulocyte differentiation	9/1044	33/18670	5.88252e-05	0.000783826	0.000598635	EVI2B/SPI1/LEF1/GATA2/C1QC/CEBPE/CSF3/GATA1/IL5	9
BP	GO:0071624	positive regulation of granulocyte chemotaxis	8/1044	26/18670	5.88527e-05	0.000783826	0.000598635	RAC2/CD74/C5AR1/C3AR1/NCKAP1L/THBS4/CXCR2/CXCL8	8
BP	GO:0045621	positive regulation of lymphocyte differentiation	16/1044	94/18670	6.07091e-05	0.000806427	0.000615897	CD83/BTK/CD74/CD86/SASH3/PIK3R6/ANXA1/LILRB4/PTPRC/GLI3/NCKAP1L/FOXP3/CD27/TOX/TESPA1/IL12B	16
BP	GO:0045428	regulation of nitric oxide biosynthetic process	13/1044	66/18670	6.22447e-05	0.000824661	0.000629822	AIF1/ACP5/HBB/CLEC7A/CAV1/PTGS2/ITGB2/PTX3/KLRK1/IL10/IL1B/KLRC4-KLRK1/MMP8	13
BP	GO:0050806	positive regulation of synaptic transmission	23/1044	168/18670	6.328e-05	0.000836188	0.000638626	ARRB2/CNR1/SNCA/CALB1/TYROBP/NTRK1/PTGS2/APOE/ADORA1/SLC1A3/NTRK2/CCR2/CCL2/GRIK2/RAB3B/ARC/CLSTN2/NLGN1/ADCY8/NETO1/RETN/NRXN1/ADCYAP1	23
BP	GO:0002686	negative regulation of leukocyte migration	11/1044	49/18670	6.48968e-05	0.000855319	0.000653237	APOD/C5AR2/STAP1/ADORA1/CD300A/CD200R1/KLRK1/DUSP1/CCL2/KLRC4-KLRK1/GREM1	11
BP	GO:0150077	regulation of neuroinflammatory response	10/1044	41/18670	6.54894e-05	0.000860888	0.00065749	TREM2/STAP1/PTPRC/CCL3/IL6/PTGS2/CD200R1/IL1B/CST7/MMP8	10
BP	GO:0007596	blood coagulation	37/1044	336/18670	6.59849e-05	0.000865155	0.000660749	HPSE/LCP2/FBLN1/ARRB2/HBB/PIK3R5/FCER1G/PLAU/P2RX1/PLEK/VAV1/GATA2/DOCK8/PIK3R6/PDPN/WAS/SELP/PRKCB/IL6/COL3A1/CAV1/P2RX7/TRPC6/APOE/PIK3CG/PRKAR2B/THBD/PLAUR/P2RY12/TSPAN32/TREML1/GATA1/ITGA2B/PRKCG/VWF/MMRN1/HBD	37
BP	GO:0043369	CD4-positive or CD8-positive, alpha-beta T cell lineage commitment	7/1044	20/18670	6.82369e-05	0.000887782	0.00067803	BATF/SPN/IL6/FOXP3/LY9/TBX21/IL12B	7
BP	GO:1903978	regulation of microglial cell activation	7/1044	20/18670	6.82369e-05	0.000887782	0.00067803	TREM2/STAP1/PTPRC/CCL3/IL6/CST7/MMP8	7
BP	GO:1905523	positive regulation of macrophage migration	7/1044	20/18670	6.82369e-05	0.000887782	0.00067803	C5AR1/TREM2/C3AR1/CMKLR1/CCL3/CCL5/P2RY12	7
BP	GO:0031663	lipopolysaccharide-mediated signaling pathway	12/1044	58/18670	7.16745e-05	0.000927736	0.000708544	LILRA2/LY86/LY96/HCK/CARD16/CD180/PTAFR/CCL3/CCL5/PTPN22/CCL2/IL1B	12
BP	GO:0032722	positive regulation of chemokine production	12/1044	58/18670	7.16745e-05	0.000927736	0.000708544	AIF1/CD74/CLEC7A/TWIST1/TLR7/HAVCR2/IL6/FFAR2/IL1B/LPL/ALOX15B/ADCYAP1	12
BP	GO:0008016	regulation of heart contraction	30/1044	251/18670	7.26443e-05	0.000937889	0.000716299	KCNJ5/GJA5/SCN2B/SCN4B/RGS2/RYR1/CACNA2D3/CLIC2/SCN1B/CAV1/KCNA5/ANK2/FXYD6/ADORA1/PIK3CG/CORIN/KCND2/HRC/PLN/CASQ2/KCNK3/CACNA1G/ATP1A2/CASQ1/ADORA3/DES/NOS1/SCN10A/APELA/KCNJ3	30
BP	GO:0019228	neuronal action potential	9/1044	34/18670	7.60601e-05	0.000979491	0.000748072	P2RX1/SCN2A/KCND2/CHRNA1/GRIK2/CACNA1G/SCN11A/SCN10A/KCNA1	9
BP	GO:0030101	natural killer cell activation	15/1044	86/18670	7.66262e-05	0.000984278	0.000751727	ZNF683/SLAMF7/TYROBP/CD244/PIK3CD/PTPRC/HAVCR2/PTPN22/ITGB2/TOX/CD2/KLRK1/NCR3/KLRC4-KLRK1/IL12B	15
BP	GO:0030099	myeloid cell differentiation	43/1044	416/18670	7.79879e-05	0.000999232	0.000763149	EVI2B/SPI1/RASGRP4/CSF3R/GAB3/FCER1G/CD74/MITF/LEF1/GPR183/RAB7B/NRROS/GATA2/TYROBP/PIK3CD/BATF/LILRB1/FLI1/LILRB4/CCR1/TREM2/SFRP1/PDE1B/CCL3/DCSTAMP/PRKCB/NCKAP1L/IKZF1/C1QC/CEBPE/MAFB/CSF3/ZNF385A/RASSF2/GPR171/NR4A3/OSCAR/ALAS2/GATA1/ITGA2B/IL12B/CLEC5A/IL5	43
BP	GO:0006809	nitric oxide biosynthetic process	14/1044	77/18670	8.2625e-05	0.00105597	0.000806483	AIF1/ACP5/HBB/CLEC7A/CAV1/PTGS2/ITGB2/PTX3/KLRK1/IL10/IL1B/KLRC4-KLRK1/NOS1/MMP8	14
BP	GO:1903305	regulation of regulated secretory pathway	22/1044	160/18670	8.48412e-05	0.00108157	0.000826029	RAC2/CNR1/FCER1G/P2RX1/GATA2/HTR1B/GRIK5/FGR/PRAM1/PTAFR/PRKCB/CD300A/ITGB2/CCR2/FCGR2B/ITGAM/IL13/CACNA1G/PRKCG/PPFIA2/HTR2A/NLGN1	22
BP	GO:0002761	regulation of myeloid leukocyte differentiation	18/1044	117/18670	8.55606e-05	0.001088	0.00083094	EVI2B/CD74/MITF/LEF1/GATA2/TYROBP/LILRB1/LILRB4/CCR1/TREM2/SFRP1/CCL3/DCSTAMP/C1QC/MAFB/RASSF2/IL12B/IL5	18
BP	GO:0006942	regulation of striated muscle contraction	16/1044	97/18670	8.96393e-05	0.001137	0.000868369	GJA5/RGS2/CLIC2/CAV1/ANK2/ADORA1/PIK3CG/HRC/PLN/CASQ2/ATP1A2/CASQ1/NOS1/SCN10A/ACTN3/TNNT3	16
BP	GO:0050817	coagulation	37/1044	342/18670	9.54736e-05	0.00120497	0.000920276	HPSE/LCP2/FBLN1/ARRB2/HBB/PIK3R5/FCER1G/PLAU/P2RX1/PLEK/VAV1/GATA2/DOCK8/PIK3R6/PDPN/WAS/SELP/PRKCB/IL6/COL3A1/CAV1/P2RX7/TRPC6/APOE/PIK3CG/PRKAR2B/THBD/PLAUR/P2RY12/TSPAN32/TREML1/GATA1/ITGA2B/PRKCG/VWF/MMRN1/HBD	37
BP	GO:1904062	regulation of cation transmembrane transport	37/1044	342/18670	9.54736e-05	0.00120497	0.000920276	SNCA/CAPN3/SCN2B/STAC/SCN4B/RGS2/MYO5A/CLIC2/TREM2/TWIST1/KCNMB1/SCN1B/CAV1/SLC31A2/ANK2/FXYD6/PIK3CG/JPH2/CCR2/CNIH3/HRC/ACTN2/CCL2/BDKRB1/PLN/CASQ2/HECW1/DLG2/IL13/ATP1A2/OSR1/CASQ1/ARC/NLGN1/NOS1/NETO1/KCNA1	37
BP	GO:0042471	ear morphogenesis	18/1044	118/18670	9.57789e-05	0.00120581	0.000920922	PRRX1/GATA2/FGF10/TWIST1/FGFR1/MAFB/DLX5/NR4A3/SIX1/SIX4/OSR1/FRZB/ATP6V1B1/NOG/NKX3-2/COL11A1/SLITRK6/FGF9	18
BP	GO:0045061	thymic T cell selection	7/1044	21/18670	9.74313e-05	0.0012176	0.000929925	CD74/DOCK2/PTPRC/GLI3/CD3D/CD3E/CD28	7
BP	GO:0050951	sensory perception of temperature stimulus	7/1044	21/18670	9.74313e-05	0.0012176	0.000929925	ARRB2/CXCR4/TRPA1/NTRK1/ADORA1/TRPM3/HTR2A	7
BP	GO:0060099	regulation of phagocytosis, engulfment	6/1044	15/18670	9.7437e-05	0.0012176	0.000929925	GATA2/TREM2/STAP1/NCKAP1L/RAB31/CD300A	6
BP	GO:1903038	negative regulation of leukocyte cell-cell adhesion	19/1044	129/18670	0.00010044	0.00125203	0.000956221	TNFAIP8L2/GPNMB/CD74/CD86/ANXA1/LILRB1/SPN/GLI3/HAVCR2/PTPN22/FOXP3/CD300A/VSIG4/CTLA4/IL10/TBX21/TIGIT/FCGR2B/PLA2G2D	19
BP	GO:0045429	positive regulation of nitric oxide biosynthetic process	10/1044	43/18670	0.000101153	0.00125475	0.000958295	AIF1/HBB/CLEC7A/PTGS2/ITGB2/PTX3/KLRK1/IL1B/KLRC4-KLRK1/MMP8	10
BP	GO:0070296	sarcoplasmic reticulum calcium ion transport	10/1044	43/18670	0.000101153	0.00125475	0.000958295	RYR1/CLIC2/CCR5/CCL3/ANK2/HRC/PLN/CASQ2/ATP1A2/CASQ1	10
BP	GO:0042267	natural killer cell mediated cytotoxicity	12/1044	60/18670	0.000101443	0.00125526	0.000958684	ARRB2/SLAMF7/VAV1/PIK3R6/LILRB1/HAVCR2/KLRK1/SH2D1A/NCR3/CRTAM/KLRC4-KLRK1/IL12B	12
BP	GO:2000108	positive regulation of leukocyte apoptotic process	8/1044	28/18670	0.000105948	0.00130781	0.000998823	HCAR2/ANXA1/PIK3CD/CCL5/P2RX7/NR4A3/IL10/PDCD1	8
BP	GO:0060371	regulation of atrial cardiac muscle cell membrane depolarization	5/1044	10/18670	0.000107744	0.00132675	0.00101328	GJA5/SCN2B/SCN1B/CACNA1G/SCN10A	5
BP	GO:0007626	locomotory behavior	25/1044	198/18670	0.000118324	0.00145349	0.00111008	MCOLN3/SLC18A2/NEGR1/ARRB2/SEZ6L/SNCA/CALB1/HPGDS/PSAP/MYO5A/PDE1B/SNCG/ZNF385A/APOE/PREX2/KCND2/UCHL1/ALK/GLRB/ATP1A2/SLC4A10/CHL1/SEZ6/ADCY8/SLITRK6	25
BP	GO:0002287	alpha-beta T cell activation involved in immune response	12/1044	61/18670	0.00011994	0.00146269	0.00111711	LEF1/GPR183/CD86/ANXA1/BATF/SPN/IL6/FOXP3/LY9/TBX21/IL12B/EOMES	12
BP	GO:0002293	alpha-beta T cell differentiation involved in immune response	12/1044	61/18670	0.00011994	0.00146269	0.00111711	LEF1/GPR183/CD86/ANXA1/BATF/SPN/IL6/FOXP3/LY9/TBX21/IL12B/EOMES	12
BP	GO:0050701	interleukin-1 secretion	12/1044	61/18670	0.00011994	0.00146269	0.00111711	IGHD/LILRA2/CARD16/CCL3/P2RX7/TLR8/GBP5/NLRC4/NLRP2/LPL/NLRP12/NLRP7	12
BP	GO:0001503	ossification	41/1044	398/18670	0.000122152	0.00148608	0.00113498	MMP2/ACP5/GPNMB/TWIST2/LEF1/CTSK/SRGN/RYR1/CCR1/TWIST1/FGR/SFRP1/CCL3/GLI3/IL6/P2RX7/PTGS2/RASSF2/DLX5/COL6A1/MMP16/OMD/WNT7B/GATA1/OSR1/RORB/CHRDL1/RSPO2/DHH/GREM1/SFRP2/ATP6V1B1/IBSP/NOG/CLEC5A/COL11A1/SOX2/FGF9/IGF2/BMP3/SP7	41
BP	GO:0042554	superoxide anion generation	9/1044	36/18670	0.000123407	0.00149775	0.00114388	ACP5/NCF1/CYBB/NCF2/CLEC7A/TYROBP/FPR2/ITGB2/ITGAM	9
BP	GO:0061756	leukocyte adhesion to vascular endothelial cell	10/1044	44/18670	0.000124408	0.0015027	0.00114766	SELE/SELPLG/SPN/SELL/SELP/PTAFR/VCAM1/ITGB2/CCR2/ADD2	10
BP	GO:1904407	positive regulation of nitric oxide metabolic process	10/1044	44/18670	0.000124408	0.0015027	0.00114766	AIF1/HBB/CLEC7A/PTGS2/ITGB2/PTX3/KLRK1/IL1B/KLRC4-KLRK1/MMP8	10
BP	GO:1903531	negative regulation of secretion by cell	26/1044	211/18670	0.000130648	0.00157431	0.00120236	CD22/CNR1/SNCA/CARD16/HTR1B/ANXA1/SRGN/LILRB1/C5AR2/SFRP1/PTPN22/OSM/BANK1/TLR8/FOXP3/APOE/ADORA1/CD300A/CD200R1/CCR2/P2RY12/IL10/IL1B/FCGR2B/NLRP12/NLRP7	26
BP	GO:0042094	interleukin-2 biosynthetic process	7/1044	22/18670	0.000136031	0.00163271	0.00124696	CLEC7A/CD86/PTPRC/FOXP3/CD3E/CD28/IL1B	7
BP	GO:0050795	regulation of behavior	13/1044	71/18670	0.000136487	0.00163271	0.00124696	CNR1/HTR1B/CCL3/APOE/ADORA1/HTR2B/NR4A3/PTGDS/NLGN1/RETN/AGRP/NRXN1/INSL5	13
BP	GO:0032412	regulation of ion transmembrane transporter activity	30/1044	260/18670	0.00013773	0.00163271	0.00124696	SCN2B/STAC/SCN4B/MYO5A/CLIC2/TREM2/SCN1B/PTAFR/CAV1/ANK2/TRPC6/FXYD6/JPH2/CCR2/CNIH3/HRC/ACTN2/CCL2/PLN/CASQ2/HECW1/DLG2/ATP1A2/OSR1/CASQ1/ARC/NLGN1/NOS1/NETO1/KCNA1	30
BP	GO:0032715	negative regulation of interleukin-6 production	11/1044	53/18670	0.000138297	0.00163271	0.00124696	ARRB2/C5AR2/HAVCR2/NCKAP1L/PTPN22/BANK1/FOXP3/SLAMF1/CD200R1/IL10/NLRP12	11
BP	GO:0050702	interleukin-1 beta secretion	11/1044	53/18670	0.000138297	0.00163271	0.00124696	LILRA2/CARD16/CCL3/P2RX7/TLR8/GBP5/NLRC4/NLRP2/LPL/NLRP12/NLRP7	11
BP	GO:1905517	macrophage migration	11/1044	53/18670	0.000138297	0.00163271	0.00124696	C5AR1/TREM2/C3AR1/STAP1/CMKLR1/CCL3/CCL5/CD200R1/CCR2/P2RY12/CCL2	11
BP	GO:0035296	regulation of tube diameter	20/1044	143/18670	0.000138398	0.00163271	0.00124696	KCNMA1/SCPEP1/HBB/P2RX1/GJA5/HTR1B/RGS2/KCNMB1/PTAFR/CAV1/KCNA5/PTGS2/APOE/ADORA1/HRH2/HTR2B/ATP1A2/HTR2A/NOS1/ADCYAP1	20
BP	GO:0050880	regulation of blood vessel size	20/1044	143/18670	0.000138398	0.00163271	0.00124696	KCNMA1/SCPEP1/HBB/P2RX1/GJA5/HTR1B/RGS2/KCNMB1/PTAFR/CAV1/KCNA5/PTGS2/APOE/ADORA1/HRH2/HTR2B/ATP1A2/HTR2A/NOS1/ADCYAP1	20
BP	GO:0097746	regulation of blood vessel diameter	20/1044	143/18670	0.000138398	0.00163271	0.00124696	KCNMA1/SCPEP1/HBB/P2RX1/GJA5/HTR1B/RGS2/KCNMB1/PTAFR/CAV1/KCNA5/PTGS2/APOE/ADORA1/HRH2/HTR2B/ATP1A2/HTR2A/NOS1/ADCYAP1	20
BP	GO:0033032	regulation of myeloid cell apoptotic process	8/1044	29/18670	0.000139184	0.00163817	0.00125113	HCAR2/FCER1G/ANXA1/PIK3CD/CCR5/CCL5/CXCR2/CLEC5A	8
BP	GO:0061448	connective tissue development	31/1044	273/18670	0.000143986	0.00169075	0.00129129	LUM/CYTL1/CTSK/PRRX1/MAF/TRPS1/CHST11/SCARA3/FGFR1/GLI3/COL6A2/COL14A1/COL21A1/COL6A1/MUSTN1/BARX2/MATN3/WNT7B/EBF2/OSR1/RSPO2/GREM1/FRZB/SFRP2/NOG/NKX3-2/COL11A1/VIT/FGF9/BMP3/HAND1	31
BP	GO:1903426	regulation of reactive oxygen species biosynthetic process	16/1044	101/18670	0.000146583	0.00171726	0.00131153	AIF1/SLC18A2/ACP5/HBB/SNCA/CLEC7A/CAV1/PTGS2/ITGB2/PTX3/KLRK1/IL10/IL1B/KLRC4-KLRK1/ABCD2/MMP8	16
BP	GO:1903409	reactive oxygen species biosynthetic process	18/1044	122/18670	0.000148204	0.00172419	0.00131682	AIF1/SLC18A2/ACP5/HBB/CYBB/SNCA/CLEC7A/CAV1/PTGS2/ITGB2/PTX3/KLRK1/IL10/IL1B/KLRC4-KLRK1/ABCD2/NOS1/MMP8	18
BP	GO:0001780	neutrophil homeostasis	6/1044	16/18670	0.000148537	0.00172419	0.00131682	HCAR2/ANXA1/PIK3CD/IL6/CCR2/CXCR2	6
BP	GO:0002295	T-helper cell lineage commitment	6/1044	16/18670	0.000148537	0.00172419	0.00131682	BATF/SPN/IL6/LY9/TBX21/IL12B	6
BP	GO:1905153	regulation of membrane invagination	6/1044	16/18670	0.000148537	0.00172419	0.00131682	GATA2/TREM2/STAP1/NCKAP1L/RAB31/CD300A	6
BP	GO:0035150	regulation of tube size	20/1044	144/18670	0.000152444	0.00176549	0.00134836	KCNMA1/SCPEP1/HBB/P2RX1/GJA5/HTR1B/RGS2/KCNMB1/PTAFR/CAV1/KCNA5/PTGS2/APOE/ADORA1/HRH2/HTR2B/ATP1A2/HTR2A/NOS1/ADCYAP1	20
BP	GO:0051048	negative regulation of secretion	28/1044	238/18670	0.000163448	0.00188861	0.0014424	CD22/CNR1/SNCA/CD74/CARD16/HTR1B/ANXA1/PTGER3/SRGN/LILRB1/C5AR2/SFRP1/PTPN22/OSM/BANK1/TLR8/FOXP3/APOE/ADORA1/CD300A/CD200R1/CCR2/P2RY12/IL10/IL1B/FCGR2B/NLRP12/NLRP7	28
BP	GO:0002367	cytokine production involved in immune response	16/1044	102/18670	0.000164986	0.00189772	0.00144935	BTK/FCER1G/CD74/SASH3/LILRB1/IL6/FOXP3/CD96/FFAR2/CCR2/NR4A3/IL10/TBX21/IL1B/SLC11A1/IL12B	16
BP	GO:0010522	regulation of calcium ion transport into cytosol	16/1044	102/18670	0.000164986	0.00189772	0.00144935	SNCA/CAPN3/MYO5A/CLIC2/CAV1/P2RX7/ANK2/JPH2/HRC/BDKRB1/PLN/CASQ2/IL13/ATP1A2/CASQ1/NOS1	16
BP	GO:0046209	nitric oxide metabolic process	14/1044	82/18670	0.000166737	0.00190918	0.00145811	AIF1/ACP5/HBB/CLEC7A/CAV1/PTGS2/ITGB2/PTX3/KLRK1/IL10/IL1B/KLRC4-KLRK1/NOS1/MMP8	14
BP	GO:0051279	regulation of release of sequestered calcium ion into cytosol	14/1044	82/18670	0.000166737	0.00190918	0.00145811	SNCA/CAPN3/MYO5A/CLIC2/ANK2/JPH2/HRC/BDKRB1/PLN/CASQ2/IL13/ATP1A2/CASQ1/NOS1	14
BP	GO:0048771	tissue remodeling	23/1044	179/18670	0.000167806	0.00191708	0.00146414	RAC2/MMP2/ACP5/GPNMB/RSPO3/MITF/CTSK/GJA5/FGF10/HTR1B/ANXA1/LIPA/SFRP1/DCSTAMP/IL6/CAV1/P2RX7/RASSF2/CCR2/THBS4/IL12B/GREM1/WNT16	23
BP	GO:0035710	CD4-positive, alpha-beta T cell activation	15/1044	92/18670	0.000168467	0.0019203	0.0014666	CD83/LEF1/GPR183/CD86/SASH3/ANXA1/BATF/SPN/NCKAP1L/IL6/FOXP3/LY9/TBX21/IL12B/PLA2G2D	15
BP	GO:0043271	negative regulation of ion transport	21/1044	157/18670	0.00018073	0.00205545	0.00156982	CNR1/SNCA/HTR1B/RGS2/LILRB1/CLIC2/TWIST1/CAV1/CD33/PTGS2/ADORA1/SFRP4/ACTN2/PLN/CASQ2/HECW1/ATP1A2/OSR1/HTR2A/NOS1/ADCYAP1	21
BP	GO:0002312	B cell activation involved in immune response	13/1044	73/18670	0.000182717	0.00207339	0.00158352	GAPT/GPR183/CD180/BATF/PTPRC/ITM2A/FOXP3/LGALS1/CD28/IL10/TBX21/FCGR2B/AICDA	13
BP	GO:0032753	positive regulation of interleukin-4 production	7/1044	23/18670	0.000186153	0.00210295	0.0016061	FCER1G/CD86/SASH3/HAVCR2/FOXP3/CD3E/CD28	7
BP	GO:0086012	membrane depolarization during cardiac muscle cell action potential	7/1044	23/18670	0.000186153	0.00210295	0.0016061	GJA5/SCN2B/SCN4B/SCN1B/ANK2/CACNA1G/ATP1A2	7
BP	GO:0098883	synapse pruning	5/1044	11/18670	0.000188431	0.00211994	0.00161907	TREM2/C1QB/C1QC/C1QA/ITGAM	5
BP	GO:0070588	calcium ion transmembrane transport	34/1044	315/18670	0.000188495	0.00211994	0.00161907	MCOLN1/MCOLN3/PKD2L1/SNCA/CAPN3/STAC/RYR1/MYO5A/CACNA2D3/CLIC2/TRPA1/CCR5/FASLG/PTPRC/CCL3/P2RX7/ANK2/FAM155A/TRPC6/PIK3CG/JPH2/HTR2B/P2RY12/HRC/BDKRB1/PLN/CASQ2/TRPM3/IL13/CACNA1G/ATP1A2/CASQ1/HTR2A/NOS1	34
BP	GO:0045582	positive regulation of T cell differentiation	14/1044	83/18670	0.00019041	0.00213673	0.0016319	CD83/CD74/CD86/SASH3/PIK3R6/ANXA1/LILRB4/PTPRC/GLI3/NCKAP1L/FOXP3/CD27/TESPA1/IL12B	14
BP	GO:0050716	positive regulation of interleukin-1 secretion	9/1044	38/18670	0.000193185	0.00216307	0.00165201	IGHD/LILRA2/CCL3/P2RX7/TLR8/NLRP2/LPL/NLRP12/NLRP7	9
BP	GO:0060485	mesenchyme development	31/1044	278/18670	0.000199846	0.00223272	0.00170521	ACTG2/BASP1/GLIPR2/LEF1/ROBO2/ZEB2/FGF10/PDPN/TWIST1/BNC2/SFRP1/FGFR1/IL6/HTR2B/TMEM100/IL1B/SIX1/SEMA3D/SIX4/ACTC1/OSR1/GREM1/FRZB/SFRP2/MEOX1/EOMES/NOG/WNT16/ALDH1A2/FGF9/HAND1	31
BP	GO:0017157	regulation of exocytosis	26/1044	217/18670	0.000205992	0.00229631	0.00175377	RAC2/CNR1/SNCA/FCER1G/P2RX1/GATA2/HTR1B/ANXA1/GRIK5/RAB3C/FGR/PRAM1/PTAFR/PRKCB/CD300A/ITGB2/CCR2/FCGR2B/ITGAM/RAB3B/IL13/CACNA1G/PRKCG/PPFIA2/HTR2A/NLGN1	26
BP	GO:0002718	regulation of cytokine production involved in immune response	14/1044	84/18670	0.000216924	0.00241287	0.00184279	BTK/FCER1G/CD74/SASH3/LILRB1/IL6/FOXP3/CD96/FFAR2/CCR2/NR4A3/IL10/TBX21/IL1B	14
BP	GO:0045072	regulation of interferon-gamma biosynthetic process	6/1044	17/18670	0.000218728	0.00242228	0.00184998	CLEC7A/LILRB1/TLR7/TLR8/FOXP3/IL12B	6
BP	GO:1903975	regulation of glial cell migration	6/1044	17/18670	0.000218728	0.00242228	0.00184998	GPR183/TREM2/STAP1/CCL3/CCR2/P2RY12	6
BP	GO:2000107	negative regulation of leukocyte apoptotic process	10/1044	47/18670	0.000222897	0.00246306	0.00188113	FCER1G/CD74/DOCK8/LILRB1/CCR5/CCL5/CD27/PTCRA/CXCR2/SLC46A2	10
BP	GO:0006940	regulation of smooth muscle contraction	12/1044	65/18670	0.000225684	0.00248842	0.0019005	KCNMA1/P2RX1/NMUR2/RGS2/PTAFR/CAV1/CNN1/PTGS2/ADORA1/ATP1A2/TACR1/PROK2	12
BP	GO:0002888	positive regulation of myeloid leukocyte mediated immunity	8/1044	31/18670	0.000231531	0.00254369	0.00194271	BTK/FCER1G/GATA2/FGR/PTAFR/ITGB2/ITGAM/IL13	8
BP	GO:0031295	T cell costimulation	11/1044	56/18670	0.000231701	0.00254369	0.00194271	CD86/VAV1/CAV1/GRAP2/CD3E/LGALS1/CD28/CTLA4/KLRK1/PDCD1/KLRC4-KLRK1	11
BP	GO:0030049	muscle filament sliding	9/1044	39/18670	0.000238803	0.0026047	0.0019893	TNNI2/VIM/ACTN2/ACTC1/DES/NEB/ACTN3/TNNT3/MYH4	9
BP	GO:0033275	actin-myosin filament sliding	9/1044	39/18670	0.000238803	0.0026047	0.0019893	TNNI2/VIM/ACTN2/ACTC1/DES/NEB/ACTN3/TNNT3/MYH4	9
BP	GO:1905521	regulation of macrophage migration	9/1044	39/18670	0.000238803	0.0026047	0.0019893	C5AR1/TREM2/C3AR1/STAP1/CMKLR1/CCL3/CCL5/CD200R1/P2RY12	9
BP	GO:0002702	positive regulation of production of molecular mediator of immune response	15/1044	95/18670	0.000242714	0.00264167	0.00201753	FCER1G/CD74/SASH3/CD244/LILRB1/PTPRC/IL6/FFAR2/CD28/NR4A3/MZB1/TBX21/IL1B/IL13/IL5	15
BP	GO:2001057	reactive nitrogen species metabolic process	14/1044	85/18670	0.000246555	0.00267771	0.00204506	AIF1/ACP5/HBB/CLEC7A/CAV1/PTGS2/ITGB2/PTX3/KLRK1/IL10/IL1B/KLRC4-KLRK1/NOS1/MMP8	14
BP	GO:0003418	growth plate cartilage chondrocyte differentiation	7/1044	24/18670	0.000250195	0.00269412	0.0020576	SCARA3/COL6A2/COL14A1/COL21A1/COL6A1/MATN3/VIT	7
BP	GO:0003433	chondrocyte development involved in endochondral bone morphogenesis	7/1044	24/18670	0.000250195	0.00269412	0.0020576	SCARA3/COL6A2/COL14A1/COL21A1/COL6A1/MATN3/VIT	7
BP	GO:0043302	positive regulation of leukocyte degranulation	7/1044	24/18670	0.000250195	0.00269412	0.0020576	FCER1G/GATA2/FGR/PTAFR/ITGB2/ITGAM/IL13	7
BP	GO:0050857	positive regulation of antigen receptor-mediated signaling pathway	7/1044	24/18670	0.000250195	0.00269412	0.0020576	CMTM3/STAP1/PTPRC/PRKCB/NFAM1/TESPA1/TRAT1	7
BP	GO:0042136	neurotransmitter biosynthetic process	16/1044	106/18670	0.000260194	0.00279584	0.00213528	AIF1/ACP5/HBB/CLEC7A/HDC/CAV1/PTGS2/SLC1A3/ITGB2/PTX3/KLRK1/IL10/IL1B/KLRC4-KLRK1/NOS1/MMP8	16
BP	GO:0050777	negative regulation of immune response	20/1044	150/18670	0.000266183	0.00285134	0.00217767	SAMSN1/ARRB2/ANXA1/LILRB1/PTPRC/HAVCR2/COL3A1/FOXP3/CD300A/VSIG4/CD96/CCR2/CTLA4/IL10/TBX21/PDCD1/FCGR2B/IL12B/MMP12/ADCYAP1	20
BP	GO:0002063	chondrocyte development	10/1044	48/18670	0.000267612	0.00285134	0.00217767	CHST11/SCARA3/COL6A2/COL14A1/COL21A1/COL6A1/MATN3/SFRP2/COL11A1/VIT	10
BP	GO:0002711	positive regulation of T cell mediated immunity	10/1044	48/18670	0.000267612	0.00285134	0.00217767	SASH3/PTPRC/IL6/CD1C/P2RX7/FOXP3/CD1B/IL1B/CD1E/IL12B	10
BP	GO:0072604	interleukin-6 secretion	10/1044	48/18670	0.000267612	0.00285134	0.00217767	LILRA2/AIF1/TWIST1/C5AR2/PTPN22/BANK1/TLR8/CD200R1/IL1B/LPL	10
BP	GO:0031294	lymphocyte costimulation	11/1044	57/18670	0.000272795	0.00290045	0.00221518	CD86/VAV1/CAV1/GRAP2/CD3E/LGALS1/CD28/CTLA4/KLRK1/PDCD1/KLRC4-KLRK1	11
BP	GO:1904951	positive regulation of establishment of protein localization	44/1044	456/18670	0.000304808	0.00323403	0.00246994	IGHD/LILRA2/HCAR2/RAC2/AIF1/FCN1/CD244/TREM2/TWIST1/FGR/CLEC4E/ABCG1/CCL3/GLI3/HAVCR2/IL6/PTPN22/P2RX7/OSM/CD33/TLR8/PTGS2/ITGB2/FFAR2/GPR27/CD2/HTR2B/IL10/IL1B/CRTAM/NLRP2/ITGAM/LPL/IL13/CLEC9A/ALOX15B/NLRP12/CLEC5A/MMP8/MMP12/ADCY8/NLRP7/IL5/FFAR1	44
BP	GO:0030316	osteoclast differentiation	15/1044	97/18670	0.000306605	0.00324244	0.00247637	FCER1G/MITF/GPR183/TYROBP/LILRB1/LILRB4/CCR1/TREM2/SFRP1/CCL3/DCSTAMP/MAFB/RASSF2/OSCAR/IL12B	15
BP	GO:0002468	dendritic cell antigen processing and presentation	5/1044	12/18670	0.000308163	0.00324244	0.00247637	CLEC4A/CD74/CD68/FCGR2B/SLC11A1	5
BP	GO:0070486	leukocyte aggregation	5/1044	12/18670	0.000308163	0.00324244	0.00247637	RAC2/NR4A3/IL1B/S100A9/S100A8	5
BP	GO:0072540	T-helper 17 cell lineage commitment	5/1044	12/18670	0.000308163	0.00324244	0.00247637	BATF/IL6/LY9/TBX21/IL12B	5
BP	GO:0032693	negative regulation of interleukin-10 production	6/1044	18/18670	0.000312632	0.00326233	0.00249155	TYROBP/LILRB1/FOXP3/FCGR2B/IL12B/MMP8	6
BP	GO:0042095	interferon-gamma biosynthetic process	6/1044	18/18670	0.000312632	0.00326233	0.00249155	CLEC7A/LILRB1/TLR7/TLR8/FOXP3/IL12B	6
BP	GO:0090026	positive regulation of monocyte chemotaxis	6/1044	18/18670	0.000312632	0.00326233	0.00249155	AIF1/PLA2G7/CCR1/CCL5/FPR2/CCR2	6
BP	GO:0150078	positive regulation of neuroinflammatory response	6/1044	18/18670	0.000312632	0.00326233	0.00249155	TREM2/STAP1/CCL3/IL6/IL1B/MMP8	6
BP	GO:0001913	T cell mediated cytotoxicity	10/1044	49/18670	0.000319591	0.00331051	0.00252835	LILRB1/PTPRC/CD1C/P2RX7/CD1B/PRF1/FCGR2B/GZMM/CD1E/IL12B	10
BP	GO:0002704	negative regulation of leukocyte mediated immunity	10/1044	49/18670	0.000319591	0.00331051	0.00252835	ARRB2/LILRB1/PTPRC/HAVCR2/FOXP3/CD300A/CD96/CCR2/TBX21/FCGR2B	10
BP	GO:0043405	regulation of MAP kinase activity	35/1044	337/18670	0.000319627	0.00331051	0.00252835	PIK3R5/CD74/NRK/ZEB2/FGF10/PIK3R6/RGS2/C5AR1/CXCR4/PDE6G/SFRP1/PTPRC/FGFR1/NTRK1/LPAR1/CAV1/PTPN22/P2RX7/MAP4K1/APOE/ADORA1/PIK3CG/CD300A/UCHL1/HTR2B/ALK/DUSP1/IL1B/WNT7B/FPR1/NTRK3/SFRP2/HTR2A/PROK2/GRM4	35
BP	GO:0042093	T-helper cell differentiation	11/1044	58/18670	0.000319866	0.00331051	0.00252835	LEF1/GPR183/CD86/ANXA1/BATF/SPN/IL6/FOXP3/LY9/TBX21/IL12B	11
BP	GO:2000482	regulation of interleukin-8 secretion	7/1044	25/18670	0.000330836	0.00341706	0.00260973	FCN1/CD244/ANXA1/C5AR2/PTPN22/FFAR2/CD2	7
BP	GO:0032102	negative regulation of response to external stimulus	37/1044	365/18670	0.000351465	0.00362273	0.00276681	LILRA2/TNFAIP8L2/APOD/AIF1/ACP5/PLAU/CARD16/ROBO2/C5AR2/STAP1/PTPRC/HAVCR2/FPR2/FOXP3/APOE/ADORA1/THBD/PLAUR/CD200R1/TNFAIP6/KLRK1/IL10/DUSP1/CCL2/SEMA3D/FCGR2B/CST7/KLRC4-KLRK1/ABCD2/IL12B/GREM1/CNR2/NLRP12/LRFN5/NLRP7/NRXN1/ADCYAP1	37
BP	GO:0043547	positive regulation of GTPase activity	40/1044	405/18670	0.00035259	0.00362694	0.00277002	CHN1/RGS10/ARHGAP25/GPR65/RGS18/VAV1/DOCK8/CCL18/ARHGAP28/RGS2/ARHGEF6/ARHGAP15/ADAP2/DOCK2/ARHGAP30/SFRP1/ARHGAP9/CCL3/NCKAP1L/CCL5/ARHGAP24/NTRK1/CCL4/RASAL3/TAGAP/CCL23/TBC1D10C/PREX2/RGS1/HTR2B/CCL2/ODAM/CCL22/CCL11/CCL13/NTRK3/CCL3L3/CCL14/ADCYAP1/TBC1D3G	40
BP	GO:1901214	regulation of neuron death	33/1044	313/18670	0.000357314	0.00366809	0.00280145	ARRB2/GPNMB/SNCA/CTSZ/TYROBP/GRIK5/C5AR1/DLX1/FASLG/CCL3/CCL5/NTRK1/CSF3/C1QA/APOE/ADORA1/ITGB2/NTRK2/CD200R1/FGF20/NR4A3/IL10/CCL2/SIX1/SIX4/GRIK2/FCGR2B/ITGAM/IL13/PRKCG/CHL1/TIGAR/GRM4	33
BP	GO:0001914	regulation of T cell mediated cytotoxicity	8/1044	33/18670	0.000368869	0.00376381	0.00287455	LILRB1/PTPRC/CD1C/P2RX7/CD1B/FCGR2B/CD1E/IL12B	8
BP	GO:0002717	positive regulation of natural killer cell mediated immunity	8/1044	33/18670	0.000368869	0.00376381	0.00287455	VAV1/KLRK1/SH2D1A/NCR3/SH2D1B/CRTAM/KLRC4-KLRK1/IL12B	8
BP	GO:0050718	positive regulation of interleukin-1 beta secretion	8/1044	33/18670	0.000368869	0.00376381	0.00287455	LILRA2/CCL3/P2RX7/TLR8/NLRP2/LPL/NLRP12/NLRP7	8
BP	GO:0086009	membrane repolarization	10/1044	50/18670	0.000379729	0.00386681	0.00295322	KCNJ5/GJA5/SCN4B/SCN1B/CAV1/KCNA5/ANK2/CASQ2/ATP1A2/KCNJ3	10
BP	GO:0045637	regulation of myeloid cell differentiation	28/1044	251/18670	0.000395577	0.00402011	0.0030703	EVI2B/SPI1/CSF3R/CD74/MITF/LEF1/RAB7B/GATA2/TYROBP/LILRB1/LILRB4/CCR1/TREM2/SFRP1/CCL3/DCSTAMP/PRKCB/NCKAP1L/C1QC/MAFB/CSF3/RASSF2/GPR171/NR4A3/GATA1/ITGA2B/IL12B/IL5	28
BP	GO:2001257	regulation of cation channel activity	22/1044	178/18670	0.000399969	0.0040566	0.00309817	STAC/MYO5A/CLIC2/TREM2/SCN1B/CAV1/ANK2/JPH2/CCR2/CNIH3/HRC/ACTN2/CCL2/PLN/CASQ2/DLG2/CASQ1/ARC/NLGN1/NOS1/NETO1/KCNA1	22
BP	GO:0070227	lymphocyte apoptotic process	12/1044	69/18670	0.000402109	0.00406547	0.00310494	BTK/CD74/DOCK8/FASLG/GLI3/CCL5/P2RX7/CD27/IL10/PDCD1/PTCRA/SLC46A2	12
BP	GO:0007193	adenylate cyclase-inhibiting G protein-coupled receptor signaling pathway	14/1044	89/18670	0.00040245	0.00406547	0.00310494	HTR1B/RGS2/PSAP/LPAR1/FPR2/ADORA1/RGS1/P2RY12/HRH4/ADCY2/HTR1F/MARCO/ADCY8/GRM4	14
BP	GO:0042063	gliogenesis	31/1044	290/18670	0.000419803	0.00423232	0.00323237	ROR1/LEF1/GPR183/NRROS/FGF10/ANXA1/C5AR1/CXCR4/DLX1/TREM2/STAP1/CCL3/GLI3/IL6/VIM/LPAR1/FPR2/C1QA/NTRK2/CCR2/P2RY12/CCL2/IL1B/TENM4/POU3F1/NTRK3/NOG/SOX2/OLIG1/S100A8/ADCYAP1	31
BP	GO:0002360	T cell lineage commitment	7/1044	26/18670	0.00043104	0.00433696	0.00331229	BATF/SPN/IL6/FOXP3/LY9/TBX21/IL12B	7
BP	GO:0002294	CD4-positive, alpha-beta T cell differentiation involved in immune response	11/1044	60/18670	0.000434679	0.00434472	0.00331821	LEF1/GPR183/CD86/ANXA1/BATF/SPN/IL6/FOXP3/LY9/TBX21/IL12B	11
BP	GO:0002544	chronic inflammatory response	6/1044	19/18670	0.000435417	0.00434472	0.00331821	VCAM1/CCL5/FOXP3/IL10/CCL11/S100A8	6
BP	GO:0016048	detection of temperature stimulus	6/1044	19/18670	0.000435417	0.00434472	0.00331821	ARRB2/CXCR4/NTRK1/ADORA1/TRPM3/HTR2A	6
BP	GO:0046641	positive regulation of alpha-beta T cell proliferation	6/1044	19/18670	0.000435417	0.00434472	0.00331821	PTPRC/RASAL3/CD3E/CCR2/CD28/IL12B	6
BP	GO:0006813	potassium ion transport	27/1044	240/18670	0.000436103	0.00434472	0.00331821	KCNMA1/PKD2L1/KCNJ5/GJA5/TREM2/KCNMB1/CAV1/KCNA5/KCNJ15/ANK2/ADORA1/SLC1A3/KCND2/P2RY12/ACTN2/KCNQ5/CASQ2/KCNK3/KCNA3/ATP1A2/HTR2A/NOS1/KCNJ3/KCNJ6/NETO1/ADCYAP1/KCNA1	27
BP	GO:0070050	neuron cellular homeostasis	8/1044	34/18670	0.000458964	0.00456349	0.0034853	CNR1/CALB1/P2RX1/HTR1B/IL6/NELL2/ADORA1/CHRNA1	8
BP	GO:0022617	extracellular matrix disassembly	13/1044	80/18670	0.000464853	0.00461299	0.0035231	TPSAB1/MMP2/CTSK/LCP1/PDPN/TLL1/IL6/TIMP2/MMP16/MMP19/MMP8/MMP12/CTSL	13
BP	GO:0043087	regulation of GTPase activity	45/1044	479/18670	0.000468	0.00463512	0.00354001	CHN1/RGS10/RHOH/ARRB2/ARHGAP25/GPR65/RGS18/VAV1/DOCK8/CCL18/ARHGAP28/RGS2/ARHGEF6/ARHGAP15/ADAP2/DOCK2/ARHGAP30/SFRP1/ARHGAP9/CCL3/NCKAP1L/CCL5/ARHGAP24/NTRK1/CCL4/RASAL3/TAGAP/CCL23/TBC1D10C/PREX2/NTRK2/RGS1/HTR2B/KLRK1/CCL2/ODAM/CCL22/KLRC4-KLRK1/CCL11/CCL13/NTRK3/CCL3L3/CCL14/ADCYAP1/TBC1D3G	45
BP	GO:0002864	regulation of acute inflammatory response to antigenic stimulus	5/1044	13/18670	0.000477761	0.00466786	0.00356501	CNR1/BTK/FCER1G/FCGR2B/ADCYAP1	5
BP	GO:0033004	negative regulation of mast cell activation	5/1044	13/18670	0.000477761	0.00466786	0.00356501	CD300LF/MILR1/CNR1/CD300A/CNR2	5
BP	GO:0045059	positive thymic T cell selection	5/1044	13/18670	0.000477761	0.00466786	0.00356501	CD74/DOCK2/PTPRC/CD3D/CD3E	5
BP	GO:0050966	detection of mechanical stimulus involved in sensory perception of pain	5/1044	13/18670	0.000477761	0.00466786	0.00356501	CXCR4/TRPA1/NTRK1/HTR2A/KCNA1	5
BP	GO:0051451	myoblast migration	5/1044	13/18670	0.000477761	0.00466786	0.00356501	ANXA1/PLEKHO1/SIX1/SIX4/THBS4	5
BP	GO:0060100	positive regulation of phagocytosis, engulfment	5/1044	13/18670	0.000477761	0.00466786	0.00356501	GATA2/TREM2/STAP1/NCKAP1L/RAB31	5
BP	GO:1905155	positive regulation of membrane invagination	5/1044	13/18670	0.000477761	0.00466786	0.00356501	GATA2/TREM2/STAP1/NCKAP1L/RAB31	5
BP	GO:0045639	positive regulation of myeloid cell differentiation	14/1044	91/18670	0.000507771	0.00494198	0.00377436	EVI2B/CD74/LEF1/RAB7B/GATA2/TYROBP/CCR1/TREM2/DCSTAMP/NCKAP1L/CSF3/GATA1/IL12B/IL5	14
BP	GO:0060333	interferon-gamma-mediated signaling pathway	14/1044	91/18670	0.000507771	0.00494198	0.00377436	HLA-DQA1/HCK/HLA-DRA/IFI30/FCGR1A/HLA-DPA1/PTAFR/HLA-DRB1/CIITA/VCAM1/HLA-DPB1/FCGR1B/HLA-DQB1/HLA-DRB5	14
BP	GO:0043032	positive regulation of macrophage activation	7/1044	27/18670	0.00055406	0.00537183	0.00410266	TREM2/STAP1/CCL3/HAVCR2/IL10/IL13/MMP8	7
BP	GO:1901623	regulation of lymphocyte chemotaxis	7/1044	27/18670	0.00055406	0.00537183	0.00410266	CCL3/CCL5/CCL4/CCR2/KLRK1/CCL2/KLRC4-KLRK1	7
BP	GO:0002701	negative regulation of production of molecular mediator of immune response	8/1044	35/18670	0.000566111	0.00546772	0.00417589	CD22/LILRB1/FOXP3/CD96/IL10/TBX21/FCGR2B/FCRL3	8
BP	GO:0042092	type 2 immune response	8/1044	35/18670	0.000566111	0.00546772	0.00417589	CD74/CD86/ANXA1/BATF/IL6/CCR2/IL10/TBX21	8
BP	GO:0042474	middle ear morphogenesis	6/1044	20/18670	0.00059278	0.00571087	0.00436159	PRRX1/FGFR1/SIX1/OSR1/NOG/NKX3-2	6
BP	GO:0055117	regulation of cardiac muscle contraction	13/1044	82/18670	0.000593542	0.00571087	0.00436159	GJA5/RGS2/CLIC2/CAV1/ANK2/ADORA1/PIK3CG/HRC/PLN/CASQ2/ATP1A2/NOS1/SCN10A	13
BP	GO:0002792	negative regulation of peptide secretion	19/1044	148/18670	0.000605499	0.00581486	0.00444101	CD22/CD74/CARD16/ANXA1/SRGN/LILRB1/C5AR2/SFRP1/PTPN22/BANK1/TLR8/FOXP3/APOE/CD200R1/IL10/IL1B/FCGR2B/NLRP12/NLRP7	19
BP	GO:0045744	negative regulation of G protein-coupled receptor signaling pathway	10/1044	53/18670	0.000619162	0.00590128	0.00450701	ARRB2/SNCA/PLEK/HTR1B/RGS2/CCL5/HTR2B/RGS13/APELA/CXCL8	10
BP	GO:0050704	regulation of interleukin-1 secretion	10/1044	53/18670	0.000619162	0.00590128	0.00450701	IGHD/LILRA2/CARD16/CCL3/P2RX7/TLR8/NLRP2/LPL/NLRP12/NLRP7	10
BP	GO:0070228	regulation of lymphocyte apoptotic process	10/1044	53/18670	0.000619162	0.00590128	0.00450701	BTK/CD74/DOCK8/CCL5/P2RX7/CD27/IL10/PDCD1/PTCRA/SLC46A2	10
BP	GO:1903307	positive regulation of regulated secretory pathway	10/1044	53/18670	0.000619162	0.00590128	0.00450701	CNR1/FCER1G/GATA2/FGR/PTAFR/ITGB2/ITGAM/IL13/CACNA1G/NLGN1	10
BP	GO:0014002	astrocyte development	9/1044	44/18670	0.000621316	0.00591068	0.00451419	ROR1/C5AR1/TREM2/IL6/VIM/FPR2/C1QA/IL1B/S100A8	9
BP	GO:0003018	vascular process in circulatory system	21/1044	173/18670	0.000681397	0.00647007	0.00494142	KCNMA1/SCPEP1/HBB/P2RX1/GJA5/HTR1B/RGS2/KCNMB1/PTAFR/CAV1/KCNA5/PTGS2/APOE/ADORA1/HRH2/HTR2B/ATP1A2/CXCR2/HTR2A/NOS1/ADCYAP1	21
BP	GO:0032733	positive regulation of interleukin-10 production	8/1044	36/18670	0.000692597	0.00656411	0.00501324	CD83/FCER1G/CLEC7A/SASH3/TREM2/CD28/TIGIT/IL12B	8
BP	GO:0001516	prostaglandin biosynthetic process	7/1044	28/18670	0.00070343	0.00661721	0.0050538	CD74/ANXA1/HPGDS/PTGS2/PTGS1/IL1B/PTGDS	7
BP	GO:0045577	regulation of B cell differentiation	7/1044	28/18670	0.00070343	0.00661721	0.0050538	BTK/SFRP1/NCKAP1L/CD27/NFAM1/IKZF3/FCRL3	7
BP	GO:0046457	prostanoid biosynthetic process	7/1044	28/18670	0.00070343	0.00661721	0.0050538	CD74/ANXA1/HPGDS/PTGS2/PTGS1/IL1B/PTGDS	7
BP	GO:0050858	negative regulation of antigen receptor-mediated signaling pathway	7/1044	28/18670	0.00070343	0.00661721	0.0050538	CD22/LPXN/LILRB4/PTPN22/CD300A/FCGR2B/FCRL3	7
BP	GO:0002523	leukocyte migration involved in inflammatory response	5/1044	14/18670	0.000709094	0.00664578	0.00507562	SELE/ITGB2/FFAR2/S100A9/S100A8	5
BP	GO:2001279	regulation of unsaturated fatty acid biosynthetic process	5/1044	14/18670	0.000709094	0.00664578	0.00507562	CD74/ANXA1/PTGS2/IL1B/ABCD2	5
BP	GO:0032655	regulation of interleukin-12 production	10/1044	54/18670	0.000722379	0.00675779	0.00516116	ARRB2/ACP5/CLEC7A/LILRB1/CMKLR1/TLR8/SLAMF1/IL10/TIGIT/IL12B	10
BP	GO:0051588	regulation of neurotransmitter transport	18/1044	139/18670	0.000751712	0.00701921	0.00536082	CNR1/SNCA/P2RX1/HTR1B/RGS2/GRIK5/MCTP1/LILRB1/SNCG/PRKCB/P2RX7/RAB3B/ATP1A2/PRKCG/PPFIA2/HTR2A/NLGN1/NOS1	18
BP	GO:0045670	regulation of osteoclast differentiation	11/1044	64/18670	0.000769127	0.0071686	0.00547491	MITF/TYROBP/LILRB1/LILRB4/CCR1/TREM2/SFRP1/CCL3/MAFB/RASSF2/IL12B	11
BP	GO:0032418	lysosome localization	12/1044	74/18670	0.000774489	0.00719209	0.00549285	RAC2/MILR1/LAT2/BTK/FCER1G/GATA2/PIK3CD/FGR/PIK3CG/CD300A/NR4A3/IL13	12
BP	GO:0086001	cardiac muscle cell action potential	12/1044	74/18670	0.000774489	0.00719209	0.00549285	KCNJ5/GJA5/SCN2B/SCN4B/SCN1B/CAV1/KCNA5/ANK2/CACNA1G/ATP1A2/SCN10A/KCNJ3	12
BP	GO:0060537	muscle tissue development	39/1044	408/18670	0.000783581	0.00726319	0.00554715	ARRB2/LEF1/ASB2/GJA5/EYA2/RGS2/RYR1/TWIST1/FGFR1/COL3A1/CAV1/SGCD/DCN/JPH2/FGF20/CHRNA1/ACTN2/ELN/TENM4/SIX1/SIX4/PLN/MYOZ2/ACTC1/MEOX2/PI16/OSR1/CASQ1/GREM1/EOMES/NOG/ALDH1A2/COL11A1/PAX5/NEB/FGF9/ACTN3/SGCG/HAND1	39
BP	GO:0030900	forebrain development	37/1044	381/18670	0.000790229	0.00729115	0.00556851	PHACTR1/BCL2A1/LEF1/ROBO2/ZEB2/GATA2/FGF10/TYROBP/CXCR4/DLX1/FGFR1/DCT/GLI3/COL3A1/LPAR1/LHX6/CRTAC1/DLX5/NTRK2/TMEM108/P2RY12/ALK/NR4A3/WNT7B/POU3F1/ITGAM/SLC4A10/EOMES/SSTR3/NOG/SLITRK5/NEUROD1/ALDH1A2/PAX5/SOX2/ADCYAP1/KCNA1	37
BP	GO:0002438	acute inflammatory response to antigenic stimulus	6/1044	21/18670	0.000790919	0.00729115	0.00556851	CNR1/BTK/FCER1G/FCGR2B/CXCR2/ADCYAP1	6
BP	GO:0003094	glomerular filtration	6/1044	21/18670	0.000790919	0.00729115	0.00556851	GJA5/JCHAIN/ADORA1/IGHA2/IGHA1/IGKV3-20	6
BP	GO:0051963	regulation of synapse assembly	15/1044	106/18670	0.000804393	0.00740187	0.00565307	SYNDIG1/SNCA/ROBO2/NTRK1/VSTM5/NTRK2/SIX1/SIX4/NTRK3/CLSTN2/SLITRK5/NLGN1/LRFN5/SLITRK6/NRXN1	15
BP	GO:0060078	regulation of postsynaptic membrane potential	18/1044	140/18670	0.000818569	0.00751866	0.00574226	ARRB2/SNCA/P2RX1/GRIK5/P2RX7/ADORA1/KCND2/TMEM108/CHRNA1/GLRB/GRIK2/NLGN1/SEZ6/GABRG1/NETO1/NRXN1/ADCYAP1/KCNA1	18
BP	GO:0001649	osteoblast differentiation	25/1044	225/18670	0.00083731	0.00767686	0.00586308	GPNMB/TWIST2/LEF1/TWIST1/SFRP1/CCL3/GLI3/IL6/RASSF2/DLX5/COL6A1/WNT7B/RORB/RSPO2/DHH/GREM1/SFRP2/IBSP/NOG/CLEC5A/SOX2/FGF9/IGF2/BMP3/SP7	25
BP	GO:0038083	peptidyl-tyrosine autophosphorylation	8/1044	37/18670	0.000840886	0.0076957	0.00587748	HCK/BTK/SLA/FGR/NTRK1/CAV1/ITK/GREM1	8
BP	GO:0007157	heterophilic cell-cell adhesion via plasma membrane cell adhesion molecules	9/1044	46/18670	0.000873402	0.00796449	0.00608276	SELE/ITGAL/SELP/VCAM1/CADM3/CD209/TENM3/TENM4/NLGN1	9
BP	GO:0050706	regulation of interleukin-1 beta secretion	9/1044	46/18670	0.000873402	0.00796449	0.00608276	LILRA2/CARD16/CCL3/P2RX7/TLR8/NLRP2/LPL/NLRP12/NLRP7	9
BP	GO:0072606	interleukin-8 secretion	7/1044	29/18670	0.000882963	0.00803719	0.00613828	FCN1/CD244/ANXA1/C5AR2/PTPN22/FFAR2/CD2	7
BP	GO:0050709	negative regulation of protein secretion	18/1044	141/18670	0.000890454	0.00809082	0.00617924	CD22/CARD16/ANXA1/SRGN/LILRB1/C5AR2/SFRP1/PTPN22/BANK1/TLR8/FOXP3/APOE/CD200R1/IL10/IL1B/FCGR2B/NLRP12/NLRP7	18
BP	GO:0031348	negative regulation of defense response	26/1044	239/18670	0.000912869	0.00827962	0.00632344	TNFAIP8L2/APOD/ARRB2/ACP5/LILRB1/PTPRC/HAVCR2/FPR2/FOXP3/APOE/ADORA1/VSIG4/CD96/CD200R1/TNFAIP6/IL10/FCGR2B/CST7/ABCD2/IL12B/CNR2/NLRP12/MMP12/LRFN5/NLRP7/ADCYAP1	26
BP	GO:0002381	immunoglobulin production involved in immunoglobulin mediated immune response	10/1044	56/18670	0.000971461	0.00876393	0.00669332	GAPT/BTK/BATF/PTPRC/FOXP3/CD28/IL10/HLA-DQB1/TBX21/AICDA	10
BP	GO:0032615	interleukin-12 production	10/1044	56/18670	0.000971461	0.00876393	0.00669332	ARRB2/ACP5/CLEC7A/LILRB1/CMKLR1/TLR8/SLAMF1/IL10/TIGIT/IL12B	10
BP	GO:0086002	cardiac muscle cell action potential involved in contraction	10/1044	56/18670	0.000971461	0.00876393	0.00669332	KCNJ5/GJA5/SCN2B/SCN4B/SCN1B/CAV1/KCNA5/ANK2/CACNA1G/KCNJ3	10
BP	GO:0002707	negative regulation of lymphocyte mediated immunity	8/1044	38/18670	0.00101361	0.00907512	0.00693099	ARRB2/LILRB1/PTPRC/HAVCR2/FOXP3/CD96/TBX21/FCGR2B	8
BP	GO:0045410	positive regulation of interleukin-6 biosynthetic process	5/1044	15/18670	0.00101492	0.00907512	0.00693099	CD74/CLEC7A/TYROBP/PTAFR/IL1B	5
BP	GO:0050961	detection of temperature stimulus involved in sensory perception	5/1044	15/18670	0.00101492	0.00907512	0.00693099	ARRB2/CXCR4/NTRK1/ADORA1/HTR2A	5
BP	GO:0050965	detection of temperature stimulus involved in sensory perception of pain	5/1044	15/18670	0.00101492	0.00907512	0.00693099	ARRB2/CXCR4/NTRK1/ADORA1/HTR2A	5
BP	GO:2000402	negative regulation of lymphocyte migration	5/1044	15/18670	0.00101492	0.00907512	0.00693099	APOD/CD200R1/KLRK1/CCL2/KLRC4-KLRK1	5
BP	GO:0031342	negative regulation of cell killing	6/1044	22/18670	0.0010365	0.00921922	0.00704104	ARRB2/LILRB1/PTPRC/HAVCR2/FCGR2B/IL13	6
BP	GO:0032928	regulation of superoxide anion generation	6/1044	22/18670	0.0010365	0.00921922	0.00704104	ACP5/CLEC7A/TYROBP/FPR2/ITGB2/ITGAM	6
BP	GO:0097205	renal filtration	6/1044	22/18670	0.0010365	0.00921922	0.00704104	GJA5/JCHAIN/ADORA1/IGHA2/IGHA1/IGKV3-20	6
BP	GO:0003014	renal system process	16/1044	120/18670	0.0010551	0.00936814	0.00715477	KCNMA1/HBB/AKR1B1/GJA5/PSAP/SGK1/JCHAIN/ADORA1/PRKAR2B/CORIN/IGHA2/IGHA1/ADCY2/ATP6V1B1/ADCY8/IGKV3-20	16
BP	GO:0042472	inner ear morphogenesis	14/1044	98/18670	0.00107962	0.00956909	0.00730825	PRRX1/GATA2/FGF10/FGFR1/MAFB/DLX5/NR4A3/SIX1/SIX4/FRZB/ATP6V1B1/COL11A1/SLITRK6/FGF9	14
BP	GO:0003413	chondrocyte differentiation involved in endochondral bone morphogenesis	7/1044	30/18670	0.00109674	0.00967002	0.00738533	SCARA3/COL6A2/COL14A1/COL21A1/COL6A1/MATN3/VIT	7
BP	GO:0043372	positive regulation of CD4-positive, alpha-beta T cell differentiation	7/1044	30/18670	0.00109674	0.00967002	0.00738533	CD83/CD86/SASH3/ANXA1/NCKAP1L/FOXP3/IL12B	7
BP	GO:0045954	positive regulation of natural killer cell mediated cytotoxicity	7/1044	30/18670	0.00109674	0.00967002	0.00738533	VAV1/KLRK1/SH2D1A/NCR3/CRTAM/KLRC4-KLRK1/IL12B	7
BP	GO:0048871	multicellular organismal homeostasis	44/1044	485/18670	0.00109968	0.00967913	0.00739229	LYZ/RAC2/ACP5/CNR1/AKR1B1/CYTL1/CTSK/GATA2/SASH3/LIPA/PTGER3/CXCR4/CMKLR1/DCSTAMP/JCHAIN/IL6/CAV1/P2RX7/PTGS2/ADORA1/FABP4/TUB/PRKAR2B/CCR2/NR4A3/IGHA2/IL1B/IGKC/EBF2/IGHA1/IL13/SLC11A1/GATA1/ADCY2/ATP6V1B1/HTR2A/IGHG3/NEUROD1/ADCY8/TFF1/ACTN3/VSIG1/ADCYAP1/CST4	44
BP	GO:1903428	positive regulation of reactive oxygen species biosynthetic process	10/1044	57/18670	0.00112011	0.00984183	0.00751655	AIF1/HBB/CLEC7A/PTGS2/ITGB2/PTX3/KLRK1/IL1B/KLRC4-KLRK1/MMP8	10
BP	GO:0070997	neuron death	34/1044	348/18670	0.0011399	0.0099983	0.00763606	ARRB2/GPNMB/SNCA/CTSZ/TYROBP/GRIK5/C5AR1/DLX1/FASLG/CCL3/CCL5/NTRK1/SCN2A/CSF3/C1QA/APOE/ADORA1/ITGB2/NTRK2/CD200R1/FGF20/NR4A3/IL10/CCL2/SIX1/SIX4/GRIK2/FCGR2B/ITGAM/IL13/PRKCG/CHL1/TIGAR/GRM4	34
BP	GO:0034767	positive regulation of ion transmembrane transport	19/1044	156/18670	0.00115353	0.0100888	0.00770513	SNCA/CAPN3/STAC/TREM2/KCNMB1/PTAFR/P2RX7/ANK2/TRPC6/JPH2/CCR2/ACTN2/CCL2/BDKRB1/IL13/CASQ1/ARC/NOS1/KCNA1	19
BP	GO:0001704	formation of primary germ layer	16/1044	121/18670	0.0011542	0.0100888	0.00770513	MMP2/LEF1/EYA2/FGFR1/ITGB2/COL6A1/NR4A3/MIXL1/SFRP2/EOMES/NOG/COL11A1/MMP8/APELA/SOX2/HAND1	16
BP	GO:0090596	sensory organ morphogenesis	27/1044	256/18670	0.00117277	0.0102317	0.00781433	CALB1/PRRX1/GATA2/FGF10/TWIST1/FASLG/SDK1/FGFR1/GLI3/MAFB/DLX5/TENM3/COL8A2/NTRK2/NR4A3/SIX1/SIX4/OSR1/RORB/FRZB/ATP6V1B1/NOG/NKX3-2/WNT16/COL11A1/SLITRK6/FGF9	27
BP	GO:0006836	neurotransmitter transport	28/1044	269/18670	0.0011746	0.0102317	0.00781433	SLC18A2/HBB/CNR1/BTK/STX11/SNCA/FCER1G/P2RX1/HTR1B/RGS2/GRIK5/MCTP1/LILRB1/SNCG/PRKCB/P2RX7/SLC1A3/RPH3A/RAB3B/ATP1A2/PRKCG/PPFIA2/HTR2A/NLGN1/NOS1/NRXN1/ADCYAP1/GRM4	28
BP	GO:0006939	smooth muscle contraction	15/1044	110/18670	0.00118525	0.0103068	0.00787168	KCNMA1/P2RX1/NMUR2/RGS2/PTGER3/PTAFR/CAV1/CNN1/PTGS2/ADORA1/HTR2B/ATP1A2/HTR2A/TACR1/PROK2	15
BP	GO:0014706	striated muscle tissue development	37/1044	390/18670	0.00120768	0.0104838	0.00800687	ARRB2/LEF1/ASB2/GJA5/EYA2/RGS2/RYR1/TWIST1/FGFR1/CAV1/SGCD/DCN/JPH2/FGF20/CHRNA1/ACTN2/ELN/TENM4/SIX1/SIX4/PLN/MYOZ2/ACTC1/MEOX2/PI16/CASQ1/GREM1/EOMES/NOG/ALDH1A2/COL11A1/PAX5/NEB/FGF9/ACTN3/SGCG/HAND1	37
BP	GO:0032692	negative regulation of interleukin-1 production	8/1044	39/18670	0.00121355	0.0105168	0.00803204	ARRB2/ACP5/CARD16/TREM2/CD33/IL10/NLRP12/NLRP7	8
BP	GO:0050728	negative regulation of inflammatory response	20/1044	169/18670	0.00124074	0.010734	0.00819796	TNFAIP8L2/APOD/ACP5/PTPRC/FPR2/FOXP3/APOE/ADORA1/CD200R1/TNFAIP6/IL10/FCGR2B/CST7/ABCD2/IL12B/CNR2/NLRP12/LRFN5/NLRP7/ADCYAP1	20
BP	GO:0019730	antimicrobial humoral response	16/1044	122/18670	0.00126105	0.0108911	0.00831791	LYZ/CAMP/RNASE6/CXCL5/JCHAIN/IGHM/IGHA2/GNLY/IGHA1/SLC11A1/S100A9/CCL13/IGKV3-20/CXCL8/ITLN1/S100A8	16
BP	GO:0060079	excitatory postsynaptic potential	14/1044	100/18670	0.00131861	0.0113495	0.00866798	ARRB2/SNCA/P2RX1/GRIK5/P2RX7/ADORA1/TMEM108/CHRNA1/GLRB/GRIK2/NLGN1/SEZ6/NETO1/NRXN1	14
BP	GO:2001023	regulation of response to drug	14/1044	100/18670	0.00131861	0.0113495	0.00866798	CNR1/SNCA/HTR1B/RGS2/PSAP/SNCG/FGF20/NR4A3/IL10/RAB3B/ATP1A2/OSR1/HTR2A/RETN	14
BP	GO:0032703	negative regulation of interleukin-2 production	6/1044	23/18670	0.00133662	0.011485	0.00877149	PTPRC/HAVCR2/FOXP3/VSIG4/TBX21/NAV3	6
BP	GO:2000377	regulation of reactive oxygen species metabolic process	22/1044	195/18670	0.00136949	0.0117475	0.00897195	RAC2/AIF1/SLC18A2/ACP5/HBB/SNCA/CLEC7A/TYROBP/CAV1/FPR2/PTGS2/ITGB2/PTX3/KLRK1/IL10/IL1B/FBLN5/ITGAM/KLRC4-KLRK1/ABCD2/TIGAR/MMP8	22
BP	GO:0048872	homeostasis of number of cells	26/1044	246/18670	0.0013899	0.0119024	0.00909025	HCAR2/SPI1/GAPT/FCER1G/CD74/GPR183/GATA2/SASH3/ANXA1/LIPA/PIK3CD/NCKAP1L/IL6/IKZF1/P2RX7/MAFB/TNFRSF17/FOXP3/RASSF2/GPR174/CCR2/ALAS2/GATA1/CXCR2/SLC46A2/TNFRSF13B	26
BP	GO:0032757	positive regulation of interleukin-8 production	9/1044	49/18670	0.00140155	0.0119818	0.00915093	CD74/CLEC7A/FCN1/CD244/TLR7/TLR8/FFAR2/CD2/IL1B	9
BP	GO:0019372	lipoxygenase pathway	5/1044	16/18670	0.00140873	0.0119825	0.00915147	LTC4S/ALOX5AP/PTGS2/ALOX5/ALOX15B	5
BP	GO:0033033	negative regulation of myeloid cell apoptotic process	5/1044	16/18670	0.00140873	0.0119825	0.00915147	FCER1G/CCR5/CCL5/CXCR2/CLEC5A	5
BP	GO:0043031	negative regulation of macrophage activation	5/1044	16/18670	0.00140873	0.0119825	0.00915147	PTPRC/VSIG4/FCGR2B/CST7/LRFN5	5
BP	GO:0002369	T cell cytokine production	8/1044	40/18670	0.00144369	0.0122387	0.00934715	SASH3/IL6/FOXP3/CCR2/TBX21/IL1B/SLC11A1/IL12B	8
BP	GO:0019835	cytolysis	8/1044	40/18670	0.00144369	0.0122387	0.00934715	LYZ/LILRB1/GZMA/P2RX7/PRF1/GZMH/GZMM/C7	8
BP	GO:0015844	monoamine transport	13/1044	90/18670	0.00144844	0.0122585	0.00936224	SLC18A2/CNR1/SNCA/FCER1G/P2RX1/HTR1B/LILRB1/SNCG/P2RY12/FGF20/RAB3B/HTR2A/NOS1	13
BP	GO:0002027	regulation of heart rate	14/1044	101/18670	0.00145377	0.0122625	0.00936533	KCNJ5/GJA5/SCN2B/SCN4B/SCN1B/CAV1/KCNA5/ANK2/HRC/PLN/CASQ2/CACNA1G/SCN10A/KCNJ3	14
BP	GO:0031532	actin cytoskeleton reorganization	14/1044	101/18670	0.00145377	0.0122625	0.00936533	PHACTR1/HCK/GPR65/PARVG/NRK/PLEK/FGF10/ANXA1/CASS4/GMFG/STAP1/CSF3/ANTXR1/NTRK3	14
BP	GO:0098742	cell-cell adhesion via plasma-membrane adhesion molecules	28/1044	273/18670	0.00146732	0.0123454	0.00942864	SELE/ROBO2/PECAM1/ITGAL/SELL/SPARCL1/SELP/SDK1/VCAM1/PCDHB7/PCDH10/CADM3/CD209/TENM3/ITGB2/PCDH7/IL10/TENM4/ITGAM/FAT3/CLSTN2/CLDN8/DCHS2/NLGN1/CDH7/LRFN5/MYOT/NRXN1	28
BP	GO:0042130	negative regulation of T cell proliferation	10/1044	59/18670	0.00147321	0.0123454	0.00942864	GPNMB/CD86/LILRB1/SPN/HAVCR2/FOXP3/VSIG4/CTLA4/IL10/PLA2G2D	10
BP	GO:0097755	positive regulation of blood vessel diameter	10/1044	59/18670	0.00147321	0.0123454	0.00942864	KCNMA1/SCPEP1/GJA5/RGS2/KCNMB1/PTAFR/APOE/ADORA1/NOS1/ADCYAP1	10
BP	GO:0050804	modulation of chemical synaptic transmission	40/1044	436/18670	0.00147335	0.0123454	0.00942864	ARRB2/CNR1/SNCA/CALB1/P2RX1/TYROBP/HTR1B/GRIK5/MCTP1/SNCG/PRKCB/NTRK1/PTGS2/APOE/ADORA1/PRKAR2B/SLC1A3/HRH2/NTRK2/CCR2/TMEM108/CCL2/IL1B/GRIK2/RAB3B/ATP1A2/ARC/PRKCG/PPFIA2/CLSTN2/SLC4A10/HTR2A/CNR2/NLGN1/ADCY8/NETO1/RETN/NRXN1/ADCYAP1/GRM4	40
BP	GO:0031589	cell-substrate adhesion	34/1044	354/18670	0.00152243	0.0127355	0.00972658	HPSE/APOD/RAC2/FBLN1/PLAU/OTOA/PARVG/PECAM1/PDPN/CASS4/ITGAL/SFRP1/VCAM1/SPOCK1/COL3A1/ABI3BP/MYO1G/CD3E/LGALS1/ITGB2/CD96/SIGLEC1/ACTN2/ITGBL1/FBLN5/ANTXR1/ITGA2B/PPFIA2/VWF/MMRN1/EGFL6/MMP12/VIT/ACTN3	34
BP	GO:0099177	regulation of trans-synaptic signaling	40/1044	437/18670	0.00153702	0.0128364	0.00980362	ARRB2/CNR1/SNCA/CALB1/P2RX1/TYROBP/HTR1B/GRIK5/MCTP1/SNCG/PRKCB/NTRK1/PTGS2/APOE/ADORA1/PRKAR2B/SLC1A3/HRH2/NTRK2/CCR2/TMEM108/CCL2/IL1B/GRIK2/RAB3B/ATP1A2/ARC/PRKCG/PPFIA2/CLSTN2/SLC4A10/HTR2A/CNR2/NLGN1/ADCY8/NETO1/RETN/NRXN1/ADCYAP1/GRM4	40
BP	GO:0001660	fever generation	4/1044	10/18670	0.00155545	0.012884	0.00983995	CNR1/PTGER3/PTGS2/IL1B	4
BP	GO:0001820	serotonin secretion	4/1044	10/18670	0.00155545	0.012884	0.00983995	FCER1G/P2RX1/HTR1B/LILRB1	4
BP	GO:0002291	T cell activation via T cell receptor contact with antigen bound to MHC molecule on antigen presenting cell	4/1044	10/18670	0.00155545	0.012884	0.00983995	HLA-DMB/LILRB1/ITGAL/HAVCR2	4
BP	GO:0050861	positive regulation of B cell receptor signaling pathway	4/1044	10/18670	0.00155545	0.012884	0.00983995	CMTM3/STAP1/PRKCB/NFAM1	4
BP	GO:0086070	SA node cell to atrial cardiac muscle cell communication	4/1044	10/18670	0.00155545	0.012884	0.00983995	GJA5/KCNA5/ANK2/CACNA1G	4
BP	GO:0007517	muscle organ development	38/1044	410/18670	0.00159406	0.0131822	0.0100677	BASP1/ARRB2/LEF1/ASB2/CAPN3/ETV1/RGS2/RYR1/TWIST1/FGFR1/COL3A1/CAV1/SPEG/SGCD/DCN/MKX/JPH2/FGF20/CHRNA1/TCF23/ELN/SIX1/SIX4/MYOZ2/ACTC1/MEOX2/PI16/CASQ1/GREM1/EOMES/NOG/COL11A1/PAX5/NEB/FGF9/ACTN3/SGCG/HAND1	38
BP	GO:0015837	amine transport	14/1044	102/18670	0.00160029	0.0131884	0.0100724	SLC18A2/CNR1/SNCA/HTR1B/RGS2/SNCG/P2RX7/ADORA1/P2RY12/FGF20/RAB3B/ATP1A2/OSR1/HTR2A	14
BP	GO:2000379	positive regulation of reactive oxygen species metabolic process	14/1044	102/18670	0.00160029	0.0131884	0.0100724	AIF1/HBB/SNCA/CLEC7A/TYROBP/FPR2/PTGS2/ITGB2/PTX3/KLRK1/IL1B/ITGAM/KLRC4-KLRK1/MMP8	14
BP	GO:0009612	response to mechanical stimulus	23/1044	210/18670	0.00160401	0.0131884	0.0100724	PKD2L1/ETV1/CXCR4/TRPA1/TLR7/COL3A1/NTRK1/KCNA5/P2RX7/TLR8/PTGS2/SLC1A3/DCN/IL1B/BDKRB1/IL13/ATP1A2/HTR2A/COL11A1/SLITRK6/RETN/NRXN1/KCNA1	23
BP	GO:0051899	membrane depolarization	13/1044	91/18670	0.00160522	0.0131884	0.0100724	GJA5/SCN2B/SCN4B/SCN1B/CAV1/SCN2A/P2RX7/ANK2/DCN/CACNA1G/ATP1A2/SCN11A/SCN10A	13
BP	GO:0001706	endoderm formation	9/1044	50/18670	0.00162585	0.0133362	0.0101853	MMP2/ITGB2/COL6A1/MIXL1/EOMES/NOG/COL11A1/MMP8/SOX2	9
BP	GO:0010880	regulation of release of sequestered calcium ion into cytosol by sarcoplasmic reticulum	7/1044	32/18670	0.0016446	0.0134464	0.0102695	CLIC2/ANK2/HRC/PLN/CASQ2/ATP1A2/CASQ1	7
BP	GO:0051968	positive regulation of synaptic transmission, glutamatergic	7/1044	32/18670	0.0016446	0.0134464	0.0102695	NTRK1/PTGS2/CCR2/CCL2/NLGN1/NRXN1/ADCYAP1	7
BP	GO:0034121	regulation of toll-like receptor signaling pathway	11/1044	70/18670	0.00164947	0.0134645	0.0102833	LILRA2/CD300LF/LY96/ARRB2/LILRA4/RAB7B/CAV1/PTPN22/CD300A/FCRL3/TREML4	11
BP	GO:0010881	regulation of cardiac muscle contraction by regulation of the release of sequestered calcium ion	6/1044	24/18670	0.00169877	0.013778	0.0105227	CLIC2/ANK2/HRC/PLN/CASQ2/ATP1A2	6
BP	GO:0034162	toll-like receptor 9 signaling pathway	6/1044	24/18670	0.00169877	0.013778	0.0105227	LILRA4/RAB7B/TLR7/HAVCR2/TLR8/FCRL3	6
BP	GO:0042832	defense response to protozoan	6/1044	24/18670	0.00169877	0.013778	0.0105227	CLEC7A/BATF/TSPAN32/IL10/SLC11A1/IL12B	6
BP	GO:0071677	positive regulation of mononuclear cell migration	6/1044	24/18670	0.00169877	0.013778	0.0105227	AIF1/PLA2G7/CCR1/CCL5/FPR2/CCR2	6
BP	GO:0030890	positive regulation of B cell proliferation	8/1044	41/18670	0.00170713	0.0138237	0.0105576	CD74/GPR183/SASH3/PTPRC/NCKAP1L/IL13/FCRL3/IL5	8
BP	GO:1902106	negative regulation of leukocyte differentiation	14/1044	103/18670	0.0017589	0.0142201	0.0108604	CD74/GATA2/ANXA1/LILRB1/LILRB4/SFRP1/CCL3/GLI3/C1QC/MAFB/FOXP3/CTLA4/TBX21/FCGR2B	14
BP	GO:0010927	cellular component assembly involved in morphogenesis	15/1044	115/18670	0.00186469	0.0150514	0.0114953	CAPN3/EPB41L3/PMP22/LDB3/ANK2/LMOD1/ACTN2/TENM4/SIX4/CASQ2/MYOZ2/ACTC1/CASQ1/NEB/TNNT3	15
BP	GO:0002712	regulation of B cell mediated immunity	9/1044	51/18670	0.00187803	0.0151109	0.0115407	BTK/FCER1G/PTPRC/FOXP3/CD28/IL10/TBX21/FCGR2B/FCER2	9
BP	GO:0002889	regulation of immunoglobulin mediated immune response	9/1044	51/18670	0.00187803	0.0151109	0.0115407	BTK/FCER1G/PTPRC/FOXP3/CD28/IL10/TBX21/FCGR2B/FCER2	9
BP	GO:0060263	regulation of respiratory burst	5/1044	17/18670	0.00190457	0.0152758	0.0116667	RAC2/CLEC7A/JCHAIN/IGHA2/IGHA1	5
BP	GO:0099509	regulation of presynaptic cytosolic calcium ion concentration	5/1044	17/18670	0.00190457	0.0152758	0.0116667	CNR1/CALB1/P2RX1/HTR1B/ADORA1	5
BP	GO:0034113	heterotypic cell-cell adhesion	10/1044	61/18670	0.0019117	0.0153087	0.0116918	NRCAM/PTPRC/VCAM1/ITGAX/ITGB2/CD200R1/CD2/ITGAD/IL10/IL1B	10
BP	GO:0046633	alpha-beta T cell proliferation	7/1044	33/18670	0.00198806	0.01587	0.0121205	DOCK2/PTPRC/RASAL3/CD3E/CCR2/CD28/IL12B	7
BP	GO:2001024	negative regulation of response to drug	7/1044	33/18670	0.00198806	0.01587	0.0121205	CNR1/SNCA/RGS2/PSAP/NR4A3/IL10/OSR1	7
BP	GO:0002639	positive regulation of immunoglobulin production	8/1044	42/18670	0.00200715	0.0159971	0.0122176	SASH3/PTPRC/IL6/CD28/MZB1/TBX21/IL13/IL5	8
BP	GO:0021782	glial cell development	15/1044	116/18670	0.00203359	0.0161824	0.0123591	ROR1/NRROS/C5AR1/TREM2/IL6/VIM/LPAR1/FPR2/C1QA/NTRK2/IL1B/TENM4/POU3F1/NTRK3/S100A8	15
BP	GO:0001894	tissue homeostasis	24/1044	227/18670	0.0020714	0.0164574	0.0125691	LYZ/RAC2/ACP5/AKR1B1/CYTL1/CTSK/GATA2/SASH3/LIPA/DCSTAMP/JCHAIN/IL6/P2RX7/TUB/CCR2/IGHA2/IGKC/IGHA1/GATA1/IGHG3/NEUROD1/TFF1/VSIG1/CST4	24
BP	GO:0001562	response to protozoan	6/1044	25/18670	0.00213075	0.0169024	0.0129089	CLEC7A/BATF/TSPAN32/IL10/SLC11A1/IL12B	6
BP	GO:0048608	reproductive structure development	39/1044	431/18670	0.00214615	0.0169979	0.0129819	BASP1/ARRB2/RSPO3/LEF1/ROBO2/NRK/GATA2/FGF10/SLIT3/ANXA1/PSAP/SFRP1/GLI3/NTRK1/LDOC1/PTGS2/DCN/PTX3/IL10/TCF23/SIX4/WNT7B/GATA1/OSR1/DHH/ALOX15B/SFRP2/EOMES/MMP19/NOG/APELA/FGF9/IGF2/DLX3/RETN/UTF1/FSHR/ADCYAP1/HAND1	39
BP	GO:0072132	mesenchyme morphogenesis	9/1044	52/18670	0.00216051	0.0170849	0.0130483	ACTG2/LEF1/ROBO2/TWIST1/FGFR1/TMEM100/ACTC1/OSR1/NOG	9
BP	GO:0042133	neurotransmitter metabolic process	18/1044	153/18670	0.00226826	0.0178811	0.0136564	AIF1/ACP5/HBB/CLEC7A/PDE1B/HDC/CAV1/PTGS2/SLC1A3/ITGB2/PTX3/KLRK1/IL10/IL1B/KLRC4-KLRK1/NOS1/MMP8/PRIMA1	18
BP	GO:0062013	positive regulation of small molecule metabolic process	18/1044	153/18670	0.00226826	0.0178811	0.0136564	SNCA/CD74/CD244/ANXA1/TREM2/TWIST1/PTAFR/ABCG1/P2RX7/PTGS2/NR4A3/RCVRN/IL1B/ABCD2/HTR2A/NOS1/IGF2/ACTN3	18
BP	GO:0030239	myofibril assembly	11/1044	73/18670	0.00232959	0.0181081	0.0138298	CAPN3/LDB3/LMOD1/ACTN2/SIX4/CASQ2/MYOZ2/ACTC1/CASQ1/NEB/TNNT3	11
BP	GO:1903779	regulation of cardiac conduction	11/1044	73/18670	0.00232959	0.0181081	0.0138298	GJA5/RYR1/CAV1/ANK2/FXYD6/CORIN/HRC/CASQ2/ATP1A2/CASQ1/NOS1	11
BP	GO:0002604	regulation of dendritic cell antigen processing and presentation	4/1044	11/18670	0.0023366	0.0181081	0.0138298	CD74/CD68/FCGR2B/SLC11A1	4
BP	GO:0002638	negative regulation of immunoglobulin production	4/1044	11/18670	0.0023366	0.0181081	0.0138298	CD22/FOXP3/FCGR2B/FCRL3	4
BP	GO:0019371	cyclooxygenase pathway	4/1044	11/18670	0.0023366	0.0181081	0.0138298	HPGDS/PTGS2/PTGS1/PTGDS	4
BP	GO:0031652	positive regulation of heat generation	4/1044	11/18670	0.0023366	0.0181081	0.0138298	CNR1/PTGER3/PTGS2/IL1B	4
BP	GO:0032060	bleb assembly	4/1044	11/18670	0.0023366	0.0181081	0.0138298	EMP3/PMP22/LPAR1/P2RX7	4
BP	GO:0086016	AV node cell action potential	4/1044	11/18670	0.0023366	0.0181081	0.0138298	GJA5/SCN4B/CACNA1G/SCN10A	4
BP	GO:0086027	AV node cell to bundle of His cell signaling	4/1044	11/18670	0.0023366	0.0181081	0.0138298	GJA5/SCN4B/CACNA1G/SCN10A	4
BP	GO:1903977	positive regulation of glial cell migration	4/1044	11/18670	0.0023366	0.0181081	0.0138298	TREM2/CCL3/CCR2/P2RY12	4
BP	GO:1903980	positive regulation of microglial cell activation	4/1044	11/18670	0.0023366	0.0181081	0.0138298	TREM2/STAP1/CCL3/MMP8	4
BP	GO:0006692	prostanoid metabolic process	8/1044	43/18670	0.00234714	0.0181081	0.0138298	CD74/ANXA1/HPGDS/PTGS2/PTGS1/IL1B/PTGDS/ATP6V1B1	8
BP	GO:0006693	prostaglandin metabolic process	8/1044	43/18670	0.00234714	0.0181081	0.0138298	CD74/ANXA1/HPGDS/PTGS2/PTGS1/IL1B/PTGDS/ATP6V1B1	8
BP	GO:0042088	T-helper 1 type immune response	8/1044	43/18670	0.00234714	0.0181081	0.0138298	LEF1/ANXA1/SPN/HAVCR2/CCR2/IL1B/SLC11A1/IL12B	8
BP	GO:0051952	regulation of amine transport	13/1044	95/18670	0.00237951	0.0182847	0.0139647	CNR1/SNCA/HTR1B/RGS2/SNCG/P2RX7/ADORA1/P2RY12/FGF20/RAB3B/ATP1A2/OSR1/HTR2A	13
BP	GO:0010574	regulation of vascular endothelial growth factor production	7/1044	34/18670	0.0023845	0.0182847	0.0139647	HPSE/C5AR1/C3AR1/IL6/PTGS2/CCR2/IL1B	7
BP	GO:0042533	tumor necrosis factor biosynthetic process	7/1044	34/18670	0.0023845	0.0182847	0.0139647	CYBB/CLEC7A/TYROBP/LILRB1/SPN/CCR2/IL10	7
BP	GO:0042534	regulation of tumor necrosis factor biosynthetic process	7/1044	34/18670	0.0023845	0.0182847	0.0139647	CYBB/CLEC7A/TYROBP/LILRB1/SPN/CCR2/IL10	7
BP	GO:0097756	negative regulation of blood vessel diameter	12/1044	84/18670	0.00239165	0.0183119	0.0139854	P2RX1/GJA5/HTR1B/PTAFR/CAV1/KCNA5/PTGS2/ADORA1/HRH2/HTR2B/ATP1A2/HTR2A	12
BP	GO:0061458	reproductive system development	39/1044	434/18670	0.00242538	0.018542	0.0141612	BASP1/ARRB2/RSPO3/LEF1/ROBO2/NRK/GATA2/FGF10/SLIT3/ANXA1/PSAP/SFRP1/GLI3/NTRK1/LDOC1/PTGS2/DCN/PTX3/IL10/TCF23/SIX4/WNT7B/GATA1/OSR1/DHH/ALOX15B/SFRP2/EOMES/MMP19/NOG/APELA/FGF9/IGF2/DLX3/RETN/UTF1/FSHR/ADCYAP1/HAND1	39
BP	GO:0045766	positive regulation of angiogenesis	22/1044	204/18670	0.0024326	0.0185692	0.0141819	CYBB/GATA2/PIK3R6/ANXA1/C5AR1/TNFSF12/CXCR4/TWIST1/C3AR1/PRKCB/ITGAX/PTGS2/ITGB2/HSPB6/IL10/IL1B/CCL11/CXCR2/SFRP2/ANGPT4/APELA/CXCL8	22
BP	GO:0046637	regulation of alpha-beta T cell differentiation	10/1044	63/18670	0.00244986	0.0186728	0.0142611	CD83/ZNF683/CD86/SASH3/ANXA1/GLI3/NCKAP1L/FOXP3/TBX21/IL12B	10
BP	GO:1904018	positive regulation of vasculature development	24/1044	230/18670	0.002464	0.0187523	0.0143218	CYBB/GATA2/PIK3R6/ANXA1/C5AR1/TNFSF12/CXCR4/TWIST1/C3AR1/PRKCB/ITGAX/PTGS2/ITGB2/HSPB6/IL10/TMEM100/IL1B/CCL11/CXCR2/SFRP2/ANGPT4/APELA/CXCL8/ASB4	24
BP	GO:0051260	protein homooligomerization	33/1044	351/18670	0.00249631	0.0189697	0.0144878	MCOLN1/PKD2L1/FCER1G/P2RX1/ALOX5AP/RYR1/TRPA1/KCTD12/CD3D/CAV1/KCNA5/GBP5/CD3E/APOE/VSTM5/NLRC4/PRF1/KCND2/CD79B/ACTN2/CD79A/PLN/KCNA3/COLEC12/ARC/VWF/SCARA5/NLGN1/ALDH1A2/ADCY8/PRND/ITLN1/KCNA1	33
BP	GO:0001911	negative regulation of leukocyte mediated cytotoxicity	5/1044	18/18670	0.00251685	0.0190685	0.0145633	ARRB2/LILRB1/PTPRC/HAVCR2/FCGR2B	5
BP	GO:0070233	negative regulation of T cell apoptotic process	5/1044	18/18670	0.00251685	0.0190685	0.0145633	DOCK8/CCL5/CD27/PTCRA/SLC46A2	5
BP	GO:0043112	receptor metabolic process	21/1044	192/18670	0.00254431	0.0192478	0.0147002	ARRB2/SELE/SNCA/FCER1G/HTR1B/LILRB1/CAV1/RAB31/APOE/SFRP4/ITGB2/HTR2B/IL10/ARC/CXCR2/TRAT1/GREM1/RSPO1/APELA/CXCR1/CXCL8	21
BP	GO:0010001	glial cell differentiation	23/1044	218/18670	0.00260561	0.019682	0.0150319	ROR1/LEF1/NRROS/FGF10/C5AR1/CXCR4/DLX1/TREM2/GLI3/IL6/VIM/LPAR1/FPR2/C1QA/NTRK2/IL1B/TENM4/POU3F1/NTRK3/NOG/SOX2/OLIG1/S100A8	23
BP	GO:0001916	positive regulation of T cell mediated cytotoxicity	6/1044	26/18670	0.00264066	0.0198579	0.0151662	PTPRC/CD1C/P2RX7/CD1B/CD1E/IL12B	6
BP	GO:0060314	regulation of ryanodine-sensitive calcium-release channel activity	6/1044	26/18670	0.00264066	0.0198579	0.0151662	CLIC2/JPH2/HRC/PLN/CASQ2/NOS1	6
BP	GO:0072539	T-helper 17 cell differentiation	6/1044	26/18670	0.00264066	0.0198579	0.0151662	BATF/IL6/FOXP3/LY9/TBX21/IL12B	6
BP	GO:0043406	positive regulation of MAP kinase activity	26/1044	258/18670	0.00271042	0.0203523	0.0155437	PIK3R5/CD74/NRK/ZEB2/FGF10/PIK3R6/C5AR1/CXCR4/PDE6G/PTPRC/FGFR1/NTRK1/LPAR1/P2RX7/MAP4K1/ADORA1/PIK3CG/HTR2B/ALK/IL1B/WNT7B/FPR1/NTRK3/HTR2A/PROK2/GRM4	26
BP	GO:0003416	endochondral bone growth	8/1044	44/18670	0.00273066	0.0204739	0.0156366	BNC2/SCARA3/COL6A2/COL14A1/COL21A1/COL6A1/MATN3/VIT	8
BP	GO:0015696	ammonium transport	14/1044	108/18670	0.00276061	0.0205802	0.0157178	SLC18A2/CNR1/BTK/SNCA/FCER1G/P2RX1/HTR1B/LILRB1/SNCG/FGF20/RAB3B/HTR2A/NOS1/ADCYAP1	14
BP	GO:0099565	chemical synaptic transmission, postsynaptic	14/1044	108/18670	0.00276061	0.0205802	0.0157178	ARRB2/SNCA/P2RX1/GRIK5/P2RX7/ADORA1/TMEM108/CHRNA1/GLRB/GRIK2/NLGN1/SEZ6/NETO1/NRXN1	14
BP	GO:0045600	positive regulation of fat cell differentiation	10/1044	64/18670	0.00276111	0.0205802	0.0157178	CMKLR1/SFRP1/MEDAG/PTGS2/ZNF385A/LMO3/LPL/FRZB/SFRP2/HTR2A	10
BP	GO:0050922	negative regulation of chemotaxis	10/1044	64/18670	0.00276111	0.0205802	0.0157178	AIF1/ROBO2/C5AR2/STAP1/KLRK1/DUSP1/CCL2/SEMA3D/KLRC4-KLRK1/GREM1	10
BP	GO:0002763	positive regulation of myeloid leukocyte differentiation	9/1044	54/18670	0.00282646	0.0210364	0.0160662	EVI2B/CD74/LEF1/TYROBP/CCR1/TREM2/DCSTAMP/IL12B/IL5	9
BP	GO:0034142	toll-like receptor 4 signaling pathway	7/1044	35/18670	0.00283909	0.0210871	0.0161049	LILRA2/LY96/RAB7B/PTPN22/ITGB2/TNIP3/ITGAM	7
BP	GO:0002698	negative regulation of immune effector process	15/1044	120/18670	0.00284161	0.0210871	0.0161049	CD22/ARRB2/ANXA1/LILRB1/PTPRC/HAVCR2/FOXP3/CD300A/VSIG4/CD96/CCR2/IL10/TBX21/FCGR2B/FCRL3	15
BP	GO:0042552	myelination	16/1044	132/18670	0.00286966	0.0212641	0.0162401	EPB41L3/PSAP/PMP22/CXCR4/MYO5A/ITGAX/LPAR1/SCN2A/ANK2/NTRK2/TENM4/POU3F1/CST7/ABCD2/NTRK3/DHH	16
BP	GO:0097305	response to alcohol	24/1044	233/18670	0.00291802	0.0215908	0.0164896	SPI1/CYBB/CNR1/HTR1B/SLIT3/RGS2/KCNMB1/CCR5/SFRP1/CCL3/GRAMD1B/VCAM1/CSF3/PTGER2/MAP4K1/CD27/ACTC1/IL13/ADCY2/MLC1/NTRK3/ADCY8/S100A8/ADCYAP1	24
BP	GO:0046677	response to antibiotic	31/1044	327/18670	0.00292561	0.0216154	0.0165084	PLA2G4A/SPI1/HBB/CYBB/CNR1/HTR1B/ANXA1/RGS2/PSAP/HBA2/TRPA1/HBA1/KCNMB1/CIITA/VCAM1/IL6/KCNA5/CSF3/TRPC6/CD27/SLC1A3/NR4A3/IL10/DUSP1/ACTC1/IL13/ADCY2/NTRK3/ADCY8/S100A8/ADCYAP1	31
BP	GO:0046718	viral entry into host cell	15/1044	121/18670	0.0030804	0.0227258	0.0173565	CD74/CD86/FCN1/SELPLG/CXCR4/CCR5/CAV1/MRC1/SLAMF1/LGALS1/CD209/PTX3/CR2/HTR2A/CLEC5A	15
BP	GO:0035987	endodermal cell differentiation	8/1044	45/18670	0.00316136	0.0232892	0.0177868	MMP2/ITGB2/COL6A1/MIXL1/EOMES/COL11A1/MMP8/SOX2	8
BP	GO:0043113	receptor clustering	9/1044	55/18670	0.00321524	0.0236046	0.0180277	GRIK5/ITGAL/APOE/ITGB2/GLRB/GRIK2/DLG2/NLGN1/NRXN1	9
BP	GO:0007492	endoderm development	11/1044	76/18670	0.00322074	0.0236046	0.0180277	MMP2/ITGB2/COL6A1/MIXL1/ARC/EOMES/NOG/COL11A1/MMP8/APELA/SOX2	11
BP	GO:0042310	vasoconstriction	11/1044	76/18670	0.00322074	0.0236046	0.0180277	P2RX1/GJA5/HTR1B/PTAFR/CAV1/KCNA5/PTGS2/HRH2/HTR2B/ATP1A2/HTR2A	11
BP	GO:0002825	regulation of T-helper 1 type immune response	6/1044	27/18670	0.00323683	0.0236046	0.0180277	ANXA1/HAVCR2/CCR2/IL1B/SLC11A1/IL12B	6
BP	GO:0045932	negative regulation of muscle contraction	6/1044	27/18670	0.00323683	0.0236046	0.0180277	KCNMA1/RGS2/PTGS2/ADORA1/PIK3CG/ATP1A2	6
BP	GO:0048143	astrocyte activation	6/1044	27/18670	0.00323683	0.0236046	0.0180277	C5AR1/TREM2/IL6/FPR2/C1QA/IL1B	6
BP	GO:0051953	negative regulation of amine transport	6/1044	27/18670	0.00323683	0.0236046	0.0180277	CNR1/SNCA/RGS2/ADORA1/P2RY12/OSR1	6
BP	GO:0002710	negative regulation of T cell mediated immunity	5/1044	19/18670	0.00326022	0.0236675	0.0180757	LILRB1/PTPRC/FOXP3/TBX21/FCGR2B	5
BP	GO:0032930	positive regulation of superoxide anion generation	5/1044	19/18670	0.00326022	0.0236675	0.0180757	CLEC7A/TYROBP/FPR2/ITGB2/ITGAM	5
BP	GO:0033559	unsaturated fatty acid metabolic process	14/1044	110/18670	0.00327446	0.0236675	0.0180757	PLA2G4A/CD74/LTC4S/ANXA1/HPGDS/ALOX5AP/PTGS2/PTGS1/ALOX5/IL1B/PTGDS/ABCD2/ALOX15B/ATP6V1B1	14
BP	GO:0007272	ensheathment of neurons	16/1044	134/18670	0.00333959	0.0236675	0.0180757	EPB41L3/PSAP/PMP22/CXCR4/MYO5A/ITGAX/LPAR1/SCN2A/ANK2/NTRK2/TENM4/POU3F1/CST7/ABCD2/NTRK3/DHH	16
BP	GO:0008366	axon ensheathment	16/1044	134/18670	0.00333959	0.0236675	0.0180757	EPB41L3/PSAP/PMP22/CXCR4/MYO5A/ITGAX/LPAR1/SCN2A/ANK2/NTRK2/TENM4/POU3F1/CST7/ABCD2/NTRK3/DHH	16
BP	GO:0030260	entry into host cell	16/1044	134/18670	0.00333959	0.0236675	0.0180757	CD74/CD86/FCN1/SELPLG/CXCR4/CCR5/CAV1/MRC1/SLAMF1/LGALS1/CD209/PTX3/CR2/HTR2A/CLEC5A/CXCL8	16
BP	GO:0044409	entry into host	16/1044	134/18670	0.00333959	0.0236675	0.0180757	CD74/CD86/FCN1/SELPLG/CXCR4/CCR5/CAV1/MRC1/SLAMF1/LGALS1/CD209/PTX3/CR2/HTR2A/CLEC5A/CXCL8	16
BP	GO:0051806	entry into cell of other organism involved in symbiotic interaction	16/1044	134/18670	0.00333959	0.0236675	0.0180757	CD74/CD86/FCN1/SELPLG/CXCR4/CCR5/CAV1/MRC1/SLAMF1/LGALS1/CD209/PTX3/CR2/HTR2A/CLEC5A/CXCL8	16
BP	GO:0051828	entry into other organism involved in symbiotic interaction	16/1044	134/18670	0.00333959	0.0236675	0.0180757	CD74/CD86/FCN1/SELPLG/CXCR4/CCR5/CAV1/MRC1/SLAMF1/LGALS1/CD209/PTX3/CR2/HTR2A/CLEC5A/CXCL8	16
BP	GO:0002862	negative regulation of inflammatory response to antigenic stimulus	4/1044	12/18670	0.00335082	0.0236675	0.0180757	IL10/FCGR2B/IL12B/ADCYAP1	4
BP	GO:0002863	positive regulation of inflammatory response to antigenic stimulus	4/1044	12/18670	0.00335082	0.0236675	0.0180757	CNR1/BTK/FCER1G/CD28	4
BP	GO:0031392	regulation of prostaglandin biosynthetic process	4/1044	12/18670	0.00335082	0.0236675	0.0180757	CD74/ANXA1/PTGS2/IL1B	4
BP	GO:0032905	transforming growth factor beta1 production	4/1044	12/18670	0.00335082	0.0236675	0.0180757	LUM/NRROS/TYROBP/FOXP3	4
BP	GO:0045416	positive regulation of interleukin-8 biosynthetic process	4/1044	12/18670	0.00335082	0.0236675	0.0180757	CD74/CLEC7A/TLR7/TLR8	4
BP	GO:0048302	regulation of isotype switching to IgG isotypes	4/1044	12/18670	0.00335082	0.0236675	0.0180757	PTPRC/FOXP3/CD28/TBX21	4
BP	GO:0086067	AV node cell to bundle of His cell communication	4/1044	12/18670	0.00335082	0.0236675	0.0180757	GJA5/SCN4B/CACNA1G/SCN10A	4
BP	GO:1900165	negative regulation of interleukin-6 secretion	4/1044	12/18670	0.00335082	0.0236675	0.0180757	C5AR2/PTPN22/BANK1/CD200R1	4
BP	GO:0007162	negative regulation of cell adhesion	28/1044	289/18670	0.00335345	0.0236675	0.0180757	LPXN/TNFAIP8L2/APOD/FBLN1/GPNMB/JAM2/CD74/CD86/ANXA1/LILRB1/SPN/PTPRC/GLI3/HAVCR2/SPOCK1/PTPN22/FOXP3/LGALS1/CD300A/VSIG4/CTLA4/IL10/DUSP1/TBX21/TIGIT/FCGR2B/PLA2G2D/MMP12	28
BP	GO:0003417	growth plate cartilage development	7/1044	36/18670	0.00335721	0.0236675	0.0180757	SCARA3/COL6A2/COL14A1/COL21A1/COL6A1/MATN3/VIT	7
BP	GO:0010573	vascular endothelial growth factor production	7/1044	36/18670	0.00335721	0.0236675	0.0180757	HPSE/C5AR1/C3AR1/IL6/PTGS2/CCR2/IL1B	7
BP	GO:0090322	regulation of superoxide metabolic process	7/1044	36/18670	0.00335721	0.0236675	0.0180757	ACP5/CLEC7A/TYROBP/FPR2/ITGB2/FBLN5/ITGAM	7
BP	GO:0097242	amyloid-beta clearance	7/1044	36/18670	0.00335721	0.0236675	0.0180757	C5AR1/TREM2/APOE/MSR1/ITGB2/ITGAM/MARCO	7
BP	GO:2000516	positive regulation of CD4-positive, alpha-beta T cell activation	7/1044	36/18670	0.00335721	0.0236675	0.0180757	CD83/CD86/SASH3/ANXA1/NCKAP1L/FOXP3/IL12B	7
BP	GO:0048568	embryonic organ development	38/1044	428/18670	0.00335768	0.0236675	0.0180757	RSPO3/LEF1/NRK/PRRX1/GJA5/GATA2/FGF10/TWIST1/CHST11/FGFR1/GLI3/MAFB/DLX5/NR4A3/IL10/MMP16/SIX1/SIX4/WNT7B/GATA1/OSR1/FRZB/ATP6V1B1/EOMES/DNAAF1/NOG/NKX3-2/WNT16/NEUROD1/ALDH1A2/COL11A1/PAX5/SLITRK6/APELA/FGF9/IGF2/CXCL8/HAND1	38
BP	GO:0043523	regulation of neuron apoptotic process	22/1044	210/18670	0.00347527	0.0244483	0.018672	ARRB2/SNCA/CTSZ/TYROBP/GRIK5/C5AR1/DLX1/FASLG/CCL3/NTRK1/APOE/NTRK2/FGF20/NR4A3/CCL2/SIX1/SIX4/GRIK2/ITGAM/PRKCG/CHL1/GRM4	22
BP	GO:0021872	forebrain generation of neurons	10/1044	66/18670	0.00347812	0.0244483	0.018672	LEF1/ROBO2/GATA2/DLX1/FGFR1/DCT/GLI3/LHX6/DLX5/SLC4A10	10
BP	GO:0008344	adult locomotory behavior	11/1044	77/18670	0.00357215	0.0250744	0.0191502	ARRB2/SEZ6L/SNCA/SNCG/PREX2/UCHL1/GLRB/ATP1A2/CHL1/SEZ6/SLITRK6	11
BP	GO:0007369	gastrulation	20/1044	185/18670	0.00363357	0.0254702	0.0194525	MMP2/LEF1/EYA2/SFRP1/FGFR1/ITGB2/COL6A1/NR4A3/IL10/TENM4/MIXL1/OSR1/SFRP2/EOMES/NOG/COL11A1/MMP8/APELA/SOX2/HAND1	20
BP	GO:0033628	regulation of cell adhesion mediated by integrin	8/1044	46/18670	0.00364304	0.0255013	0.0194762	LPXN/PLAU/NCKAP1L/CCL5/CD3E/PIK3CG/P2RY12/SFRP2	8
BP	GO:0010469	regulation of signaling receptor activity	19/1044	173/18670	0.00379817	0.0265505	0.0202775	NCF1/PLAU/CNRIP1/LDOC1/ADORA1/CCR2/CNIH3/IL10/DKK4/ACTN2/CCL2/FCGR2B/DLG2/ARC/GREM1/PSCA/NOG/NLGN1/NETO1	19
BP	GO:0009582	detection of abiotic stimulus	16/1044	136/18670	0.00387118	0.0270235	0.0206388	PKD2L1/ARRB2/GNGT2/CXCR4/TRPA1/PDE6G/NTRK1/ADORA1/PPEF1/RCVRN/TRPM3/HTR2A/TACR1/COL11A1/KCNA1/PDC	16
BP	GO:0046427	positive regulation of JAK-STAT cascade	12/1044	89/18670	0.00389472	0.0271504	0.0207357	AKR1B1/IL24/PECAM1/IL6/IL10RA/CCL5/OSM/CD300A/IL10/IL13/IL12B/IL5	12
BP	GO:0010818	T cell chemotaxis	6/1044	28/18670	0.00392776	0.027268	0.0208255	GPR183/PIK3CD/CCL3/CCL5/PIK3CG/CCR2	6
BP	GO:0032647	regulation of interferon-alpha production	6/1044	28/18670	0.00392776	0.027268	0.0208255	LILRA4/TLR7/HAVCR2/TLR8/IL10/MMP12	6
BP	GO:0045408	regulation of interleukin-6 biosynthetic process	6/1044	28/18670	0.00392776	0.027268	0.0208255	CD74/CLEC7A/TYROBP/PTAFR/IL1B/NLRP12	6
BP	GO:0045923	positive regulation of fatty acid metabolic process	7/1044	37/18670	0.00394435	0.0273083	0.0208563	CD74/ANXA1/TWIST1/PTGS2/NR4A3/IL1B/ABCD2	7
BP	GO:2000403	positive regulation of lymphocyte migration	7/1044	37/18670	0.00394435	0.0273083	0.0208563	AIF1/DOCK8/SPN/CCL3/CCL5/CCL4/CCR2	7
BP	GO:0050830	defense response to Gram-positive bacterium	13/1044	101/18670	0.00409272	0.0282968	0.0216113	LYZ/CAMP/ACP5/RNASE6/MPEG1/C5AR1/TNFSF8/FGR/HAVCR2/IL6/P2RX7/KLRK1/KLRC4-KLRK1	13
BP	GO:0002827	positive regulation of T-helper 1 type immune response	5/1044	20/18670	0.00414937	0.028317	0.0216267	ANXA1/CCR2/IL1B/SLC11A1/IL12B	5
BP	GO:0033005	positive regulation of mast cell activation	5/1044	20/18670	0.00414937	0.028317	0.0216267	FCER1G/GATA2/FGR/NR4A3/IL13	5
BP	GO:0033630	positive regulation of cell adhesion mediated by integrin	5/1044	20/18670	0.00414937	0.028317	0.0216267	NCKAP1L/CCL5/CD3E/P2RY12/SFRP2	5
BP	GO:0042535	positive regulation of tumor necrosis factor biosynthetic process	5/1044	20/18670	0.00414937	0.028317	0.0216267	CYBB/CLEC7A/TYROBP/SPN/CCR2	5
BP	GO:0043586	tongue development	5/1044	20/18670	0.00414937	0.028317	0.0216267	LEF1/BNC2/GLI3/SIX1/SIX4	5
BP	GO:0051580	regulation of neurotransmitter uptake	5/1044	20/18670	0.00414937	0.028317	0.0216267	SNCA/RGS2/RAB3B/ATP1A2/NOS1	5
BP	GO:0086014	atrial cardiac muscle cell action potential	5/1044	20/18670	0.00414937	0.028317	0.0216267	KCNJ5/GJA5/KCNA5/ANK2/KCNJ3	5
BP	GO:0086026	atrial cardiac muscle cell to AV node cell signaling	5/1044	20/18670	0.00414937	0.028317	0.0216267	KCNJ5/GJA5/KCNA5/ANK2/KCNJ3	5
BP	GO:0086066	atrial cardiac muscle cell to AV node cell communication	5/1044	20/18670	0.00414937	0.028317	0.0216267	KCNJ5/GJA5/KCNA5/ANK2/KCNJ3	5
BP	GO:0043900	regulation of multi-organism process	36/1044	405/18670	0.00415324	0.028317	0.0216267	LILRA2/LY86/LY96/CNR1/CD74/CARD16/LEF1/CLEC7A/FCN1/HPGDS/CXCR4/CD180/LILRB1/PTAFR/CCL3/HAVCR2/CCL5/APOBEC3G/CAV1/CCL4/P2RX7/APOBEC3H/APOE/LGALS1/SIGLEC16/PRF1/CD28/PTX3/TSPAN32/IL1B/IL12B/FCER2/AICDA/MMP12/APELA/CXCL8	36
BP	GO:0030574	collagen catabolic process	8/1044	47/18670	0.00417957	0.028317	0.0216267	MMP2/CTSK/CTSD/MMP16/MMP19/MMP8/MMP12/CTSL	8
BP	GO:0043370	regulation of CD4-positive, alpha-beta T cell differentiation	8/1044	47/18670	0.00417957	0.028317	0.0216267	CD83/CD86/SASH3/ANXA1/NCKAP1L/FOXP3/TBX21/IL12B	8
BP	GO:0046638	positive regulation of alpha-beta T cell differentiation	8/1044	47/18670	0.00417957	0.028317	0.0216267	CD83/CD86/SASH3/ANXA1/GLI3/NCKAP1L/FOXP3/IL12B	8
BP	GO:0070231	T cell apoptotic process	8/1044	47/18670	0.00417957	0.028317	0.0216267	DOCK8/FASLG/GLI3/CCL5/CD27/PDCD1/PTCRA/SLC46A2	8
BP	GO:0098868	bone growth	8/1044	47/18670	0.00417957	0.028317	0.0216267	BNC2/SCARA3/COL6A2/COL14A1/COL21A1/COL6A1/MATN3/VIT	8
BP	GO:0046849	bone remodeling	12/1044	90/18670	0.00427107	0.0288983	0.0220706	RAC2/ACP5/MITF/CTSK/HTR1B/SFRP1/DCSTAMP/IL6/P2RX7/RASSF2/GREM1/WNT16	12
BP	GO:0033627	cell adhesion mediated by integrin	10/1044	68/18670	0.00433548	0.0292558	0.0223437	LPXN/PLAU/NCKAP1L/CCL5/CD3E/PIK3CG/ITGB2/P2RY12/ITGBL1/SFRP2	10
BP	GO:0051965	positive regulation of synapse assembly	10/1044	68/18670	0.00433548	0.0292558	0.0223437	SYNDIG1/NTRK1/VSTM5/NTRK2/NTRK3/CLSTN2/SLITRK5/NLGN1/SLITRK6/NRXN1	10
BP	GO:0008360	regulation of cell shape	17/1044	150/18670	0.00435925	0.0293771	0.0224363	LST1/RHOH/HCK/PDPN/ANXA1/EPB41L3/ARHGAP15/PLEKHO1/FGR/CCL3/FMNL1/LPAR1/ERMN/ITGB2/CCL2/CCL11/CCL13	17
BP	GO:0098869	cellular oxidant detoxification	13/1044	102/18670	0.00445679	0.0299944	0.0229078	HBB/LTC4S/ALOX5AP/HBA2/CLIC2/HBA1/PTGS2/PTGS1/APOE/FBLN5/S100A9/LOXHD1/HBD	13
BP	GO:0048706	embryonic skeletal system development	15/1044	126/18670	0.0045349	0.0303723	0.0231964	PRRX1/DLX1/TWIST1/CHST11/GLI3/MMP16/SIX1/SIX4/OSR1/NOG/NKX3-2/COL11A1/PAX5/HOXD1/FGF9	15
BP	GO:0006690	icosanoid metabolic process	14/1044	114/18670	0.00453695	0.0303723	0.0231964	PLA2G4A/CD74/LTC4S/ANXA1/HPGDS/ALOX5AP/GGTA1P/PTGS2/PTGS1/ALOX5/IL1B/PTGDS/ALOX15B/ATP6V1B1	14
BP	GO:0030282	bone mineralization	14/1044	114/18670	0.00453695	0.0303723	0.0231964	GPNMB/SRGN/CCR1/TWIST1/FGR/CCL3/P2RX7/PTGS2/OMD/GATA1/OSR1/RSPO2/GREM1/IBSP	14
BP	GO:0060349	bone morphogenesis	14/1044	114/18670	0.00453695	0.0303723	0.0231964	ACP5/TWIST1/SCARA3/GLI3/COL6A2/DLX5/COL14A1/SFRP4/COL21A1/COL6A1/MMP16/MATN3/SFRP2/VIT	14
BP	GO:0051897	positive regulation of protein kinase B signaling	19/1044	176/18670	0.00458445	0.0306498	0.0234083	HPSE/RAC2/ARRB2/PIK3R5/CD86/VAV1/FGF10/PIK3CD/FGFR1/CCL3/OSM/CSF3/PIK3CG/CD28/P2RY12/FGF20/TRAT1/FGF9/IGF2	19
BP	GO:0048246	macrophage chemotaxis	7/1044	38/18670	0.00460613	0.0307361	0.0234743	C5AR1/C3AR1/STAP1/CMKLR1/CCL3/CCL5/CCL2	7
BP	GO:0031650	regulation of heat generation	4/1044	13/18670	0.00462773	0.0307361	0.0234743	CNR1/PTGER3/PTGS2/IL1B	4
BP	GO:0045078	positive regulation of interferon-gamma biosynthetic process	4/1044	13/18670	0.00462773	0.0307361	0.0234743	CLEC7A/TLR7/TLR8/IL12B	4
BP	GO:0048291	isotype switching to IgG isotypes	4/1044	13/18670	0.00462773	0.0307361	0.0234743	PTPRC/FOXP3/CD28/TBX21	4
BP	GO:0072672	neutrophil extravasation	4/1044	13/18670	0.00462773	0.0307361	0.0234743	PECAM1/PIK3CD/PIK3CG/XG	4
BP	GO:0019229	regulation of vasoconstriction	9/1044	58/18670	0.00463837	0.0307664	0.0234974	P2RX1/GJA5/PTAFR/CAV1/KCNA5/PTGS2/HRH2/ATP1A2/HTR2A	9
BP	GO:0010575	positive regulation of vascular endothelial growth factor production	6/1044	29/18670	0.00472205	0.0310368	0.0237039	HPSE/C5AR1/C3AR1/IL6/PTGS2/IL1B	6
BP	GO:0010644	cell communication by electrical coupling	6/1044	29/18670	0.00472205	0.0310368	0.0237039	GJA5/CAV1/HRC/CASQ2/ATP1A2/KCNA1	6
BP	GO:0010882	regulation of cardiac muscle contraction by calcium ion signaling	6/1044	29/18670	0.00472205	0.0310368	0.0237039	CLIC2/ANK2/HRC/PLN/CASQ2/ATP1A2	6
BP	GO:0042226	interleukin-6 biosynthetic process	6/1044	29/18670	0.00472205	0.0310368	0.0237039	CD74/CLEC7A/TYROBP/PTAFR/IL1B/NLRP12	6
BP	GO:0050974	detection of mechanical stimulus involved in sensory perception	6/1044	29/18670	0.00472205	0.0310368	0.0237039	CXCR4/TRPA1/NTRK1/HTR2A/COL11A1/KCNA1	6
BP	GO:0070229	negative regulation of lymphocyte apoptotic process	6/1044	29/18670	0.00472205	0.0310368	0.0237039	CD74/DOCK8/CCL5/CD27/PTCRA/SLC46A2	6
BP	GO:0072538	T-helper 17 type immune response	6/1044	29/18670	0.00472205	0.0310368	0.0237039	BATF/IL6/FOXP3/LY9/TBX21/IL12B	6
BP	GO:0035821	modification of morphology or physiology of other organism	18/1044	164/18670	0.00479571	0.03148	0.0240424	LYZ/CAMP/LEF1/CLEC7A/MPEG1/CCL3/CCL5/CCL4/P2RX7/APOE/CD209/PRF1/PTX3/GNLY/S100A9/CCL13/NTRK3/FCER2	18
BP	GO:0032963	collagen metabolic process	14/1044	115/18670	0.00490736	0.0321712	0.0245702	MMP2/ARRB2/CTSK/CTSD/CIITA/IL6/VIM/P2RX7/MMP16/MFAP4/MMP19/MMP8/MMP12/CTSL	14
BP	GO:1904894	positive regulation of STAT cascade	12/1044	92/18670	0.00511104	0.0334631	0.025557	AKR1B1/IL24/PECAM1/IL6/IL10RA/CCL5/OSM/CD300A/IL10/IL13/IL12B/IL5	12
BP	GO:0071804	cellular potassium ion transport	22/1044	217/18670	0.00514094	0.033572	0.0256401	KCNMA1/PKD2L1/KCNJ5/TREM2/KCNMB1/CAV1/KCNA5/KCNJ15/ANK2/SLC1A3/KCND2/P2RY12/ACTN2/KCNQ5/CASQ2/KCNK3/KCNA3/ATP1A2/KCNJ3/KCNJ6/NETO1/KCNA1	22
BP	GO:0071805	potassium ion transmembrane transport	22/1044	217/18670	0.00514094	0.033572	0.0256401	KCNMA1/PKD2L1/KCNJ5/TREM2/KCNMB1/CAV1/KCNA5/KCNJ15/ANK2/SLC1A3/KCND2/P2RY12/ACTN2/KCNQ5/CASQ2/KCNK3/KCNA3/ATP1A2/KCNJ3/KCNJ6/NETO1/KCNA1	22
BP	GO:0034764	positive regulation of transmembrane transport	21/1044	204/18670	0.00518803	0.0337923	0.0258084	SNCA/CAPN3/STAC/TREM2/KCNMB1/PTAFR/P2RX7/ANK2/TRPC6/JPH2/CCR2/NR4A3/ACTN2/CCL2/BDKRB1/IL13/CASQ1/ARC/NOS1/ITLN1/KCNA1	21
BP	GO:0035265	organ growth	21/1044	204/18670	0.00518803	0.0337923	0.0258084	BASP1/MAEL/SASH3/FGF10/RGS2/PSAP/BNC2/SCARA3/FGFR1/COL6A2/COL14A1/COL21A1/COL6A1/FGF20/MATN3/TENM4/PI16/RSPO2/NOG/VIT/FGF9	21
BP	GO:0030502	negative regulation of bone mineralization	5/1044	21/18670	0.00519889	0.0338195	0.0258291	SRGN/CCR1/CCL3/GATA1/GREM1	5
BP	GO:0002576	platelet degranulation	15/1044	128/18670	0.00525441	0.0341368	0.0260715	CFD/FCER1G/P2RX1/PLEK/PECAM1/TIMP3/SRGN/PSAP/SELP/PCDH7/ACTN2/ITGA2B/VWF/MMRN1/IGF2	15
BP	GO:0034109	homotypic cell-cell adhesion	11/1044	81/18670	0.00529583	0.0343178	0.0262097	HBB/PLEK/PDPN/CCL5/PIK3CG/LGALS1/P2RY12/TSPAN32/XG/GATA1/ITGA2B	11
BP	GO:0048708	astrocyte differentiation	11/1044	81/18670	0.00529583	0.0343178	0.0262097	ROR1/C5AR1/TREM2/IL6/VIM/FPR2/C1QA/IL1B/NTRK3/NOG/S100A8	11
BP	GO:0051930	regulation of sensory perception of pain	7/1044	39/18670	0.00534826	0.0344999	0.0263488	NMUR2/PTAFR/CCL3/ADORA1/IL10/TMEM100/SCN11A	7
BP	GO:0060306	regulation of membrane repolarization	7/1044	39/18670	0.00534826	0.0344999	0.0263488	GJA5/SCN4B/SCN1B/CAV1/KCNA5/ANK2/CASQ2	7
BP	GO:0033077	T cell differentiation in thymus	10/1044	70/18670	0.00535121	0.0344999	0.0263488	CD74/DOCK2/PTPRC/GLI3/CD3D/MAFB/FOXP3/CD3E/CD28/TESPA1	10
BP	GO:2001259	positive regulation of cation channel activity	10/1044	70/18670	0.00535121	0.0344999	0.0263488	STAC/TREM2/ANK2/JPH2/CCR2/ACTN2/CCL2/CASQ1/ARC/KCNA1	10
BP	GO:0050807	regulation of synapse organization	22/1044	218/18670	0.00542552	0.0349345	0.0266807	SYNDIG1/NRCAM/SNCA/ROBO2/ZNF804A/IL10RA/NTRK1/APOE/VSTM5/NTRK2/IL10/SIX1/SIX4/FCGR2B/ARC/NTRK3/CLSTN2/SLITRK5/NLGN1/LRFN5/SLITRK6/NRXN1	22
BP	GO:0008347	glial cell migration	8/1044	49/18670	0.00543314	0.0349391	0.0266842	GPR183/TREM2/STAP1/CCL3/GLI3/CCR2/P2RY12/CCL2	8
BP	GO:0002828	regulation of type 2 immune response	6/1044	30/18670	0.00562838	0.0359662	0.0274686	CD74/CD86/ANXA1/IL6/CCR2/TBX21	6
BP	GO:0032607	interferon-alpha production	6/1044	30/18670	0.00562838	0.0359662	0.0274686	LILRA4/TLR7/HAVCR2/TLR8/IL10/MMP12	6
BP	GO:0046640	regulation of alpha-beta T cell proliferation	6/1044	30/18670	0.00562838	0.0359662	0.0274686	PTPRC/RASAL3/CD3E/CCR2/CD28/IL12B	6
BP	GO:0048265	response to pain	6/1044	30/18670	0.00562838	0.0359662	0.0274686	NMUR2/TRPA1/NTRK1/THBS4/PRKCG/TACR1	6
BP	GO:0048873	homeostasis of number of cells within a tissue	6/1044	30/18670	0.00562838	0.0359662	0.0274686	GATA2/SASH3/LIPA/P2RX7/CCR2/GATA1	6
BP	GO:0043266	regulation of potassium ion transport	13/1044	105/18670	0.00570785	0.036428	0.0278214	TREM2/KCNMB1/CAV1/KCNA5/ANK2/ADORA1/ACTN2/CASQ2/HTR2A/NOS1/NETO1/ADCYAP1/KCNA1	13
BP	GO:0050679	positive regulation of epithelial cell proliferation	21/1044	206/18670	0.00579602	0.0369442	0.0282156	GATA2/FGF10/C5AR1/TNFSF12/TWIST1/C5AR2/SFRP1/FGFR1/CCL5/DLX5/HTR2B/NR4A3/IL10/ODAM/CCL11/THBS4/OSR1/NOG/MMP12/APELA/FGF9	21
BP	GO:0051224	negative regulation of protein transport	20/1044	193/18670	0.00583646	0.0371551	0.0283767	CD22/APOD/CARD16/ANXA1/SRGN/LILRB1/C5AR2/SFRP1/PTPN22/BANK1/TLR8/FOXP3/APOE/CD200R1/IL10/IL1B/FCGR2B/NLRP12/NLRP7/SIAH3	20
BP	GO:1901216	positive regulation of neuron death	12/1044	94/18670	0.00607757	0.0386036	0.0294829	SNCA/CTSZ/TYROBP/GRIK5/FASLG/CCL3/C1QA/ADORA1/ITGB2/GRIK2/FCGR2B/ITGAM	12
BP	GO:0097237	cellular response to toxic substance	24/1044	247/18670	0.00607925	0.0386036	0.0294829	SPI1/HBB/CYBB/LTC4S/ANXA1/PSAP/ALOX5AP/HBA2/CLIC2/HBA1/KCNMB1/IL6/NTRK1/PTGS2/PTGS1/TRPC6/APOE/NR4A3/IL10/FBLN5/S100A9/CERS1/LOXHD1/HBD	24
BP	GO:0042036	negative regulation of cytokine biosynthetic process	7/1044	40/18670	0.0061765	0.0390459	0.0298207	TYROBP/LILRB1/PTPRC/IL6/FOXP3/IL10/NLRP12	7
BP	GO:0051931	regulation of sensory perception	7/1044	40/18670	0.0061765	0.0390459	0.0298207	NMUR2/PTAFR/CCL3/ADORA1/IL10/TMEM100/SCN11A	7
BP	GO:0022408	negative regulation of cell-cell adhesion	19/1044	181/18670	0.00619036	0.0390459	0.0298207	TNFAIP8L2/GPNMB/CD74/CD86/ANXA1/LILRB1/SPN/GLI3/HAVCR2/PTPN22/FOXP3/CD300A/VSIG4/CTLA4/IL10/TBX21/TIGIT/FCGR2B/PLA2G2D	19
BP	GO:0001771	immunological synapse formation	4/1044	14/18670	0.00619518	0.0390459	0.0298207	DOCK8/DOCK2/HAVCR2/PRF1	4
BP	GO:0099171	presynaptic modulation of chemical synaptic transmission	4/1044	14/18670	0.00619518	0.0390459	0.0298207	CNR1/HTR1B/PRKCB/PRKCG	4
BP	GO:1900121	negative regulation of receptor binding	4/1044	14/18670	0.00619518	0.0390459	0.0298207	LEF1/CRTAC1/IL10/NOG	4
BP	GO:0045723	positive regulation of fatty acid biosynthetic process	5/1044	22/18670	0.00642312	0.0404321	0.0308794	CD74/ANXA1/PTGS2/IL1B/ABCD2	5
BP	GO:0007259	JAK-STAT cascade	17/1044	156/18670	0.00645892	0.0405724	0.0309866	AKR1B1/IL24/PECAM1/PTPRC/IL6/IL10RA/CCL5/CAV1/OSM/CD300A/CCR2/IL10/CCL2/IL13/IL12B/NEUROD1/IL5	17
BP	GO:1901215	negative regulation of neuron death	21/1044	208/18670	0.00646144	0.0405724	0.0309866	ARRB2/GPNMB/SNCA/C5AR1/DLX1/NTRK1/CSF3/APOE/NTRK2/CD200R1/FGF20/NR4A3/IL10/CCL2/SIX1/SIX4/GRIK2/IL13/PRKCG/CHL1/TIGAR	21
BP	GO:0090303	positive regulation of wound healing	9/1044	61/18670	0.00650881	0.0408192	0.031175	HPSE/CLEC7A/PLEK/CAPN3/PDPN/ANXA1/CXCR4/SELP/THBD	9
BP	GO:0007269	neurotransmitter secretion	18/1044	169/18670	0.00654033	0.0408887	0.0312281	SLC18A2/CNR1/STX11/SNCA/P2RX1/HTR1B/GRIK5/MCTP1/SNCG/PRKCB/P2RX7/RPH3A/PRKCG/PPFIA2/HTR2A/NLGN1/NRXN1/GRM4	18
BP	GO:0002532	production of molecular mediator involved in inflammatory response	10/1044	72/18670	0.00654412	0.0408887	0.0312281	APOD/BTK/FCER1G/CLEC7A/P2RX1/GBP5/ALOX5/CD96/ABCD2/NLRP7	10
BP	GO:0050805	negative regulation of synaptic transmission	10/1044	72/18670	0.00654412	0.0408887	0.0312281	SNCA/HTR1B/PTGS2/ADORA1/IL1B/GRIK2/ARC/HTR2A/CNR2/ADCY8	10
BP	GO:0002724	regulation of T cell cytokine production	6/1044	31/18670	0.00665541	0.0412782	0.0315256	SASH3/IL6/FOXP3/CCR2/TBX21/IL1B	6
BP	GO:0010543	regulation of platelet activation	6/1044	31/18670	0.00665541	0.0412782	0.0315256	FCER1G/PLEK/PDPN/SELP/APOE/THBD	6
BP	GO:0043304	regulation of mast cell degranulation	6/1044	31/18670	0.00665541	0.0412782	0.0315256	RAC2/FCER1G/GATA2/FGR/CD300A/IL13	6
BP	GO:0050849	negative regulation of calcium-mediated signaling	6/1044	31/18670	0.00665541	0.0412782	0.0315256	CD22/PLEK/CLIC2/CASQ2/MYOZ2/ACTN3	6
BP	GO:0090075	relaxation of muscle	6/1044	31/18670	0.00665541	0.0412782	0.0315256	KCNMA1/RGS2/ADORA1/HRC/PLN/ATP1A2	6
BP	GO:0099625	ventricular cardiac muscle cell membrane repolarization	6/1044	31/18670	0.00665541	0.0412782	0.0315256	KCNJ5/GJA5/SCN4B/SCN1B/ANK2/KCNJ3	6
BP	GO:1904064	positive regulation of cation transmembrane transport	16/1044	144/18670	0.00673569	0.041725	0.0318668	SNCA/CAPN3/STAC/TREM2/KCNMB1/ANK2/JPH2/CCR2/ACTN2/CCL2/BDKRB1/IL13/CASQ1/ARC/NOS1/KCNA1	16
BP	GO:0099643	signal release from synapse	18/1044	170/18670	0.00694452	0.0429239	0.0327825	SLC18A2/CNR1/STX11/SNCA/P2RX1/HTR1B/GRIK5/MCTP1/SNCG/PRKCB/P2RX7/RPH3A/PRKCG/PPFIA2/HTR2A/NLGN1/NRXN1/GRM4	18
BP	GO:0021545	cranial nerve development	8/1044	51/18670	0.00695467	0.0429239	0.0327825	GLI3/NTRK1/LPAR1/MAFB/SLC1A3/SIX1/SIX4/SLITRK6	8
BP	GO:0090102	cochlea development	8/1044	51/18670	0.00695467	0.0429239	0.0327825	CALB1/GATA2/PSAP/SIX1/KCNK3/NTRK3/FRZB/SLITRK6	8
BP	GO:0032147	activation of protein kinase activity	30/1044	333/18670	0.00697441	0.0429933	0.0328355	CD74/NRK/FGF10/C5AR1/CXCR4/PDE6G/PTPRC/NCKAP1L/CCL5/NTRK1/LPAR1/CCDC88A/P2RX7/MAP4K1/ADORA1/PRKAR2B/CD300A/ALK/IL1B/WNT7B/FPR1/SLC11A1/ADCY2/IL12B/NTRK3/GREM1/ANGPT4/ADCY8/PROK2/GRM4	30
BP	GO:0034122	negative regulation of toll-like receptor signaling pathway	7/1044	41/18670	0.00709667	0.0436937	0.0333704	LILRA2/CD300LF/LY96/ARRB2/LILRA4/RAB7B/CD300A	7
BP	GO:0033555	multicellular organismal response to stress	10/1044	73/18670	0.0072131	0.0443028	0.0338356	NMUR2/TRPA1/NTRK1/APOE/GRIK2/THBS4/PRKCG/TACR1/NOS1/ADCYAP1	10
BP	GO:1903524	positive regulation of blood circulation	10/1044	73/18670	0.0072131	0.0443028	0.0338356	GJA5/RGS2/PTAFR/CAV1/PTGER2/PTGS2/HRH2/HRC/HTR2A/APELA	10
BP	GO:0002260	lymphocyte homeostasis	9/1044	62/18670	0.00724603	0.0443973	0.0339078	GAPT/CD74/NCKAP1L/P2RX7/TNFRSF17/FOXP3/GPR174/SLC46A2/TNFRSF13B	9
BP	GO:1902305	regulation of sodium ion transmembrane transport	9/1044	62/18670	0.00724603	0.0443973	0.0339078	SCN2B/SCN4B/SCN1B/FXYD6/HECW1/ATP1A2/OSR1/NOS1/NETO1	9
BP	GO:1904950	negative regulation of establishment of protein localization	20/1044	197/18670	0.00729299	0.044631	0.0340863	CD22/APOD/CARD16/ANXA1/SRGN/LILRB1/C5AR2/SFRP1/PTPN22/BANK1/TLR8/FOXP3/APOE/CD200R1/IL10/IL1B/FCGR2B/NLRP12/NLRP7/SIAH3	20
BP	GO:0009581	detection of external stimulus	15/1044	133/18670	0.00746253	0.0456134	0.0348365	PKD2L1/ARRB2/GNGT2/CXCR4/TRPA1/PDE6G/NTRK1/ADORA1/PPEF1/RCVRN/TRPM3/HTR2A/COL11A1/KCNA1/PDC	15
BP	GO:0002028	regulation of sodium ion transport	11/1044	85/18670	0.00761781	0.0465063	0.0355185	SCN2B/SCN4B/SCN1B/CNTN1/P2RX7/FXYD6/HECW1/ATP1A2/OSR1/NOS1/NETO1	11
BP	GO:0055123	digestive system development	16/1044	146/18670	0.00766909	0.046763	0.0357145	CLMP/FGF10/SFRP1/GLI3/COL3A1/HRH2/MIXL1/SFRP2/SPDEF/DNAAF1/TIGAR/NKX3-2/ALDH1A2/FGF9/IGF2/CXCL8	16
BP	GO:0060541	respiratory system development	20/1044	198/18670	0.0076999	0.0468943	0.0358148	BASP1/LEF1/CTSZ/FGF10/PDPN/LIPA/FGFR1/GLI3/DLX5/CRISPLD2/SIX1/SIX4/WNT7B/IL13/RSPO2/SPDEF/DNAAF1/NOG/ALDH1A2/FGF9	20
BP	GO:0010038	response to metal ion	32/1044	364/18670	0.00774793	0.0469883	0.0358866	MCOLN1/KCNMA1/NCF1/CYBB/SNCA/KRT14/CAPN3/HVCN1/ALOX5AP/RYR1/KCNMB1/VCAM1/CAV1/P2RX7/PTGS2/C1QA/FABP4/CYBRD1/DUSP1/PLN/CASQ2/KCNK3/DLG2/CACNA1G/TIGAR/NLGN1/PGAM2/ADCY8/TFF1/SLFN14/S100A8/KCNA1	32
BP	GO:0032814	regulation of natural killer cell activation	6/1044	32/18670	0.00781175	0.0469883	0.0358866	ZNF683/TYROBP/HAVCR2/PTPN22/TOX/IL12B	6
BP	GO:0033006	regulation of mast cell activation involved in immune response	6/1044	32/18670	0.00781175	0.0469883	0.0358866	RAC2/FCER1G/GATA2/FGR/CD300A/IL13	6
BP	GO:0045907	positive regulation of vasoconstriction	6/1044	32/18670	0.00781175	0.0469883	0.0358866	GJA5/PTAFR/CAV1/PTGS2/HRH2/HTR2A	6
BP	GO:0060325	face morphogenesis	6/1044	32/18670	0.00781175	0.0469883	0.0358866	MMP2/CRISPLD1/LEF1/DLX5/CRISPLD2/NOG	6
BP	GO:2000778	positive regulation of interleukin-6 secretion	6/1044	32/18670	0.00781175	0.0469883	0.0358866	LILRA2/AIF1/TWIST1/TLR8/IL1B/LPL	6
BP	GO:0015872	dopamine transport	8/1044	52/18670	0.00782633	0.0469883	0.0358866	SLC18A2/CNR1/SNCA/HTR1B/SNCG/FGF20/RAB3B/HTR2A	8
BP	GO:2000649	regulation of sodium ion transmembrane transporter activity	8/1044	52/18670	0.00782633	0.0469883	0.0358866	SCN2B/SCN4B/SCN1B/FXYD6/HECW1/ATP1A2/OSR1/NETO1	8
BP	GO:0009595	detection of biotic stimulus	5/1044	23/18670	0.00783603	0.0469883	0.0358866	LY96/CLEC7A/TREM2/NLRC4/CRTAM	5
BP	GO:0036037	CD8-positive, alpha-beta T cell activation	5/1044	23/18670	0.00783603	0.0469883	0.0358866	CLEC4A/TNFSF8/LILRB1/NCKAP1L/EOMES	5
BP	GO:0050995	negative regulation of lipid catabolic process	5/1044	23/18670	0.00783603	0.0469883	0.0358866	HCAR2/CNR1/ADORA1/PIK3CG/IL1B	5
BP	GO:0051043	regulation of membrane protein ectodomain proteolysis	5/1044	23/18670	0.00783603	0.0469883	0.0358866	TIMP3/APOE/TIMP2/IL10/IL1B	5
BP	GO:0051589	negative regulation of neurotransmitter transport	5/1044	23/18670	0.00783603	0.0469883	0.0358866	SNCA/HTR1B/RGS2/LILRB1/NOS1	5
BP	GO:1903036	positive regulation of response to wounding	10/1044	74/18670	0.00793372	0.0475178	0.036291	HPSE/CLEC7A/PLEK/CAPN3/PDPN/ANXA1/CXCR4/SELP/THBD/NTRK3	10
BP	GO:0051402	neuron apoptotic process	23/1044	239/18670	0.00798066	0.0475435	0.0363106	ARRB2/SNCA/CTSZ/TYROBP/GRIK5/C5AR1/DLX1/FASLG/CCL3/NTRK1/SCN2A/APOE/NTRK2/FGF20/NR4A3/CCL2/SIX1/SIX4/GRIK2/ITGAM/PRKCG/CHL1/GRM4	23
BP	GO:0048565	digestive tract development	15/1044	134/18670	0.00798223	0.0475435	0.0363106	CLMP/FGF10/SFRP1/GLI3/COL3A1/HRH2/MIXL1/SFRP2/SPDEF/DNAAF1/TIGAR/NKX3-2/ALDH1A2/FGF9/CXCL8	15
BP	GO:0002716	negative regulation of natural killer cell mediated immunity	4/1044	15/18670	0.00807891	0.0475435	0.0363106	ARRB2/LILRB1/HAVCR2/CD96	4
BP	GO:0007638	mechanosensory behavior	4/1044	15/18670	0.00807891	0.0475435	0.0363106	ETV1/SLC1A3/SLITRK6/NRXN1	4
BP	GO:0010759	positive regulation of macrophage chemotaxis	4/1044	15/18670	0.00807891	0.0475435	0.0363106	C5AR1/C3AR1/CMKLR1/CCL5	4
BP	GO:0015671	oxygen transport	4/1044	15/18670	0.00807891	0.0475435	0.0363106	HBB/HBA2/HBA1/HBD	4
BP	GO:0030852	regulation of granulocyte differentiation	4/1044	15/18670	0.00807891	0.0475435	0.0363106	EVI2B/LEF1/C1QC/IL5	4
BP	GO:0033008	positive regulation of mast cell activation involved in immune response	4/1044	15/18670	0.00807891	0.0475435	0.0363106	FCER1G/GATA2/FGR/IL13	4
BP	GO:0035067	negative regulation of histone acetylation	4/1044	15/18670	0.00807891	0.0475435	0.0363106	SPI1/SNCA/TWIST1/FOXP3	4
BP	GO:0043306	positive regulation of mast cell degranulation	4/1044	15/18670	0.00807891	0.0475435	0.0363106	FCER1G/GATA2/FGR/IL13	4
BP	GO:0043584	nose development	4/1044	15/18670	0.00807891	0.0475435	0.0363106	GLI3/DLX5/SIX1/SIX4	4
BP	GO:0045342	MHC class II biosynthetic process	4/1044	15/18670	0.00807891	0.0475435	0.0363106	SPI1/CIITA/IL10/SLC11A1	4
BP	GO:0046851	negative regulation of bone remodeling	4/1044	15/18670	0.00807891	0.0475435	0.0363106	SFRP1/IL6/P2RX7/GREM1	4
BP	GO:0072075	metanephric mesenchyme development	4/1044	15/18670	0.00807891	0.0475435	0.0363106	BASP1/SIX1/SIX4/OSR1	4
BP	GO:2000484	positive regulation of interleukin-8 secretion	4/1044	15/18670	0.00807891	0.0475435	0.0363106	FCN1/CD244/FFAR2/CD2	4
BP	GO:0097028	dendritic cell differentiation	7/1044	42/18670	0.00811457	0.0476425	0.0363863	SPI1/BATF/LILRB1/TREM2/DCSTAMP/FCGR2B/GATA1	7
BP	GO:0099622	cardiac muscle cell membrane repolarization	7/1044	42/18670	0.00811457	0.0476425	0.0363863	KCNJ5/GJA5/SCN4B/SCN1B/KCNA5/ANK2/KCNJ3	7
BP	GO:0031032	actomyosin structure organization	20/1044	199/18670	0.00812505	0.0476487	0.036391	PHACTR1/GPR65/CAPN3/ARHGAP28/EPB41L3/WAS/SFRP1/LDB3/LPAR1/CNN1/LMOD1/ACTN2/ELN/SIX4/CASQ2/MYOZ2/ACTC1/CASQ1/NEB/TNNT3	20
BP	GO:0007498	mesoderm development	15/1044	135/18670	0.00853034	0.0499676	0.038162	HCK/BTK/LEF1/EYA2/FGFR1/IKZF1/NR4A3/IKZF3/MIXL1/OSR1/SFRP2/EOMES/NOG/APELA/HAND1	15

## Sheet: S4
Table-S5: GSVA scores of HALLMARK pathways in liver metastases and primary lesions (125 samples)
HALLMARK_PATHWAYS	P01_C	P02_C2	P04_C	P05_C	P09_C2	P10_C1	P12_C1	P13_C2	P16_C1	P17_C1	P18_C	P19_C1	P20_C1	P21_C1	P22_C1	P23_C1	P24_C1	P25_C1	P28_C1	P29_C1	P30_C1	P31_C2	P32_C1	P33_C1	P35_C1	P36_C1	P37_C1	P38_C	P40_C2	P43_C	P44_C1	P46_C	P49_C1	P50_C1	P53_C1	P01_L1	P02_L1	P02_L2	P03_L2	P03_L3	P03_L4	P03_L5	P04_L	P05_L1	P05_L2	P05_L4	P05_L5	P06_L2	P07_L1
HALLMARK_ADIPOGENESIS	-0.171667	-0.116827	-0.367438	-0.165993	-0.0565477	-0.441066	-0.415029	0.0573444	-0.142551	0.285966	0.288121	0.092642	0.25317	-0.181446	0.0265961	-0.193417	0.258609	-0.0426678	-0.525362	0.130551	0.195389	0.30701	0.314728	0.0483826	-0.065333	0.141155	0.0139451	0.133601	0.199495	-0.0092284	-0.0102286	0.201892	-0.0779508	0.121896	0.0724752	-0.214566	0.0523585	-0.211566	-0.119537	-0.0561265	-0.115257	-0.105659	-0.346414	0.224049	0.123529	0.248075	0.153508	-0.0925469	-0.121436
HALLMARK_ALLOGRAFT_REJECTION	0.147329	-0.109933	-0.360701	-0.395511	-0.217954	-0.273181	0.112496	-0.480321	0.153528	-0.25819	-0.173426	-0.427097	0.153423	-0.451921	-0.524148	0.503725	0.163346	-0.427783	0.273236	-0.477593	0.472537	-0.316227	-0.39045	-0.188673	-0.533472	-0.402882	-0.340049	0.377141	-0.236416	-0.0295503	-0.208679	-0.233204	-0.286515	-0.217189	-0.196899	0.460695	0.128252	-0.444893	-0.238807	-0.308143	-0.434795	-0.39062	-0.634883	-0.366818	-0.262622	-0.297707	-0.23112	-0.427666	-0.343688
HALLMARK_ANDROGEN_RESPONSE	0.0240862	0.476203	-0.382281	-0.481212	-0.316897	-0.459487	-0.165963	0.124123	0.0547379	0.0204513	0.153306	-0.17213	-0.160443	-0.042204	-0.286358	0.124139	0.185474	-0.3266	-0.22453	-0.0544346	0.0764504	-0.0191638	-0.0646015	-0.0913101	-0.273073	-0.180432	0.134861	0.203311	0.251509	-0.0579755	-0.236189	0.0170562	-0.142443	-0.235326	0.125565	-2.42731e-05	0.395208	0.355632	0.309286	0.157957	0.167832	0.0455611	-0.382891	0.255635	0.249434	0.270183	0.230023	-0.355077	-0.236866
HALLMARK_ANGIOGENESIS	-0.0316744	0.35969	-0.52818	-0.528411	-0.225511	0.193594	0.0672161	0.019863	-0.06056	-0.605546	-0.248472	-0.443097	-0.568482	0.397449	-0.535626	0.589941	-0.4122	-0.0926879	0.179268	0.0964836	-0.548801	-0.479142	-0.4908	-0.355192	-0.529042	-0.35985	-0.0338571	-0.237336	-0.0074487	-0.374025	-0.505116	-0.465632	0.00190611	-0.585689	-0.451897	0.219778	0.296139	0.0825002	-0.178973	-0.349448	-0.346793	-0.261571	-0.53245	-0.0761792	0.243214	-0.00419454	-0.155151	-0.341476	-0.264502
HALLMARK_APICAL_JUNCTION	0.0023337	0.224051	0.0739303	-0.0384015	0.259075	0.200289	0.283386	-0.0180072	0.193231	-0.0868883	-0.0196495	-0.213361	-0.168461	-0.0301175	-0.320472	0.234614	-0.186279	0.190406	0.152106	0.172039	-0.00290867	-0.0983929	-0.0299068	-0.246128	-0.215466	-0.0842164	0.163885	0.102738	0.223924	-0.120889	-0.249304	0.203726	0.184115	-0.434144	-0.0666167	-0.296525	-0.136504	-0.151311	-0.26972	-0.389565	-0.342441	-0.433759	-0.365982	-0.0940296	0.253653	-0.140437	-0.123105	-0.421598	-0.192456
HALLMARK_APICAL_SURFACE	0.0683355	0.0344568	-0.0770821	-0.0986294	0.155009	-0.00519136	0.126529	0.134899	0.162799	-0.0130934	-0.0881494	-0.22088	-0.0843563	0.0738664	-0.342496	0.289414	-0.10924	0.133405	0.292558	0.0539096	-0.0831454	0.0201861	-0.0827619	-0.0251952	-0.286808	-0.0809132	0.160864	0.161773	0.18982	-0.134658	-0.23754	0.0777597	0.0096602	-0.416571	0.108329	-0.423781	-0.119375	-0.288677	-0.400466	-0.37419	-0.422052	-0.260705	-0.400121	0.135048	0.142771	0.0343293	-0.0571362	-0.304678	-0.114658
HALLMARK_APOPTOSIS	-0.00867565	0.253826	-0.236138	-0.439226	-0.211917	-0.0997476	-0.291078	-0.0812979	0.00109192	-0.261388	-0.0593989	-0.290567	-0.242805	-0.063166	-0.383482	0.372107	0.0124255	-0.0573342	-0.0996297	-0.18989	-0.0670972	-0.144584	-0.256558	-0.300599	-0.375588	-0.29496	-0.113229	0.174938	0.100653	-0.16129	-0.0916269	-0.223518	-0.12982	-0.291205	0.0943523	-0.0139099	0.0504687	-0.142307	-0.00477384	-0.174065	-0.0539212	-0.237892	-0.448868	-0.113754	0.244806	0.147205	0.0771724	-0.43398	-0.132434
HALLMARK_BILE_ACID_METABOLISM	-0.234598	-0.191615	-0.402091	-0.295232	-0.444977	-0.3633	-0.423321	-0.230806	-0.303191	-0.0387427	-0.103121	-0.240513	-0.0346067	-0.425112	-0.14274	-0.402328	-0.0331258	-0.298449	-0.48335	-0.178666	0.0877132	0.0431211	0.0182414	-0.160367	-0.217633	-0.1345	-0.181158	-0.386307	-0.196624	-0.2517	-0.303337	-0.164086	-0.288375	-0.0768704	-0.183795	0.0574704	0.446259	-0.140981	0.309193	0.2742	0.0657549	0.236676	-0.0376611	0.545224	0.120826	0.510821	0.446658	0.44209	0.274362
HALLMARK_CHOLESTEROL_HOMEOSTASIS	-0.225526	0.0510957	-0.257284	-0.483587	-0.206628	-0.406502	-0.464241	0.329887	-0.458557	-0.193135	0.235288	0.070425	-0.357136	0.297842	-0.17929	-0.199548	0.263988	-0.242133	-0.487263	0.162455	-0.413169	0.202045	-0.246425	-0.0598156	-0.0704619	-0.343215	-0.38651	-0.082271	0.187789	-0.0830251	-0.0392082	-0.253278	-0.452758	-0.112544	0.261808	0.0031103	0.154866	-0.00622542	0.191257	0.0134414	0.00807792	-0.113818	-0.203481	0.512909	0.543385	0.529253	0.517505	-0.0433483	0.189206
HALLMARK_COAGULATION	0.0501531	-0.111758	-0.454099	-0.517707	-0.412211	-0.171166	-0.196618	-0.414503	-0.285009	-0.400254	-0.320963	-0.452491	-0.425819	-0.240416	-0.466228	0.13121	-0.318887	-0.249359	-0.158499	-0.41881	-0.345472	-0.177567	-0.402505	-0.373538	-0.523637	-0.313393	-0.308041	-0.222382	-0.297968	-0.43625	-0.422304	-0.296018	-0.274111	-0.431297	-0.32125	0.33144	0.299484	-0.432741	0.244693	0.0732817	-0.099386	0.088452	-0.42643	0.294808	0.075886	0.341839	0.301464	0.0555763	-0.0231585
HALLMARK_COMPLEMENT	0.020392	0.00241079	-0.40696	-0.459645	-0.337406	-0.266616	-0.106994	-0.273698	-0.0261896	-0.226306	-0.0995128	-0.32016	-0.136205	-0.254711	-0.50601	0.370106	-0.0417865	-0.396664	-0.0430061	-0.456505	0.196963	-0.175214	-0.304231	-0.262269	-0.493303	-0.371953	-0.219355	0.1223	-0.0620644	-0.197376	-0.345191	-0.200615	-0.229718	-0.32265	-0.206385	0.165992	0.126462	-0.286317	-0.0579989	-0.154016	-0.188747	-0.161612	-0.530133	-0.0128304	-0.00348921	0.0614938	0.0906585	-0.346761	-0.274211
HALLMARK_DNA_REPAIR	-0.227864	0.268643	-0.472914	-0.45328	-0.353314	-0.322751	-0.42836	0.469846	-0.244112	-0.260061	0.0664328	0.44675	-0.426929	-0.0971225	0.0282409	0.217857	0.312776	0.197063	-0.50812	0.363226	-0.297926	-0.246748	-0.363464	0.167895	0.259807	-0.306799	-0.32875	-0.356104	0.204223	0.341232	0.344718	-0.436484	-0.00767918	0.272017	0.262005	-0.0401399	-0.113027	0.260003	-0.0354857	0.0337042	0.180038	-0.0591143	0.137193	-0.00912551	0.436343	-0.0231709	-0.17659	-0.493424	-0.11967
HALLMARK_E2F_TARGETS	-0.264773	0.627425	-0.546911	-0.680271	-0.397764	-0.650314	-0.462399	0.65851	-0.427938	-0.37486	0.31429	0.675428	-0.548632	-0.015596	-0.0694754	0.248603	0.496341	0.326311	-0.471067	0.606229	-0.296416	-0.512129	-0.547238	0.557121	0.580927	-0.544988	-0.432315	-0.417719	0.551934	0.646289	0.612169	-0.576557	-0.468502	0.255198	0.609203	-0.291128	0.2564	0.579684	0.509135	0.631829	0.689623	0.579288	0.470108	0.271446	0.528123	0.316045	0.207325	-0.645811	0.165149
HALLMARK_EPITHELIAL_MESENCHYMAL_TRANSITION	0.277155	0.389225	-0.149296	-0.441277	0.178829	0.412509	0.38943	-0.0202925	0.295426	-0.522089	-0.426575	-0.490036	-0.517763	0.251118	-0.656986	0.587381	-0.491424	0.281904	0.54117	0.224503	-0.41528	-0.368646	-0.51661	-0.553316	-0.593503	-0.152795	0.272142	-0.0402145	0.266706	-0.459558	-0.573196	-0.283518	0.213488	-0.617897	-0.508806	0.261573	-0.127276	-0.384873	-0.251417	-0.499936	-0.520452	-0.535726	-0.650256	-0.300176	0.193938	-0.137105	-0.182483	-0.502537	-0.444091
HALLMARK_ESTROGEN_RESPONSE_EARLY	-0.258535	0.0426151	-0.2742	-0.256128	-0.187551	-0.291765	-0.176007	0.0983892	-0.257923	0.0446246	0.128609	-0.175883	-0.098207	0.0878923	-0.213405	-0.148944	0.0439332	0.183162	-0.283286	0.162053	-0.0407835	0.0577678	0.0114233	-0.0368854	-0.065319	-0.0779822	-0.198778	0.166029	0.230002	-0.0346466	0.104988	0.11932	-0.277033	-0.25419	0.181293	-0.312836	-0.0552079	-0.113861	0.0119171	-0.0533027	-0.0494779	-0.191203	-0.237769	0.127889	0.247272	0.234264	0.162584	-0.212364	-0.157761
HALLMARK_ESTROGEN_RESPONSE_LATE	-0.23798	0.102847	-0.214606	-0.243708	-0.257563	-0.299548	-0.155538	0.23053	-0.322727	0.204142	0.333742	0.129658	0.0525287	0.203476	0.000753382	-0.24857	0.372602	0.132042	-0.370761	0.120303	-0.0845283	0.307537	0.133301	0.154185	0.03618	0.0838327	-0.317954	0.268882	0.158324	0.143781	0.216444	0.154062	-0.364485	0.0517988	0.235703	-0.222663	-0.052698	-0.069613	0.0328314	0.0619027	0.127135	0.0127603	-0.229925	0.132456	0.131249	0.247307	0.145846	-0.314972	-0.201527
HALLMARK_FATTY_ACID_METABOLISM	-0.26239	-0.114168	-0.402776	-0.143966	-0.308574	-0.462516	-0.48561	0.0893221	-0.341384	0.208628	0.301928	0.113569	0.184914	-0.0653809	0.194255	-0.41632	0.380563	-0.152638	-0.575204	0.0370409	0.117494	0.379651	0.14627	0.256462	-0.0594634	0.129284	-0.140786	0.0235653	-0.0284954	-0.00352294	-0.0174279	0.131777	-0.303371	0.365381	0.0789378	-0.139665	0.353001	0.0201953	0.16646	0.0214457	0.0154281	0.0765221	-0.138812	0.503071	0.144508	0.435947	0.417373	0.207152	-0.0157521
HALLMARK_G2M_CHECKPOINT	-0.273952	0.628154	-0.465376	-0.629564	-0.318891	-0.606301	-0.420466	0.559015	-0.332278	-0.21369	0.259243	0.464528	-0.521626	0.000849505	-0.166148	0.218835	0.314773	0.266085	-0.404839	0.561869	-0.134972	-0.491443	-0.446532	0.495035	0.466756	-0.530042	-0.27629	-0.194093	0.55558	0.520558	0.54891	-0.496984	-0.458799	-0.0190278	0.546815	-0.275665	0.374895	0.542928	0.388448	0.550274	0.63704	0.519304	0.453465	0.236258	0.525214	0.299917	0.23717	-0.62907	0.127752
HALLMARK_GLYCOLYSIS	-0.450869	0.0261202	-0.426654	-0.412839	-0.446263	-0.39231	-0.265662	0.340889	-0.32738	-0.0350504	0.250028	0.0613307	-0.155302	0.190079	-0.0358061	0.00132146	0.158895	-0.0845021	-0.413783	0.24711	-0.162801	0.150882	-0.111477	0.0778828	0.0373032	-0.125861	-0.343555	0.0230213	0.20017	0.162711	0.246865	-0.0295733	-0.372	0.24146	0.292057	-0.268662	-0.147889	-0.017018	-0.0368117	-0.00709664	0.0727492	-0.0789317	-0.132807	0.420916	0.442605	0.408199	0.299223	-0.37472	-0.367832
HALLMARK_HEDGEHOG_SIGNALING	-0.116126	0.353807	-0.341107	-0.0563064	0.431836	0.230773	0.18374	-0.104257	0.18879	-0.223672	-0.323854	-0.352941	-0.308256	-0.169502	-0.50653	-0.012136	-0.544847	0.201192	0.190881	0.229983	-0.349247	-0.297884	-0.276351	-0.19969	-0.411554	-0.32237	0.321003	-0.191973	0.189002	-0.289579	-0.37268	0.0742262	-0.0689702	-0.625815	-0.240199	-0.126084	-0.180266	0.0240848	-0.152307	-0.263593	-0.3277	-0.298742	-0.312662	-0.219752	0.339957	0.0361763	-0.00500602	-0.0943707	-0.0639634
HALLMARK_HEME_METABOLISM	-0.158467	0.192046	-0.247895	-0.172093	-0.134065	-0.277134	-0.103799	-0.0362817	0.0084148	0.065946	0.118935	-0.0780451	0.0919521	-0.255437	-0.154345	0.113281	0.035972	-0.102652	-0.19896	-0.137301	0.157971	0.0416965	0.183595	-0.0790407	-0.247809	-0.068764	0.120631	0.104048	0.107637	-0.0610224	-0.10401	0.128939	0.175941	-0.113906	0.0451028	-0.228793	0.044084	0.0250195	-0.151597	-0.126441	-0.0294309	-0.21453	-0.280915	0.0511655	0.0605611	0.136838	0.164129	-0.268008	-0.0935509
HALLMARK_HYPOXIA	-0.0449546	0.10717	-0.31966	-0.39493	-0.213438	-0.185217	-0.257523	-0.179147	-0.16316	-0.256195	-0.131735	-0.436125	-0.307503	0.00179052	-0.431388	0.171759	-0.228773	-0.17831	-0.0571554	-0.0353268	-0.0795749	-0.138425	-0.264539	-0.490879	-0.422846	-0.214285	-0.121041	0.110168	0.163205	-0.337578	-0.256092	-0.157345	-0.101909	-0.396756	0.010774	0.0229885	-0.128632	-0.36319	-0.0459107	-0.28703	-0.0568134	-0.258125	-0.456081	0.321096	0.368972	0.41651	0.346975	-0.298036	-0.242882
HALLMARK_IL2_STAT5_SIGNALING	-0.00351759	0.151762	-0.265952	-0.388347	-0.139904	-0.0726101	-0.0921855	-0.191292	-0.0685731	-0.199724	0.00150281	-0.336623	-0.089874	-0.285773	-0.498382	0.336991	-0.0142167	-0.254446	0.093564	-0.276956	0.131659	-0.205199	-0.248442	-0.162364	-0.400643	-0.289307	-0.10455	0.22979	0.0329179	-0.192141	-0.19864	-0.0780374	-0.191418	-0.28408	0.0857759	0.0870497	0.0689353	-0.124182	-0.235996	-0.202522	-0.287357	-0.355059	-0.517044	-0.151166	0.0107367	0.000387689	0.0600691	-0.335487	-0.33432
HALLMARK_IL6_JAK_STAT3_SIGNALING	-0.169858	-0.0388272	-0.313652	-0.45474	-0.202433	0.0376053	0.0648613	-0.413361	-0.011443	-0.190313	0.0498203	-0.353398	-0.16393	-0.179771	-0.511974	0.591506	0.143535	-0.337507	0.262978	-0.525005	0.405405	-0.309009	-0.302704	-0.312311	-0.474594	-0.41696	-0.296324	0.356576	-0.146463	-0.039389	-0.214472	-0.302576	-0.0172193	-0.316224	-0.0100008	0.216924	-0.000228554	-0.431145	-0.360349	-0.376784	-0.439421	-0.383224	-0.622042	-0.083867	-0.00534662	0.0209978	0.137124	-0.429167	-0.364878
HALLMARK_INFLAMMATORY_RESPONSE	-0.0840153	0.037014	-0.320974	-0.470028	-0.224876	0.00112077	-0.0548986	-0.380097	0.0688399	-0.332171	-0.0809895	-0.413084	-0.158974	-0.201626	-0.537218	0.522344	-0.011051	-0.392309	0.277556	-0.504574	0.221976	-0.276739	-0.338012	-0.27296	-0.506623	-0.390662	-0.235951	0.362098	0.0373315	-0.106141	-0.312374	-0.254918	-0.226685	-0.344449	-0.123028	0.298556	-0.0771475	-0.388971	-0.134026	-0.307326	-0.365925	-0.374447	-0.61929	-0.189653	-0.0231094	0.0199373	0.0144614	-0.356258	-0.258619
HALLMARK_INTERFERON_ALPHA_RESPONSE	-0.179197	0.164214	-0.299012	-0.420066	0.039808	-0.085718	0.0788642	-0.0142989	0.48267	-0.14561	0.170523	0.0046628	-0.0208355	-0.0186004	-0.404959	0.502399	0.568939	0.0836933	-0.0107652	-0.607066	0.41564	-0.269961	-0.271131	-0.290706	-0.53478	-0.466239	0.0682695	-0.198492	0.314485	0.342546	-0.320967	-0.101629	0.0722128	-0.0434139	-0.252971	-0.0529503	0.142708	-0.0313722	-0.0738805	0.160269	0.0752648	-0.319333	-0.637554	-0.265643	0.121925	-0.157954	0.228881	-0.558027	0.361463
HALLMARK_INTERFERON_GAMMA_RESPONSE	-0.0416145	0.0733881	-0.217226	-0.410007	-0.012654	0.0142809	0.164617	-0.378565	0.432623	-0.192789	-0.0433256	-0.346625	-0.0306441	-0.212574	-0.560371	0.567543	0.435062	-0.207367	0.291396	-0.620873	0.460274	-0.255422	-0.331239	-0.294037	-0.554228	-0.438738	-0.0780151	0.171116	0.108797	0.258204	-0.3467	-0.166109	-0.0158768	-0.194603	-0.215807	0.145731	0.124235	-0.247702	-0.169756	-0.132368	-0.197138	-0.330432	-0.646932	-0.247162	0.00908429	-0.100553	0.182691	-0.481198	-0.039988
HALLMARK_KRAS_SIGNALING_DN	0.11556	-0.112155	-0.0486738	0.0732795	-0.0352865	0.156316	0.00640987	-0.132351	-0.117516	0.138021	0.0117211	-0.120335	0.128247	0.00931393	-0.162975	-0.196696	0.016108	0.0344682	-0.0199802	-0.048545	0.0891495	0.108863	-0.0793488	-0.0127607	-0.173529	-0.0547551	-0.0903235	0.0965116	-0.2424	-0.0746631	-0.104485	0.0517939	-0.197595	-0.277387	-0.0505231	-0.237809	-0.0255895	-0.131169	-0.177095	-0.043723	-0.102803	-0.152196	-0.139048	0.0063185	-0.109024	0.00680352	-0.0491238	0.0135913	0.0285833
HALLMARK_KRAS_SIGNALING_UP	0.114213	0.272739	-0.374175	-0.408948	-0.253118	-0.0639782	-0.112074	-0.220769	-0.0159437	-0.159132	-0.0581792	-0.311987	-0.0498038	-0.106054	-0.42237	0.177258	-0.00801144	-0.184193	-0.0250906	-0.194834	0.140294	-0.123561	-0.271997	-0.21687	-0.427619	-0.204031	-0.0858566	0.139338	0.148321	-0.180375	-0.218543	-0.124239	-0.232831	-0.304665	-0.123091	0.194295	0.227166	0.00129954	-0.000108889	-0.112184	-0.164656	-0.109575	-0.469945	-0.10408	0.0146804	0.0519343	0.0215374	-0.291937	-0.15779
HALLMARK_MITOTIC_SPINDLE	-0.204557	0.498643	-0.0703417	-0.364609	0.185068	-0.348957	-0.00315027	0.290261	0.0684607	0.034337	-0.0400876	-0.0152957	-0.390677	-0.101582	-0.256162	0.209595	-0.300795	-0.0425818	0.0421547	0.0650552	0.0162182	-0.334308	-0.0419193	-0.110127	-0.0177719	-0.448057	0.157022	-0.0273325	0.526273	0.151785	0.0355246	-0.0461644	0.0207705	-0.491051	0.3166	-0.418193	0.146507	0.363418	0.11941	0.156871	0.277769	-0.0423795	0.171861	0.134033	0.507813	0.298006	0.20606	-0.465478	0.00604552
HALLMARK_MTORC1_SIGNALING	-0.194491	0.47888	-0.59745	-0.638345	-0.493872	-0.557114	-0.519489	0.490503	-0.377397	-0.384146	0.288894	0.29917	-0.467303	0.0223524	-0.401423	0.172653	0.390371	-0.188827	-0.509985	0.309767	-0.3257	-0.2633	-0.478957	0.30911	0.151557	-0.487247	-0.404444	0.0255666	0.459367	0.351263	0.383769	-0.492315	-0.380875	0.156588	0.504056	0.00836986	0.219041	0.250877	0.261997	0.290346	0.428847	0.113314	-0.260777	0.304858	0.491209	0.406312	0.316031	-0.497803	-0.168688
HALLMARK_MYC_TARGETS_V1	-0.0744798	0.501944	-0.721515	-0.696723	-0.518236	-0.663772	-0.674708	0.646087	-0.215799	-0.477509	0.228609	0.654901	-0.512324	-0.16001	0.290361	-0.132022	0.550717	0.26101	-0.726783	0.668554	-0.460317	-0.504342	-0.609882	0.511441	0.60946	-0.474824	-0.395085	-0.313272	0.535487	0.603731	0.652042	-0.586839	-0.301612	0.493723	0.51593	0.155178	0.141333	0.466144	0.379877	0.513441	0.597441	0.392538	0.266171	-0.0055649	0.357833	0.038756	-0.191494	-0.621659	-0.198439
HALLMARK_MYC_TARGETS_V2	-0.23143	0.329006	-0.747946	-0.624121	-0.502134	-0.603558	-0.751358	0.633213	-0.660945	-0.612649	0.22399	0.659712	-0.632815	-0.360453	0.172146	-0.560395	0.493247	0.098417	-0.75763	0.672768	-0.654679	-0.655852	-0.66539	0.557468	0.691384	-0.618494	-0.658835	-0.302157	0.404066	0.630809	0.64554	-0.586848	-0.616552	0.390607	0.524987	-0.0337753	0.00279538	0.319676	0.38349	0.528432	0.525371	0.470235	0.384024	0.279032	0.389242	0.34569	0.26449	-0.288778	0.318991
HALLMARK_MYOGENESIS	0.367548	0.0237981	0.263776	0.0500044	0.394008	0.372112	0.330158	-0.0501464	0.277972	-0.0501413	-0.156307	-0.340154	-0.0984214	-0.0134902	-0.383672	0.196106	-0.194742	0.310883	0.383085	0.120085	-0.278549	-0.0244173	-0.127953	-0.309212	-0.400466	0.155402	0.271459	0.0771694	-0.00842084	-0.345551	-0.441895	0.175731	0.30574	-0.476811	-0.254729	-0.147934	-0.136974	-0.323159	-0.211742	-0.365031	-0.337567	-0.357003	-0.469992	-0.21684	-0.144528	-0.246182	-0.259326	-0.233606	-0.17993
HALLMARK_NOTCH_SIGNALING	-0.379255	0.146651	-0.352425	-0.394719	-0.179599	-0.246094	-0.245247	0.211731	0.0136023	-0.140581	0.0798608	-0.139512	-0.214355	-0.0577892	-0.0319657	0.121797	-0.217724	0.22828	-0.308547	0.331841	-0.205172	-0.21591	-0.17076	-0.136227	0.0922432	-0.384368	-0.0730592	-0.0495051	-0.0514117	-0.023659	0.0106336	-0.0827852	-0.0668972	-0.362119	-0.0996183	-0.452796	-0.317681	-0.203652	-0.289929	-0.347177	-0.240584	-0.423686	-0.12131	-0.152817	0.315858	-0.0987857	-0.120055	-0.377826	-0.0703101
HALLMARK_OXIDATIVE_PHOSPHORYLATION	-0.235045	-0.150898	-0.435716	-0.0235121	-0.36176	-0.491413	-0.576048	0.421914	-0.224636	0.505491	0.544458	0.486432	0.527623	0.24148	0.506675	-0.295412	0.61541	-0.00280995	-0.70242	0.391226	0.234236	0.55634	0.472577	0.537917	0.360153	0.462353	-0.296405	0.289285	0.134391	0.479421	0.452282	0.382893	0.0439164	0.645836	0.336254	-0.24449	-0.223332	-0.19832	-0.174341	-0.0651171	0.0223233	-0.122887	-0.27544	0.0840469	6.79433e-05	0.0171452	-0.079966	-0.29805	-0.294278
HALLMARK_P53_PATHWAY	-0.195668	0.0409099	-0.280215	-0.395419	-0.255638	-0.100314	-0.308085	0.0528689	-0.29576	-0.218983	0.0830242	-0.220271	-0.235487	-0.0426435	-0.0824259	0.162261	-0.0168508	-0.10575	-0.310103	-0.0816711	-0.0910541	-0.0600226	-0.0796065	-0.143425	-0.201809	-0.246909	-0.335149	0.146613	0.0716753	-0.153233	0.0607599	-0.131821	-0.0956033	-0.178977	0.187676	-0.114399	-0.14911	-0.135731	-0.0885351	-0.131959	-0.0153947	-0.274326	-0.321641	-0.0716395	0.233352	0.118863	0.0954126	-0.44084	-0.152252
HALLMARK_PANCREAS_BETA_CELLS	0.194241	-0.0439133	0.108901	0.101438	-0.165237	0.232376	0.323902	-0.0318721	0.0481506	0.471421	0.487746	0.278142	0.409117	0.3462	-0.185256	-0.0234374	0.470965	0.0617402	-0.149583	0.351201	0.412232	0.544535	0.341339	0.270611	0.0285942	0.504352	-0.0421554	0.41646	-0.175368	0.34768	0.180838	0.446668	-0.316277	0.165429	-0.313037	0.239422	0.16136	-0.0968392	-0.0335225	0.140747	0.102196	-0.0241702	-0.0903501	-0.286853	-0.366481	-0.470291	-0.371176	0.0371347	0.0337558
HALLMARK_PEROXISOME	-0.205307	0.0545276	-0.408225	-0.227833	-0.361435	-0.375898	-0.445185	0.080132	-0.296243	0.0169316	0.195129	0.120994	-0.03628	-0.201265	0.0497916	-0.275152	0.208081	-0.25399	-0.501789	0.115236	-0.0204692	0.155999	0.053161	-0.0716318	0.0561014	-0.121749	-0.146538	-0.120565	-0.0158359	0.112693	0.0288451	-0.02271	-0.199002	0.0966928	-0.0333547	0.0452669	0.324748	0.161697	0.154552	0.137628	0.12784	0.136224	-0.179998	0.391398	0.251988	0.30299	0.261166	0.00387378	-0.0258015
HALLMARK_PI3K_AKT_MTOR_SIGNALING	-0.258437	0.268381	-0.368078	-0.406194	-0.132595	-0.320673	-0.219132	0.175564	0.0847157	0.042838	0.240115	0.136464	-0.220767	-0.266413	-0.273643	0.237239	0.10958	-0.132407	-0.324785	0.0777261	0.222184	-0.221333	0.0187648	-0.0956164	0.0364923	-0.363552	0.00833432	0.172834	0.34502	0.122421	0.216498	0.0735647	0.16825	-0.23434	0.360311	-0.24325	-0.0732327	0.00515339	-0.248605	-0.199577	-0.0771361	-0.387531	-0.335828	0.0856849	0.410418	0.12276	0.0116859	-0.496875	-0.237512
HALLMARK_PROTEIN_SECRETION	-0.300149	0.506878	-0.4212	-0.58767	-0.394098	-0.544596	-0.196358	0.354326	0.272791	0.33849	0.375934	0.020711	-0.251726	0.0267298	-0.0327858	0.394988	0.195226	-0.402174	-0.354152	-0.267999	0.213899	0.198202	0.172288	-0.294695	-0.190068	0.0241773	0.376701	0.344279	0.587247	-0.0155834	-0.0204924	0.111146	0.185256	-0.110327	0.188613	-0.335124	-0.064268	0.481908	0.00422108	0.0934616	0.368723	-0.153051	-0.381004	-0.277647	0.367786	-0.156904	-0.221961	-0.568205	-0.412357
HALLMARK_REACTIVE_OXYGEN_SPECIES_PATHWAY	-0.514376	-0.199651	-0.474186	-0.475348	-0.163086	-0.231357	-0.447868	0.0344757	-0.24731	-0.239879	0.0926878	0.103147	-0.207081	-0.311782	-0.235864	0.257273	0.187899	-0.448264	-0.470124	-0.00266084	-0.00738377	-0.159522	-0.274354	-0.148951	-0.0502211	-0.305964	-0.358302	-0.112844	0.0144492	0.0579954	0.0669301	-0.235755	-0.00227525	0.271241	0.13413	-0.15557	-0.139795	-0.410618	-0.146605	-0.226982	-0.227836	-0.215928	-0.427293	0.464918	0.34772	0.416338	0.420214	-0.248779	-0.206509
HALLMARK_SPERMATOGENESIS	0.072884	0.245818	-0.0307238	-0.134479	-0.0116636	-0.0555924	0.0782061	0.13557	0.00458765	0.252892	0.341324	0.0975413	0.0543252	0.139111	-0.0678906	0.0846902	0.248355	0.122509	-0.0386897	0.148917	0.0889936	0.119342	-0.0346686	0.245482	0.023816	0.127005	0.0606495	0.227266	0.283471	0.223647	0.11595	0.173709	-0.0305914	0.184689	0.105574	-0.163104	0.266859	0.178886	0.00345432	0.192488	0.197944	0.172339	-0.0573302	-0.179434	-0.108972	-0.223712	-0.259504	-0.304965	-0.179686
HALLMARK_TGF_BETA_SIGNALING	-0.122444	0.362032	-0.332159	-0.531083	0.0262254	-0.221741	-0.136668	0.035827	0.123166	-0.260339	-0.0251728	-0.417769	-0.417476	-0.17801	-0.383463	0.441658	-0.324606	-0.128786	0.0330609	0.0206763	0.0259789	-0.456093	-0.179888	-0.503083	-0.256964	-0.445268	0.117607	0.101822	0.227858	-0.242265	-0.200046	-0.11708	0.12563	-0.552032	0.102962	-0.175983	0.0442986	0.0675553	-0.125586	-0.244732	-0.0832087	-0.459626	-0.460109	0.0222527	0.421585	0.289317	0.229744	-0.429123	-0.0417631
HALLMARK_TNFA_SIGNALING_VIA_NFKB	0.160744	0.413147	-0.327919	-0.632188	-0.333556	0.219266	-0.473773	-0.38512	-0.242732	-0.565935	-0.292264	-0.594957	-0.5386	-0.27539	-0.597184	0.541774	-0.253632	-0.406873	0.095088	-0.534535	-0.123944	-0.507776	-0.551661	-0.568461	-0.536151	-0.578061	-0.357061	0.405077	0.0665897	-0.309842	-0.334295	-0.524494	-0.242585	-0.530776	0.151981	0.309394	-0.0531616	-0.256756	0.223174	-0.113771	-0.17113	-0.237656	-0.588654	0.0284363	0.398335	0.490992	0.411779	-0.358712	0.0100517
HALLMARK_UNFOLDED_PROTEIN_RESPONSE	-0.209295	0.394856	-0.530523	-0.59866	-0.354417	-0.476843	-0.263599	0.468618	-0.0456508	-0.370891	0.137971	0.0723297	-0.493268	-0.0346699	-0.214769	0.102087	0.141974	-0.291184	-0.344245	0.294538	-0.364632	-0.357169	-0.441027	0.197632	0.100815	-0.402923	-0.223101	0.114374	0.341366	0.245158	0.338882	-0.413322	-0.137996	-0.105363	0.374673	-0.0647952	0.0506064	0.29122	0.120446	0.140623	0.404103	-0.0294645	-0.187765	-0.0535379	0.322146	0.0270453	-0.118481	-0.496657	-0.0774867
HALLMARK_UV_RESPONSE_DN	0.241677	0.436254	0.153742	-0.21854	0.250175	0.00996428	0.180924	0.0217035	0.406759	-0.0285323	-0.103738	-0.400443	-0.246657	-0.143213	-0.399646	0.219509	-0.355462	0.123316	0.240988	0.137714	0.0642807	-0.219741	-0.0569095	-0.355906	-0.318028	-0.074877	0.480684	0.237065	0.344788	-0.365438	-0.312667	0.200474	0.234423	-0.543944	-0.27051	-0.323511	0.217971	0.111432	-0.148029	-0.227729	-0.203291	-0.361664	-0.357067	-0.24344	0.117035	-0.138018	-0.116948	-0.308549	-0.266897
HALLMARK_UV_RESPONSE_UP	-0.192506	0.104768	-0.396517	-0.445363	-0.265004	-0.223435	-0.365668	0.0572459	-0.204073	-0.246823	0.0515062	-0.0319887	-0.275501	-0.0195661	-0.35301	0.0691997	0.191977	0.0592846	-0.331255	0.04534	-0.241307	-0.159512	-0.262514	-0.0186712	-0.0304314	-0.296952	-0.356935	-0.035754	-0.000631167	0.147908	0.13463	-0.208043	-0.223092	-0.0939322	0.269574	-0.194512	-0.0682256	-0.143245	-0.0720691	-0.191932	-0.0223501	-0.17367	-0.271289	0.121742	0.309695	0.327509	0.243181	-0.31628	0.119278
HALLMARK_WNT_BETA_CATENIN_SIGNALING	-0.174501	0.381448	-0.340373	-0.259876	0.230048	0.205427	-0.117432	0.341214	-0.11564	-0.267045	0.137969	0.0860051	-0.345664	-0.297434	-0.0642212	0.0215772	-0.428934	0.294568	-0.147175	0.346273	-0.323266	-0.427597	-0.398387	0.308051	0.087107	-0.479444	0.198614	-0.254585	0.0159814	-0.0473908	0.195588	-0.145477	0.0313865	-0.503818	0.0311191	-0.375188	-0.0618442	0.350741	-0.30086	-0.295787	-0.298653	-0.565223	-0.14713	-0.230464	0.303522	-0.050864	-0.0579024	-0.298361	-0.139415
HALLMARK_XENOBIOTIC_METABOLISM	-0.30186	-0.247457	-0.531093	-0.425219	-0.542771	-0.412121	-0.522929	-0.306511	-0.475232	-0.151083	-0.121907	-0.280774	-0.110923	-0.389506	-0.217019	-0.291622	-0.0730991	-0.411456	-0.523209	-0.348861	-0.0564431	0.063572	-0.10615	-0.186856	-0.32212	-0.204978	-0.39865	-0.285342	-0.366794	-0.334945	-0.273056	-0.211281	-0.459132	0.0125575	-0.158902	0.0740098	0.454825	-0.091522	0.338205	0.303459	0.153798	0.315021	-0.0909933	0.574538	0.118303	0.551614	0.534899	0.312269	0.189203
[truncated: 76 more columns]

## Sheet: S5
Table-S5: Comparision of GSVA scores of HALLMARK pathways between dHGP and rHGP subgroups in liver metastases and primary lesions (125 samples)
HALLMARK_PATHWAYS	dHGP_zscore_mean	rHGP_zscore_mean	pvalue	sigcode	Regulated	Sample_comparsion
HALLMARK_ADIPOGENESIS	-0.327656	0.358135	0.00164932	**	R_up	Liver: 47dHGP VS 43rHGP
HALLMARK_ALLOGRAFT_REJECTION	0.418721	-0.457672	1.18942e-05	****	D_up	Liver: 47dHGP VS 43rHGP
HALLMARK_ANDROGEN_RESPONSE	-0.0751531	0.0821441	0.479041	ns	ns	Liver: 47dHGP VS 43rHGP
HALLMARK_ANGIOGENESIS	0.233472	-0.255191	0.0397814	*	D_up	Liver: 47dHGP VS 43rHGP
HALLMARK_APICAL_JUNCTION	0.185597	-0.202862	0.0629838	ns	ns	Liver: 47dHGP VS 43rHGP
HALLMARK_APICAL_SURFACE	0.180283	-0.197054	0.106428	ns	ns	Liver: 47dHGP VS 43rHGP
HALLMARK_APOPTOSIS	0.13493	-0.147482	0.15819	ns	ns	Liver: 47dHGP VS 43rHGP
HALLMARK_BILE_ACID_METABOLISM	-0.30369	0.33194	0.00115883	**	R_up	Liver: 47dHGP VS 43rHGP
HALLMARK_CHOLESTEROL_HOMEOSTASIS	-0.261947	0.286314	0.00905765	**	R_up	Liver: 47dHGP VS 43rHGP
HALLMARK_COAGULATION	0.0891553	-0.0974488	0.398172	ns	ns	Liver: 47dHGP VS 43rHGP
HALLMARK_COMPLEMENT	0.309539	-0.338334	0.000967349	***	D_up	Liver: 47dHGP VS 43rHGP
HALLMARK_DNA_REPAIR	-0.288189	0.314997	0.00482276	**	R_up	Liver: 47dHGP VS 43rHGP
HALLMARK_E2F_TARGETS	-0.322171	0.35214	0.000997103	***	R_up	Liver: 47dHGP VS 43rHGP
HALLMARK_EPITHELIAL_MESENCHYMAL_TRANSITION	0.357747	-0.391026	0.000308411	***	D_up	Liver: 47dHGP VS 43rHGP
HALLMARK_ESTROGEN_RESPONSE_EARLY	-0.390458	0.426779	6.84587e-05	****	R_up	Liver: 47dHGP VS 43rHGP
HALLMARK_ESTROGEN_RESPONSE_LATE	-0.453868	0.496088	3.32735e-06	****	R_up	Liver: 47dHGP VS 43rHGP
HALLMARK_FATTY_ACID_METABOLISM	-0.31243	0.341493	0.0013051	**	R_up	Liver: 47dHGP VS 43rHGP
HALLMARK_G2M_CHECKPOINT	-0.330829	0.361604	0.00115883	**	R_up	Liver: 47dHGP VS 43rHGP
HALLMARK_GLYCOLYSIS	-0.390512	0.426839	3.09578e-05	****	R_up	Liver: 47dHGP VS 43rHGP
HALLMARK_HEDGEHOG_SIGNALING	0.024676	-0.0269715	0.711543	ns	ns	Liver: 47dHGP VS 43rHGP
HALLMARK_HEME_METABOLISM	-0.060951	0.0666209	0.595634	ns	ns	Liver: 47dHGP VS 43rHGP
HALLMARK_HYPOXIA	-0.0210664	0.0230261	0.723564	ns	ns	Liver: 47dHGP VS 43rHGP
HALLMARK_IL2_STAT5_SIGNALING	0.345021	-0.377116	0.000401187	***	D_up	Liver: 47dHGP VS 43rHGP
HALLMARK_IL6_JAK_STAT3_SIGNALING	0.334104	-0.365183	0.000471616	***	D_up	Liver: 47dHGP VS 43rHGP
HALLMARK_INFLAMMATORY_RESPONSE	0.389751	-0.426007	3.47588e-05	****	D_up	Liver: 47dHGP VS 43rHGP
HALLMARK_INTERFERON_ALPHA_RESPONSE	-0.0117217	0.0128121	0.974354	ns	ns	Liver: 47dHGP VS 43rHGP
HALLMARK_INTERFERON_GAMMA_RESPONSE	0.232881	-0.254545	0.0152176	*	D_up	Liver: 47dHGP VS 43rHGP
HALLMARK_KRAS_SIGNALING_DN	0.026823	-0.0293182	0.606837	ns	ns	Liver: 47dHGP VS 43rHGP
HALLMARK_KRAS_SIGNALING_UP	0.287356	-0.314087	0.00213386	**	D_up	Liver: 47dHGP VS 43rHGP
HALLMARK_MITOTIC_SPINDLE	-0.188832	0.206397	0.0618337	ns	ns	Liver: 47dHGP VS 43rHGP
HALLMARK_MTORC1_SIGNALING	-0.2977	0.325393	0.00190447	**	R_up	Liver: 47dHGP VS 43rHGP
HALLMARK_MYC_TARGETS_V1	-0.300176	0.328099	0.00360373	**	R_up	Liver: 47dHGP VS 43rHGP
HALLMARK_MYC_TARGETS_V2	-0.447831	0.489489	3.34457e-05	****	R_up	Liver: 47dHGP VS 43rHGP
HALLMARK_MYOGENESIS	0.32253	-0.352533	0.00138439	**	D_up	Liver: 47dHGP VS 43rHGP
HALLMARK_NOTCH_SIGNALING	-0.108708	0.11882	0.350484	ns	ns	Liver: 47dHGP VS 43rHGP
HALLMARK_OXIDATIVE_PHOSPHORYLATION	-0.324679	0.354882	0.000733927	***	R_up	Liver: 47dHGP VS 43rHGP
HALLMARK_P53_PATHWAY	-0.0643787	0.0703674	0.623814	ns	ns	Liver: 47dHGP VS 43rHGP
HALLMARK_PANCREAS_BETA_CELLS	0.0335084	-0.0366255	0.747806	ns	ns	Liver: 47dHGP VS 43rHGP
HALLMARK_PEROXISOME	-0.406152	0.443934	2.978e-05	****	R_up	Liver: 47dHGP VS 43rHGP
HALLMARK_PI3K_AKT_MTOR_SIGNALING	-0.0129869	0.014195	0.961539	ns	ns	Liver: 47dHGP VS 43rHGP
HALLMARK_PROTEIN_SECRETION	-0.033716	0.0368524	0.840747	ns	ns	Liver: 47dHGP VS 43rHGP
HALLMARK_REACTIVE_OXYGEN_SPECIES_PATHWAY	-0.150738	0.16476	0.239545	ns	ns	Liver: 47dHGP VS 43rHGP
HALLMARK_SPERMATOGENESIS	-0.189525	0.207156	0.0232043	*	R_up	Liver: 47dHGP VS 43rHGP
HALLMARK_TGF_BETA_SIGNALING	0.161242	-0.176241	0.113675	ns	ns	Liver: 47dHGP VS 43rHGP
HALLMARK_TNFA_SIGNALING_VIA_NFKB	0.231307	-0.252824	0.0190579	*	D_up	Liver: 47dHGP VS 43rHGP
HALLMARK_UNFOLDED_PROTEIN_RESPONSE	-0.350453	0.383053	0.000571123	***	R_up	Liver: 47dHGP VS 43rHGP
HALLMARK_UV_RESPONSE_DN	0.20121	-0.219928	0.0413913	*	D_up	Liver: 47dHGP VS 43rHGP
HALLMARK_UV_RESPONSE_UP	-0.345751	0.377914	0.000733927	***	R_up	Liver: 47dHGP VS 43rHGP
HALLMARK_WNT_BETA_CATENIN_SIGNALING	-0.0470127	0.051386	0.815689	ns	ns	Liver: 47dHGP VS 43rHGP
HALLMARK_XENOBIOTIC_METABOLISM	-0.255679	0.279463	0.0159266	*	R_up	Liver: 47dHGP VS 43rHGP
HALLMARK_ADIPOGENESIS	-0.372963	0.497284	0.00343492	**	R_up	Primary： 20 dHGP vs 15 rHGP
HALLMARK_ALLOGRAFT_REJECTION	0.198657	-0.264875	0.419045	ns	ns	Primary： 20 dHGP vs 15 rHGP
HALLMARK_ANDROGEN_RESPONSE	0.0159298	-0.0212398	0.98688	ns	ns	Primary： 20 dHGP vs 15 rHGP
HALLMARK_ANGIOGENESIS	0.471769	-0.629026	0.00304373	**	D_up	Primary： 20 dHGP vs 15 rHGP
HALLMARK_APICAL_JUNCTION	0.347532	-0.463376	0.00850867	**	D_up	Primary： 20 dHGP vs 15 rHGP
HALLMARK_APICAL_SURFACE	0.220618	-0.294158	0.0392206	*	D_up	Primary： 20 dHGP vs 15 rHGP
HALLMARK_APOPTOSIS	0.296467	-0.395289	0.0463484	*	D_up	Primary： 20 dHGP vs 15 rHGP
HALLMARK_BILE_ACID_METABOLISM	-0.399033	0.532044	0.0020953	**	R_up	Primary： 20 dHGP vs 15 rHGP
HALLMARK_CHOLESTEROL_HOMEOSTASIS	-0.16204	0.216054	0.329918	ns	ns	Primary： 20 dHGP vs 15 rHGP
HALLMARK_COAGULATION	0.320618	-0.427491	0.025264	*	D_up	Primary： 20 dHGP vs 15 rHGP
HALLMARK_COMPLEMENT	0.216224	-0.288299	0.313645	ns	ns	Primary： 20 dHGP vs 15 rHGP
HALLMARK_DNA_REPAIR	0.0775079	-0.103344	0.499321	ns	ns	Primary： 20 dHGP vs 15 rHGP
HALLMARK_E2F_TARGETS	0.0709897	-0.094653	0.346712	ns	ns	Primary： 20 dHGP vs 15 rHGP
HALLMARK_EPITHELIAL_MESENCHYMAL_TRANSITION	0.527091	-0.702788	0.00124082	**	D_up	Primary： 20 dHGP vs 15 rHGP
HALLMARK_ESTROGEN_RESPONSE_EARLY	-0.158421	0.211228	0.297895	ns	ns	Primary： 20 dHGP vs 15 rHGP
HALLMARK_ESTROGEN_RESPONSE_LATE	-0.366435	0.48858	0.00763937	**	R_up	Primary： 20 dHGP vs 15 rHGP
HALLMARK_FATTY_ACID_METABOLISM	-0.462648	0.616864	0.000289643	***	R_up	Primary： 20 dHGP vs 15 rHGP
HALLMARK_G2M_CHECKPOINT	0.0967574	-0.12901	0.282669	ns	ns	Primary： 20 dHGP vs 15 rHGP
HALLMARK_GLYCOLYSIS	-0.182262	0.243017	0.297895	ns	ns	Primary： 20 dHGP vs 15 rHGP
HALLMARK_HEDGEHOG_SIGNALING	0.394556	-0.526074	0.0173491	*	D_up	Primary： 20 dHGP vs 15 rHGP
HALLMARK_HEME_METABOLISM	-0.119372	0.159163	0.419045	ns	ns	Primary： 20 dHGP vs 15 rHGP
HALLMARK_HYPOXIA	0.336707	-0.448942	0.0190976	*	D_up	Primary： 20 dHGP vs 15 rHGP
HALLMARK_IL2_STAT5_SIGNALING	0.221415	-0.295221	0.226961	ns	ns	Primary： 20 dHGP vs 15 rHGP
HALLMARK_IL6_JAK_STAT3_SIGNALING	0.252974	-0.337298	0.148739	ns	ns	Primary： 20 dHGP vs 15 rHGP
HALLMARK_INFLAMMATORY_RESPONSE	0.291186	-0.388248	0.0742821	ns	ns	Primary： 20 dHGP vs 15 rHGP
HALLMARK_INTERFERON_ALPHA_RESPONSE	0.196362	-0.261816	0.0925604	ns	ns	Primary： 20 dHGP vs 15 rHGP
HALLMARK_INTERFERON_GAMMA_RESPONSE	0.242115	-0.32282	0.0545012	ns	ns	Primary： 20 dHGP vs 15 rHGP
HALLMARK_KRAS_SIGNALING_DN	-0.210706	0.280941	0.179368	ns	ns	Primary： 20 dHGP vs 15 rHGP
HALLMARK_KRAS_SIGNALING_UP	0.289496	-0.385995	0.106577	ns	ns	Primary： 20 dHGP vs 15 rHGP
HALLMARK_MITOTIC_SPINDLE	0.239442	-0.319255	0.0545012	ns	ns	Primary： 20 dHGP vs 15 rHGP
HALLMARK_MTORC1_SIGNALING	0.0549729	-0.0732972	0.75461	ns	ns	Primary： 20 dHGP vs 15 rHGP
HALLMARK_MYC_TARGETS_V1	0.0571365	-0.0761821	0.478538	ns	ns	Primary： 20 dHGP vs 15 rHGP
HALLMARK_MYC_TARGETS_V2	-0.00858833	0.0114511	0.805123	ns	ns	Primary： 20 dHGP vs 15 rHGP
HALLMARK_MYOGENESIS	0.257991	-0.343989	0.0426624	*	D_up	Primary： 20 dHGP vs 15 rHGP
HALLMARK_NOTCH_SIGNALING	0.172587	-0.230116	0.240115	ns	ns	Primary： 20 dHGP vs 15 rHGP
HALLMARK_OXIDATIVE_PHOSPHORYLATION	-0.431538	0.575384	0.000820426	***	R_up	Primary： 20 dHGP vs 15 rHGP
HALLMARK_P53_PATHWAY	-0.00594388	0.00792517	0.830694	ns	ns	Primary： 20 dHGP vs 15 rHGP
HALLMARK_PANCREAS_BETA_CELLS	-0.272825	0.363767	0.0360109	*	R_up	Primary： 20 dHGP vs 15 rHGP
HALLMARK_PEROXISOME	-0.319489	0.425986	0.058993	ns	ns	Primary： 20 dHGP vs 15 rHGP
HALLMARK_PI3K_AKT_MTOR_SIGNALING	0.1089	-0.145201	0.438389	ns	ns	Primary： 20 dHGP vs 15 rHGP
HALLMARK_PROTEIN_SECRETION	-0.02206	0.0294133	0.960655	ns	ns	Primary： 20 dHGP vs 15 rHGP
HALLMARK_REACTIVE_OXYGEN_SPECIES_PATHWAY	0.0140548	-0.0187398	0.960655	ns	ns	Primary： 20 dHGP vs 15 rHGP
HALLMARK_SPERMATOGENESIS	-0.0946011	0.126135	0.478538	ns	ns	Primary： 20 dHGP vs 15 rHGP
HALLMARK_TGF_BETA_SIGNALING	0.408	-0.544	0.00488626	**	D_up	Primary： 20 dHGP vs 15 rHGP
HALLMARK_TNFA_SIGNALING_VIA_NFKB	0.363638	-0.484851	0.00763937	**	D_up	Primary： 20 dHGP vs 15 rHGP
HALLMARK_UNFOLDED_PROTEIN_RESPONSE	0.131876	-0.175835	0.267965	ns	ns	Primary： 20 dHGP vs 15 rHGP
HALLMARK_UV_RESPONSE_DN	0.38276	-0.510346	0.0061293	**	D_up	Primary： 20 dHGP vs 15 rHGP
HALLMARK_UV_RESPONSE_UP	0.0442056	-0.0589408	0.7051	ns	ns	Primary： 20 dHGP vs 15 rHGP
HALLMARK_WNT_BETA_CATENIN_SIGNALING	0.270673	-0.360897	0.058993	ns	ns	Primary： 20 dHGP vs 15 rHGP
HALLMARK_XENOBIOTIC_METABOLISM	-0.37756	0.503414	0.00763937	**	R_up	Primary： 20 dHGP vs 15 rHGP

## Sheet: S6
Table-S6: Scores of TIME-related molecular signatures in liver metastases and primary lesions ( 125 samples)
Group	Signatures	P01_C	P01_L1	P02_C2	P02_L1	P02_L2	P03_L2	P03_L3	P03_L4	P03_L5	P04_C	P04_L	P05_C	P05_L1	P05_L2	P05_L4	P05_L5	P06_L2	P07_L1	P09_C2	P09_L	P10_C1	P10_L1	P12_C1	P12_L	P13_C2	P13_L	P16_C1	P16_L	P17_C1	P17_L1	P17_L2	P17_L3	P18_C	P18_L2	P19_C1	P19_L1	P19_L2	P19_L3	P20_C1	P20_L10	P20_L11	P20_L12	P20_L13	P20_L2	P21_C1	P21_L3	P21_L5	P21_L6
Immune signatures	Co_stimulation_APC_Rooney_et_al	0.399553	0.555966	0.268543	0.45621	0.161087	0.307976	0.227011	0.189291	0.143362	0.438163	0.390301	0.417394	0.484128	0.501967	0.477139	0.480418	0.425525	0.462226	0.439767	0.451134	0.448214	0.455291	0.391561	0.492141	0.458657	0.496258	0.483473	0.512594	0.412983	0.497374	0.450746	0.434128	0.443946	0.481645	0.450576	0.497551	0.52254	0.532169	0.468116	0.471248	0.450607	0.492784	0.457496	0.437359	0.457536	0.577579	0.487316	0.531244
	Co_stimulation_T_cell_Rooney_et_al	0.455856	0.359416	0.270729	0.46926	0.169015	0.202674	0.0524949	0.144632	0.00538244	0.479453	0.375796	0.478962	0.471004	0.456197	0.459239	0.489603	0.483755	0.462819	0.478999	0.411379	0.471903	0.411354	0.509391	0.540725	0.431354	0.4665	0.486927	0.51605	0.454785	0.483614	0.44508	0.393674	0.460139	0.459774	0.460723	0.503753	0.534656	0.568007	0.522855	0.519226	0.477837	0.521898	0.413971	0.436101	0.424974	0.525099	0.429487	0.489733
	Co_inhibition_APC_Rooney_et_al	0.549881	0.521734	0.600038	0.580736	0.445233	0.595477	0.480624	0.484496	0.554066	0.642733	0.536932	0.609102	0.589553	0.591315	0.604468	0.604277	0.578969	0.58943	0.621743	0.582106	0.613607	0.598272	0.642082	0.640557	0.601862	0.653136	0.686397	0.650908	0.656079	0.612573	0.596388	0.565267	0.629963	0.619529	0.621777	0.61972	0.647961	0.66345	0.661941	0.626935	0.611257	0.625096	0.602961	0.594708	0.613787	0.674583	0.612991	0.650764
	Co_inhibition_T_cell_Rooney_et_al	0.544627	0.556701	0.447291	0.534367	0.39287	0.407448	0.439651	0.247588	0.392521	0.491921	0.385046	0.483501	0.46396	0.457697	0.478743	0.497535	0.480807	0.464152	0.507066	0.444915	0.501879	0.460714	0.496731	0.556584	0.424158	0.495906	0.547288	0.54298	0.496495	0.467453	0.43401	0.393982	0.4968	0.504282	0.46956	0.540198	0.579486	0.581195	0.533067	0.526346	0.493444	0.524716	0.43297	0.458389	0.428812	0.577587	0.468609	0.544877
	Type_I_IFN_Reponse_Rooney_et_al	0.670305	0.653194	0.563158	0.659737	0.582251	0.536725	0.660951	0.647827	0.540637	0.609257	0.486996	0.596181	0.578283	0.5935	0.587561	0.606604	0.570161	0.684985	0.640488	0.560294	0.644904	0.587735	0.648739	0.616108	0.60067	0.682012	0.727049	0.730648	0.608403	0.606872	0.580975	0.517364	0.615705	0.733071	0.618308	0.650517	0.654745	0.616083	0.644415	0.67016	0.671479	0.671186	0.652565	0.641939	0.659067	0.67516	0.631755	0.636143
	Type_II_IFN_Reponse_Rooney_et_al	0.401629	0.4503	0.440725	0.481006	0.0797299	0.397483	0.375638	0.0300262	0.478506	0.533092	0.506647	0.559995	0.580227	0.52388	0.561769	0.556395	0.573242	0.546901	0.690964	0.528894	0.67346	0.521223	0.727863	0.617772	0.532197	0.561877	0.660872	0.557909	0.568399	0.550059	0.531147	0.545285	0.585032	0.49103	0.551801	0.515885	0.571893	0.570597	0.577244	0.526681	0.535343	0.590968	0.53773	0.528997	0.586385	0.590352	0.53155	0.587616
	Cytolytic_Activity_Rooney_et_al	0.603463	0.58836	0.265839	0.629324	0.269086	0.526982	0.504757	-0.0439323	0.28077	0.629373	0.391774	0.608943	0.550292	0.494189	0.517757	0.5411	0.619817	0.540235	0.631016	0.502342	0.58186	0.466218	0.663608	0.710877	0.425838	0.494724	0.704028	0.672982	0.63142	0.544456	0.558784	0.423443	0.61253	0.540773	0.483062	0.661097	0.716696	0.751672	0.604834	0.614372	0.59164	0.629315	0.512102	0.569551	0.489949	0.633717	0.462037	0.666192
Immune cells	B_cells_naive_CIBERSORT	0.142039	0	0.0965188	0.199356	0.133795	0	0.0731117	0	0.0410382	0	0	0	0.0690669	0	0.164753	0.0526536	0.0536996	0	0.182215	0	0.157787	0	0	0.0792419	0.0146038	0.084157	0.160329	0.0846232	0.127406	0.009968	0	0	0.0471607	0	0.237049	0.0451662	0.108976	0	0.598109	0.118692	0.020714	0.209664	0.159036	0	0.0652193	0.0466168	0.0171118	0.0523262
	B_cells_memory_CIBERSORT	0.0840349	0.124934	0	0.192979	0	0.0627861	0	0.00581126	0	0.216912	0.139898	0.512733	0.169453	0.24564	0	0.140918	0.0841191	0.201459	1.09404	0.220619	0	0.0918182	0.737096	0.223601	0.0387802	0.02645	0	0	0.0295314	0.0819532	0.0484244	0.15821	0.177179	0.126667	0.163679	0.121456	0.122946	0.0325951	0.341488	0.139402	0.0487526	0.0720536	0	0.0721528	0.0932545	0.02971	0.0204618	0.0224093
	Plasma_cells_CIBERSORT	0.0564236	0	0.0134512	0	0	0	0	0.0331431	0.0038684	0.537685	0.0602359	0.49122	0.127877	0.188622	0.134521	0.124741	0.185198	0.00743729	0.0548558	0.0661741	0.295574	0.0945533	0.846745	0.0214946	0	0	0.207496	0.214724	0.249039	0.0223611	0.103013	0	0.125129	0	0	0.00323697	0	0.0391182	0.259233	0.0558746	0.121027	0.0247358	0.0990645	0.137691	0.159875	0	0	0.000571449
	T_cells_CD8_CIBERSORT	0.392634	0.118767	0	0.55369	0	0.0870335	0.17196	0.00274364	0.000570666	1.08802	0.0804548	0.952347	0.368834	0.305423	0.184984	0.333006	0.41128	0.421244	0.961994	0.837813	0.506565	0.301908	0.750184	0.991705	0.375058	0.168368	1.37482	0.696702	0.697401	0.226509	0.255908	0.13568	0.561631	0.317819	0.186537	0.845659	0.93901	1.30397	0.624852	0.736707	0.466885	0.914222	0.322138	0.44323	0.0802208	0.418668	0.0943588	0.702156
	T_cells_CD4_naive_CIBERSORT	0	0	0.254266	0	0	0	0	0	0	0	0	0	0	0	0	0	0	0	0	0	0	0	0	0	0	0	0	0	0	0	0	0	0	0	0	0	0	0	0	0	0	0	0	0	0	0	0	0
	T_cells_CD4_memory_resting_CIBERSORT	0.231493	0.104374	0.251887	0.607854	0.359367	0.0855358	0	0.113766	0.137617	0.220475	0.139972	0.865038	0.846906	0.939139	0.789244	1.11568	1.4033	0.600228	0.786395	0.298391	0.465804	0.441438	0.78092	0.876569	0.39638	0.62938	0.631154	2.49949	0.378452	0.692053	0.616784	0.506432	0.766114	0.577372	0.912611	0.652373	0.888772	1.34082	0.636164	1.68633	0.841275	1.0004	0.637429	0.580753	0.312931	0.332093	0.372234	0.355009
	T_cells_CD4_memory_activated_CIBERSORT	0.0312459	0	0.297047	0.309844	0	0	0	0	0	0	0.0957777	0	0	0	0	0	0	0	0	0	0	0	0.0995923	0	0.0506277	0.0511816	0.186539	0.0747217	0	0	0	0	0.0414444	0	0	0	0	0	0	0	0	0	0	0	0.00347822	0.0029343	0	0
	T_cells_follicular_helper_CIBERSORT	0.486789	0	0	0.383489	0	0.20059	0.189429	0.00209695	0.0976758	0.383126	0.093211	0.212897	0.11485	0.185128	0.0657877	0.0902355	0.0324463	0.121195	0.365039	0.137076	0.375405	0.133998	0.170338	0.137779	0	0.041988	0	0	0.10964	0.0936967	0.0546972	0.00226834	0	0.0924824	0	0.0487025	0.126894	0.0449681	0.276858	0.0612034	0.186806	0.0837179	0.0728831	0.0306277	0.12466	0	0.0198209	0.10075
	T_cells_regulatory_(Tregs)_CIBERSORT	0	0.0507398	0	0	0	0	0	0	0	0.292027	0.0172313	0.319475	0.148951	0.00617017	0	0	0.159667	0.0304886	0.0722408	0.0561887	0.333912	0.1021	0.0603221	0.328902	0.244947	0.150132	0.0844482	0	0.179092	0.1192	0.186411	0.132534	0.374308	0.0384677	0.212071	0.280237	0.146395	0.0850509	0.372467	0.422961	0.299517	0.315289	0.096373	0.275779	0.0767808	0.191939	0.0895592	0.0863712
	T_cells_gamma_delta_CIBERSORT	0.0322017	0.0203189	0	0	0	0.010145	0.0797196	0	0.00835889	0	0	0	0	0	0	0	0	0	0	0	0	0	0	0	0	0	0.178712	0.294812	0	0	0	0	0	0	0	0.0886246	0	0	0	0	0	0	0	0	0	0	0	0.0204205
	NK_cells_resting_CIBERSORT	0	0	0	0	0	0	0	0.0183947	0	0.0590072	0	0.00785598	0.0786952	0.0536266	0.00219184	0	0	0	0	0.229586	0.0492568	0	0	0	0	0	0	0	0	0	0	0	0	0	0.0564078	0	0	0	0	0	0	0	0	0	0.0943704	0	0.182132	0
	NK_cells_activated_CIBERSORT	0.263993	0	0.154526	0.0441287	0.191007	0.152319	0.225418	0	0.0938303	0.204884	0.0934979	0.0814517	0	0.0607302	0.0416382	0.120542	0.0269731	0.122448	0.202926	0	0.0461006	0.299706	0.000252538	0.534525	0.012553	0.0575849	0.193485	0	0.215675	0.148595	0.252987	0.197504	0.146174	0.0890731	0.0213156	0.24176	0.215479	0.0560342	0.236349	0.444724	0.333091	0.421696	0.122781	0.329429	0	0.0752239	0	0.331921
	Monocytes_CIBERSORT	0.131164	0.292686	0.102835	0.238065	0.0474635	0	0	0.0768057	0.0258781	0.359034	0.0128545	0.0189759	0.200249	0.128221	0.0737576	0.137351	0.0337969	0.0745438	0.30419	0.330993	0.350847	0.205064	0.177183	0.115261	0.147716	0.0497726	0.549421	0.124748	0.0139165	0.0397755	0	0.0518959	0	0	0.11783	0.484707	0.366828	0.0662031	0.0472047	0.0796592	0.0495728	0.221221	0.00558431	0.0393901	0	0.271692	0.109307	0.0239673
	Macrophages_M0_CIBERSORT	0.294172	1.60399	0.157274	0	0.130172	0.422572	0.379607	0.522806	0.149338	0	0.549006	0	0.208867	0.403972	0.292257	0.374495	0.096936	0.344425	0	0	0.0210087	0.440181	0.108446	0	0.0860577	0.622935	0	0.127328	0	1.09392	0.539287	0.422264	0	1.04241	0.0209405	0.190418	0.614619	0.604448	0	0.228929	0.362766	0	0.173992	0.0393667	0.911758	1.13519	0.925099	0.619975
	Macrophages_M1_CIBERSORT	0.0881243	0.0240133	0.261543	0.437098	0.0777971	0.0341762	0.0467478	0.0174845	0.0378317	0.119611	0.106343	0.0900671	0.107452	0.171235	0.0611483	0.168264	0.124276	0.10186	0.104649	0.460821	0.278164	0.204589	0.312226	0.0758693	0.197675	0.274393	0.821751	0.452364	0.0847424	0.0678306	0.0689974	0.0770473	0.0111603	0.143166	0.127852	0.135634	0.149282	0.122124	0.0749017	0.222444	0.164045	0.293134	0.186546	0.14495	0.0539749	0.0771747	0.00468529	0.1001
	Macrophages_M2_CIBERSORT	1.16678	0.436743	0.190448	0.672835	0.186478	0.332081	0.0997717	0.142132	0.127823	0.778236	0.720238	0.785157	1.4689	1.85153	1.76161	2.12682	1.60413	1.90331	1.21698	0.934208	1.45102	0.79851	0.927508	2.57872	1.48719	1.69496	0.454027	2.22882	0.99491	1.23473	0.892136	0.586531	1.58528	1.51949	0.631486	1.8755	2.1498	2.56991	1.1686	1.85719	1.72626	2.21425	1.49269	1.55174	1.06875	2.5186	1.01539	2.82745
	Dendritic_cells_resting_CIBERSORT	0.00527456	0.0286893	0	0.186048	0.173345	0	0.052244	0	0.0807925	0.0146202	0.178017	0	0	0	0	0	0	0.181862	0	0.157385	0.0871944	0.0125732	0	0.0930671	0.0858637	0.108514	0.00545609	0.143571	0.138206	0.0196265	0.00418054	0.216407	0	0	0.228898	0.0789222	0.0430173	0.244085	0.295251	0.358771	0.19238	0.197228	0.0314279	0.149628	0	0.111812	0.0194134	0.0262074
	Dendritic_cells_activated_CIBERSORT	0	0	0.0367378	0	0	0	0.00571422	0	0	0	0	0	0	0	0	0	0	0	0	0	0	0	0	0	0	0	0.0147408	0	0	0	0	0	0.0311042	0	0.0553069	0	0	0	0	0	0	0	0	0	0	0	0	0
	Mast_cells_resting_CIBERSORT	0.351952	0	0	0.141025	0	0	0	0	0	0.0247524	0	0.177508	0	0	0	0	0	0	0.349745	0	0.334144	0.00589953	0.416012	0.323266	0	0	0.937625	0.498094	0.724054	0	0.137174	0.0109217	0.194644	0	0.376345	0	0	0	0.628978	0.0408318	0.0767633	0.0123923	0.0700547	0.0542635	0.261963	0	0	0
	Mast_cells_activated_CIBERSORT	0	0.35065	0.796196	0	0.37323	0.509427	0.345483	0.187167	0.704072	0.298457	0.119025	0	0.0723439	0.210566	0.322664	0.136342	0.124099	0.189495	0	0.107349	0.383519	0.00327616	0	0	0.0365559	0.312738	0	0	0	0.198141	0	0	0.0948736	0.0302442	0	0.444219	0.477038	0.0506763	0	0.00702726	0.010149	0	0	0.0710041	0	0.0653067	0.129392	0.63227
	Eosinophils_CIBERSORT	0	0.0340906	0.0472697	0.0235892	0.00734479	0.0246742	0	0.0676489	0.0480594	0.353157	0	0.135274	0	0.00877371	0	0	0	0	0.0647368	0.0133962	0.00738213	0	0.0331749	0	0.0459898	0.0425264	0	0	0.00793578	0.0316448	0	0.00230404	0.0586878	0	0.0116703	0.113381	0.0509418	0	0.0795432	0.00925412	0	0	0	0	0.00630884	0	0	0.0297148
	Neutrophils_CIBERSORT	0.0216832	0	0	0	0	0.0486607	0.060795	0	0.00324704	0	0.00423718	0	0.117555	0.0612268	0.105443	0.0789559	7.44984e-05	0	0	0	0.116313	0.184387	0	0	0	0.0349159	0	0	0	0	0	0	0.145115	0.0328124	0	0	0	0	0	0	0	0	0	0	0.0664601	0.0230362	0.28104	0.0583795
	Fibroblasts_MCPcounter	7.66251	5.70602	7.13396	5.23884	3.99659	4.36282	3.2269	2.38475	2.47733	8.4939	5.27023	7.65137	6.01686	7.10446	6.05948	6.26935	6.37714	6.47447	9.15613	7.20032	8.84905	5.12464	9.06391	7.18032	7.09992	7.48422	9.15021	8.13052	6.3109	7.0685	5.82266	4.27188	6.29435	6.10148	6.21233	6.91455	7.32563	8.43034	6.31529	7.33441	7.04297	6.78903	6.46274	6.16962	7.55441	7.42073	6.0596	8.90094
Cellular estimate	StromalScore_estimate	1115.62	1077.89	239.92	158.389	-1119.74	-603.786	-1317.56	-1667.11	-1106.58	415.828	-1198.67	-61.0402	-457.278	-99.6157	-322.736	-88.3145	38.4373	-73.1122	1061.22	-194.791	1094.09	-845.69	1309.58	1003.87	-154.653	303.688	1709.04	1609.3	-201.534	438.359	-548.03	-1480.25	-232.634	-151.191	-504.055	686.211	1054.77	1946.52	46.5533	620.867	626.376	679.049	-66.0194	-8.08559	271.783	1185.81	-218.948	1946.95
	ImmuneScore_estimate	2192.46	2820.41	515.685	1670.19	-225.643	637.725	324.099	-223.248	393.651	1569.63	-147.18	1421.44	1220.22	1206.1	1275.68	1554.47	1426.14	1211.65	1864.87	601.156	1503.95	818.405	2097.81	2663.01	455.506	1302.18	2021.15	2459.54	1190.45	1435.77	656.601	153.89	1321.33	1298.87	928.334	2358.53	2850.96	3264.86	1997.94	1913.42	1667.96	2079.25	516.113	822.979	959.147	2837.62	1293.07	2592.45
	ESTIMATEScore_estimate	3308.08	3898.3	755.606	1828.58	-1345.38	33.9383	-993.46	-1890.36	-712.924	1985.46	-1345.85	1360.4	762.942	1106.48	952.941	1466.15	1464.58	1138.53	2926.09	406.364	2598.04	-27.2845	3407.39	3666.88	300.852	1605.86	3730.19	4068.84	988.919	1874.13	108.571	-1326.36	1088.7	1147.68	424.279	3044.74	3905.74	5211.38	2044.49	2534.28	2294.34	2758.3	450.094	814.894	1230.93	4023.42	1074.12	4539.4
	TumorPurity_estimate	0.461975	0.383501	0.754502	0.642223	0.918114	0.819666	0.896426	0.946848	0.87742	0.624403	0.918141	0.693343	0.753795	0.719714	0.735177	0.682074	0.682243	0.71644	0.510953	0.787141	0.551738	0.824781	0.448999	0.414646	0.796599	0.666934	0.406171	0.360264	0.731587	0.637084	0.813341	0.917004	0.721524	0.715502	0.785516	0.495905	0.382492	0.199492	0.617611	0.55952	0.588358	0.531968	0.783166	0.748762	0.706912	0.366475	0.723004	0.295022
[truncated: 77 more columns]

## Sheet: S7
Table-S7: Comparision of ssgsea scores of TIME-related signatures between dHGP and rHGP subgroups in metastatic liver and primary lesions (125 samples)
Signatures	dHGP_zscore_mean	rHGP_zscore_mean	pvalue	sigcode	Regulated	Sample_comparsion
B_cells_memory_CIBERSORT	-0.0842842	0.0921245	0.157542	ns	ns	Liver: 47dHGP VS 43rHGP
B_cells_naive_CIBERSORT	0.222361	-0.243046	0.00370568	**	dHGP_up	Liver: 47dHGP VS 43rHGP
Co_inhibition_APC_Rooney_et_al	0.284031	-0.310452	4.05109e-05	****	dHGP_up	Liver: 47dHGP VS 43rHGP
Co_inhibition_T_cell_Rooney_et_al	0.450915	-0.49286	1.06028e-07	****	dHGP_up	Liver: 47dHGP VS 43rHGP
Co_stimulation_APC_Rooney_et_al	0.317974	-0.347553	6.92386e-06	****	dHGP_up	Liver: 47dHGP VS 43rHGP
Co_stimulation_T_cell_Rooney_et_al	0.32211	-0.352074	2.0918e-05	****	dHGP_up	Liver: 47dHGP VS 43rHGP
Cytolytic_Activity_Rooney_et_al	0.372823	-0.407504	6.92386e-06	****	dHGP_up	Liver: 47dHGP VS 43rHGP
Dendritic_cells_activated_CIBERSORT	0.0120053	-0.0131221	0.794167	ns	ns	Liver: 47dHGP VS 43rHGP
Dendritic_cells_resting_CIBERSORT	0.112107	-0.122536	0.0382861	*	dHGP_up	Liver: 47dHGP VS 43rHGP
Eosinophils_CIBERSORT	0.0245018	-0.026781	0.640346	ns	ns	Liver: 47dHGP VS 43rHGP
ESTIMATEScore_estimate	0.477263	-0.521659	9.55309e-08	****	dHGP_up	Liver: 47dHGP VS 43rHGP
Fibroblasts_MCPcounter	0.359429	-0.392864	0.00016169	***	dHGP_up	Liver: 47dHGP VS 43rHGP
ImmuneScore_estimate	0.472848	-0.516834	1.00649e-07	****	dHGP_up	Liver: 47dHGP VS 43rHGP
Macrophages_M0_CIBERSORT	-0.0372886	0.0407573	0.961319	ns	ns	Liver: 47dHGP VS 43rHGP
Macrophages_M1_CIBERSORT	0.0699842	-0.0764944	0.674431	ns	ns	Liver: 47dHGP VS 43rHGP
Macrophages_M2_CIBERSORT	0.366776	-0.400895	0.000608368	***	dHGP_up	Liver: 47dHGP VS 43rHGP
Mast_cells_activated_CIBERSORT	0.0484517	-0.0529588	0.961162	ns	ns	Liver: 47dHGP VS 43rHGP
Mast_cells_resting_CIBERSORT	0.161016	-0.175994	0.466941	ns	ns	Liver: 47dHGP VS 43rHGP
Monocytes_CIBERSORT	0.425518	-0.465102	1.84678e-05	****	dHGP_up	Liver: 47dHGP VS 43rHGP
Neutrophils_CIBERSORT	0.0634481	-0.0693502	0.269623	ns	ns	Liver: 47dHGP VS 43rHGP
NK_cells_activated_CIBERSORT	0.110653	-0.120947	0.635591	ns	ns	Liver: 47dHGP VS 43rHGP
NK_cells_resting_CIBERSORT	0.0879706	-0.0961539	1	ns	ns	Liver: 47dHGP VS 43rHGP
Plasma_cells_CIBERSORT	-0.0355425	0.0388488	0.412443	ns	ns	Liver: 47dHGP VS 43rHGP
StromalScore_estimate	0.46669	-0.510103	1.96177e-07	****	dHGP_up	Liver: 47dHGP VS 43rHGP
T_cells_CD4_memory_activated_CIBERSORT	0.104684	-0.114422	0.399587	ns	ns	Liver: 47dHGP VS 43rHGP
T_cells_CD4_memory_resting_CIBERSORT	0.158526	-0.173273	0.273416	ns	ns	Liver: 47dHGP VS 43rHGP
T_cells_CD4_naive_CIBERSORT	0.095121	-0.103969	0.974764	ns	ns	Liver: 47dHGP VS 43rHGP
T_cells_CD8_CIBERSORT	0.346349	-0.378567	0.000668442	***	dHGP_up	Liver: 47dHGP VS 43rHGP
T_cells_follicular_helper_CIBERSORT	-0.0295273	0.032274	0.22977	ns	ns	Liver: 47dHGP VS 43rHGP
T_cells_gamma_delta_CIBERSORT	0.169816	-0.185612	0.197738	ns	ns	Liver: 47dHGP VS 43rHGP
T_cells_regulatory_(Tregs)_CIBERSORT	0.0614464	-0.0671623	0.411731	ns	ns	Liver: 47dHGP VS 43rHGP
TumorPurity_estimate	-0.507412	0.554613	9.55309e-08	****	rHGP_up	Liver: 47dHGP VS 43rHGP
Type_I_IFN_Reponse_Rooney_et_al	0.0744076	-0.0813292	0.306551	ns	ns	Liver: 47dHGP VS 43rHGP
Type_II_IFN_Reponse_Rooney_et_al	0.236816	-0.258845	0.00019891	***	dHGP_up	Liver: 47dHGP VS 43rHGP
B_cells_memory_CIBERSORT	0.0935166	-0.124689	0.558121	ns	ns	Primary： 20 dHGP vs 15 rHGP
B_cells_naive_CIBERSORT	0.0592433	-0.078991	0.699055	ns	ns	Primary： 20 dHGP vs 15 rHGP
Co_inhibition_APC_Rooney_et_al	-0.0189123	0.0252164	0.75461	ns	ns	Primary： 20 dHGP vs 15 rHGP
Co_inhibition_T_cell_Rooney_et_al	0.0893641	-0.119152	0.729718	ns	ns	Primary： 20 dHGP vs 15 rHGP
Co_stimulation_APC_Rooney_et_al	0.0412454	-0.0549938	0.419045	ns	ns	Primary： 20 dHGP vs 15 rHGP
Co_stimulation_T_cell_Rooney_et_al	-0.0482119	0.0642825	0.7051	ns	ns	Primary： 20 dHGP vs 15 rHGP
Cytolytic_Activity_Rooney_et_al	-0.0441558	0.0588744	0.934471	ns	ns	Primary： 20 dHGP vs 15 rHGP
Dendritic_cells_activated_CIBERSORT	0.169386	-0.225848	0.232346	ns	ns	Primary： 20 dHGP vs 15 rHGP
Dendritic_cells_resting_CIBERSORT	-0.205987	0.274649	0.115384	ns	ns	Primary： 20 dHGP vs 15 rHGP
Eosinophils_CIBERSORT	-0.16965	0.226201	0.0720961	ns	ns	Primary： 20 dHGP vs 15 rHGP
ESTIMATEScore_estimate	0.315734	-0.420978	0.0800256	ns	ns	Primary： 20 dHGP vs 15 rHGP
Fibroblasts_MCPcounter	0.319573	-0.426098	0.0157386	*	dHGP_up	Primary： 20 dHGP vs 15 rHGP
ImmuneScore_estimate	0.157013	-0.20935	0.7051	ns	ns	Primary： 20 dHGP vs 15 rHGP
Macrophages_M0_CIBERSORT	0.287258	-0.38301	0.0130398	*	dHGP_up	Primary： 20 dHGP vs 15 rHGP
Macrophages_M1_CIBERSORT	0.155127	-0.206836	0.0392206	*	dHGP_up	Primary： 20 dHGP vs 15 rHGP
Macrophages_M2_CIBERSORT	-0.0300082	0.0400109	0.960655	ns	ns	Primary： 20 dHGP vs 15 rHGP
Mast_cells_activated_CIBERSORT	0.116777	-0.155702	0.908192	ns	ns	Primary： 20 dHGP vs 15 rHGP
Mast_cells_resting_CIBERSORT	0.0664457	-0.0885943	0.699787	ns	ns	Primary： 20 dHGP vs 15 rHGP
Monocytes_CIBERSORT	0.146573	-0.195431	0.176409	ns	ns	Primary： 20 dHGP vs 15 rHGP
Neutrophils_CIBERSORT	0.170581	-0.227441	0.0440445	*	dHGP_up	Primary： 20 dHGP vs 15 rHGP
NK_cells_activated_CIBERSORT	0.00324355	-0.00432474	0.933325	ns	ns	Primary： 20 dHGP vs 15 rHGP
NK_cells_resting_CIBERSORT	-0.0186093	0.0248124	0.611368	ns	ns	Primary： 20 dHGP vs 15 rHGP
Plasma_cells_CIBERSORT	0.0341073	-0.0454763	0.35031	ns	ns	Primary： 20 dHGP vs 15 rHGP
StromalScore_estimate	0.384756	-0.513008	0.00386965	**	dHGP_up	Primary： 20 dHGP vs 15 rHGP
T_cells_CD4_memory_activated_CIBERSORT	0.102026	-0.136034	0.442554	ns	ns	Primary： 20 dHGP vs 15 rHGP
T_cells_CD4_memory_resting_CIBERSORT	0.126635	-0.168846	0.542246	ns	ns	Primary： 20 dHGP vs 15 rHGP
T_cells_CD4_naive_CIBERSORT	0.126773	-0.169031	0.418923	ns	ns	Primary： 20 dHGP vs 15 rHGP
T_cells_CD8_CIBERSORT	-0.156569	0.208759	0.139446	ns	ns	Primary： 20 dHGP vs 15 rHGP
T_cells_follicular_helper_CIBERSORT	0.108226	-0.144301	0.762819	ns	ns	Primary： 20 dHGP vs 15 rHGP
T_cells_gamma_delta_CIBERSORT	0.148007	-0.197342	0.229672	ns	ns	Primary： 20 dHGP vs 15 rHGP
T_cells_regulatory_(Tregs)_CIBERSORT	-0.195999	0.261332	0.0220822	*	rHGP_up	Primary： 20 dHGP vs 15 rHGP
TumorPurity_estimate	-0.333431	0.444574	0.0800256	ns	ns	Primary： 20 dHGP vs 15 rHGP
Type_I_IFN_Reponse_Rooney_et_al	0.149577	-0.199435	0.214316	ns	ns	Primary： 20 dHGP vs 15 rHGP
Type_II_IFN_Reponse_Rooney_et_al	0.194711	-0.259615	0.226961	ns	ns	Primary： 20 dHGP vs 15 rHGP

## Sheet: S8
Table-S7: Correlation between TIME-related signatures and HALLMARK pathways in liver metastases (90 samples)
	ImmuneScore	StromalScore	TumorPurity	T_cells_CD8	B_cells_naive	Macrophages_M2	Monocytes	Fibroblasts	Co_stimulation_APC	Co_inhibition_APC	Co_stimulation_T_cell	Co_inhibition_T_cell	Type_II_IFN_Reponse	Cytolytic_Activity	Type_I_IFN_Reponse	ANGIOGENESIS	EPITHELIAL_MESENCHYMAL_TRANSITION	TGF_BETA_SIGNALING
ImmuneScore	1	0.856751	-0.96105	0.538562	0.351922	0.728737	0.400574	0.607287	0.794469	0.81718	0.917813	0.95124	0.55232	0.843057	0.406544	0.484216	0.665248	0.409614
StromalScore	0.856751	1	-0.9542	0.429946	0.222781	0.717499	0.350896	0.87774	0.66724	0.702486	0.70131	0.771628	0.617824	0.716119	0.431497	0.690924	0.883418	0.580077
TumorPurity	-0.96105	-0.9542	1	-0.507608	-0.296932	-0.761498	-0.379435	-0.75577	-0.776548	-0.782649	-0.842136	-0.890095	-0.605442	-0.806168	-0.419338	-0.590605	-0.792866	-0.517643
T_cells_CD8	0.538562	0.429946	-0.507608	1	0.33664	0.429577	0.214845	0.330657	0.25466	0.454149	0.663403	0.598807	0.357201	0.731786	0.253038	0.00905614	0.216286	0.195899
B_cells_naive	0.351922	0.222781	-0.296932	0.33664	1	0.318427	0.132807	0.240812	0.107255	0.307733	0.401681	0.360827	0.445831	0.34016	0.137042	-0.00918075	0.0632571	0.132074
Macrophages_M2	0.728737	0.717499	-0.761498	0.429577	0.318427	1	0.186919	0.617074	0.613214	0.536764	0.614147	0.671027	0.422728	0.62599	0.356376	0.465296	0.606523	0.567758
Monocytes	0.400574	0.350896	-0.379435	0.214845	0.132807	0.186919	1	0.285549	0.287251	0.334601	0.401134	0.450255	0.393548	0.343575	0.197719	0.320144	0.31812	0.10394
Fibroblasts	0.607287	0.87774	-0.75577	0.330657	0.240812	0.617074	0.285549	1	0.408902	0.525855	0.435444	0.506858	0.57764	0.484071	0.34526	0.652627	0.844923	0.680413
Co_stimulation_APC	0.794469	0.66724	-0.776548	0.25466	0.107255	0.613214	0.287251	0.408902	1	0.725413	0.751847	0.781697	0.31274	0.555207	0.420304	0.546751	0.648026	0.442714
Co_inhibition_APC	0.81718	0.702486	-0.782649	0.454149	0.307733	0.536764	0.334601	0.525855	0.725413	1	0.783939	0.84245	0.617634	0.725016	0.451522	0.351104	0.518958	0.307327
Co_stimulation_T_cell	0.917813	0.70131	-0.842136	0.663403	0.401681	0.614147	0.401134	0.435444	0.751847	0.783939	1	0.948774	0.504628	0.880052	0.435219	0.328254	0.500244	0.298531
Co_inhibition_T_cell	0.95124	0.771628	-0.890095	0.598807	0.360827	0.671027	0.450255	0.506858	0.781697	0.84245	0.948774	1	0.596709	0.887077	0.474185	0.396185	0.567163	0.322945
Type_II_IFN_Reponse	0.55232	0.617824	-0.605442	0.357201	0.445831	0.422728	0.393548	0.57764	0.31274	0.617634	0.504628	0.596709	1	0.627941	0.395733	0.255899	0.405781	0.206579
Cytolytic_Activity	0.843057	0.716119	-0.806168	0.731786	0.34016	0.62599	0.343575	0.484071	0.555207	0.725016	0.880052	0.887077	0.627941	1	0.417588	0.226179	0.448513	0.227785
Type_I_IFN_Reponse	0.406544	0.431497	-0.419338	0.253038	0.137042	0.356376	0.197719	0.34526	0.420304	0.451522	0.435219	0.474185	0.395733	0.417588	1	0.324123	0.318691	0.151957
ANGIOGENESIS	0.484216	0.690924	-0.590605	0.00905614	-0.00918075	0.465296	0.320144	0.652627	0.546751	0.351104	0.328254	0.396185	0.255899	0.226179	0.324123	1	0.861758	0.647485
EPITHELIAL_MESENCHYMAL_TRANSITION	0.665248	0.883418	-0.792866	0.216286	0.0632571	0.606523	0.31812	0.844923	0.648026	0.518958	0.500244	0.567163	0.405781	0.448513	0.318691	0.861758	1	0.712584
TGF_BETA_SIGNALING	0.409614	0.580077	-0.517643	0.195899	0.132074	0.567758	0.10394	0.680413	0.442714	0.307327	0.298531	0.322945	0.206579	0.227785	0.151957	0.647485	0.712584	1

## Sheet: S9
Table S9: AUCs of logistic regression models for predicting HGP type based on single gene and 1023 combinations of 10 selected genes
1887 DEGs	Logistic_AUC			combinatory possibilities	Logistic_AUC	gene_number	Cluster	Model
PRDX5	0.914399			970	0.994557	8	6	PRDX5 + FRMD1 + TTBK1 + SATB2 + CNTD2 + PERP + ISX + SOX9
FRMD1	0.877536			1014	0.994557	9	6	PRDX5 + FRMD1 + TTBK1 + SATB2 + CNTD2 + PERP + ISX + PYGB + SOX9
TTBK1	0.872093			1015	0.994557	9	6	PRDX5 + FRMD1 + TTBK1 + SATB2 + CNTD2 + PERP + ISX + PROM1 + SOX9
SATB2	0.866898			1023	0.994557	10	6	PRDX5 + FRMD1 + TTBK1 + SATB2 + CNTD2 + PERP + ISX + PYGB + PROM1 + SOX9
CNTD2	0.865166			906	0.994062	7	6	PRDX5 + TTBK1 + SATB2 + CNTD2 + PERP + ISX + SOX9
PERP	0.856012			934	0.994062	7	6	FRMD1 + TTBK1 + SATB2 + CNTD2 + PERP + ISX + SOX9
ISX	0.850816			997	0.994062	8	6	PRDX5 + TTBK1 + SATB2 + CNTD2 + PERP + ISX + PYGB + SOX9
PYGB	0.846116			1005	0.994062	8	6	FRMD1 + TTBK1 + SATB2 + CNTD2 + PERP + ISX + PYGB + SOX9
PROM1	0.845126			998	0.993568	8	6	PRDX5 + TTBK1 + SATB2 + CNTD2 + PERP + ISX + PROM1 + SOX9
SOX9	0.843147			1021	0.993568	9	6	PRDX5 + TTBK1 + SATB2 + CNTD2 + PERP + ISX + PYGB + PROM1 + SOX9
KCNK5	0.842405			1016	0.992578	9	6	PRDX5 + FRMD1 + TTBK1 + SATB2 + CNTD2 + PERP + PYGB + PROM1 + SOX9
AP003774.1	0.841663			822	0.992083	6	5	TTBK1 + SATB2 + CNTD2 + PERP + ISX + SOX9
ERBB3	0.840673			961	0.992083	7	6	TTBK1 + SATB2 + CNTD2 + PERP + ISX + PYGB + SOX9
SATB2-AS1	0.837952			972	0.992083	8	6	PRDX5 + FRMD1 + TTBK1 + SATB2 + CNTD2 + PERP + PYGB + SOX9
FUT3	0.836714			973	0.992083	8	6	PRDX5 + FRMD1 + TTBK1 + SATB2 + CNTD2 + PERP + PROM1 + SOX9
MAB21L3	0.835477			976	0.992083	8	6	PRDX5 + FRMD1 + TTBK1 + SATB2 + CNTD2 + ISX + PROM1 + SOX9
LST1	0.834735			1017	0.992083	9	6	PRDX5 + FRMD1 + TTBK1 + SATB2 + CNTD2 + ISX + PYGB + PROM1 + SOX9
CYP2S1	0.834735			711	0.991588	6	5	PRDX5 + TTBK1 + SATB2 + CNTD2 + PERP + SOX9
RP11-22C11.2	0.834488			908	0.991588	7	6	PRDX5 + TTBK1 + SATB2 + CNTD2 + PERP + PYGB + SOX9
CFTR	0.833251			999	0.991588	8	6	PRDX5 + TTBK1 + SATB2 + CNTD2 + PERP + PYGB + PROM1 + SOX9
NEBL	0.833251			1006	0.991588	8	6	FRMD1 + TTBK1 + SATB2 + CNTD2 + PERP + ISX + PROM1 + SOX9
RP11-627G23.1	0.831519			909	0.991094	7	6	PRDX5 + TTBK1 + SATB2 + CNTD2 + PERP + PROM1 + SOX9
EDN1	0.830777			912	0.991094	7	6	PRDX5 + TTBK1 + SATB2 + CNTD2 + ISX + PROM1 + SOX9
C6orf222	0.830777			962	0.991094	7	6	TTBK1 + SATB2 + CNTD2 + PERP + ISX + PROM1 + SOX9
SLC2A12	0.830529			851	0.990599	7	5	PRDX5 + FRMD1 + TTBK1 + SATB2 + CNTD2 + PERP + SOX9
PRR15L	0.828798			857	0.990599	7	5	PRDX5 + FRMD1 + TTBK1 + SATB2 + CNTD2 + PROM1 + SOX9
FOXQ1	0.827808			1000	0.990599	8	6	PRDX5 + TTBK1 + SATB2 + CNTD2 + ISX + PYGB + PROM1 + SOX9
ZSWIM5	0.826571			1022	0.990599	9	6	FRMD1 + TTBK1 + SATB2 + CNTD2 + PERP + ISX + PYGB + PROM1 + SOX9
ESRP1	0.826324			964	0.990104	7	6	TTBK1 + SATB2 + CNTD2 + ISX + PYGB + PROM1 + SOX9
SPIRE2	0.825829			1003	0.990104	8	6	PRDX5 + SATB2 + CNTD2 + PERP + ISX + PYGB + PROM1 + SOX9
CLIC5	0.825829			1008	0.990104	8	6	FRMD1 + TTBK1 + SATB2 + CNTD2 + ISX + PYGB + PROM1 + SOX9
PTGES3L	0.824344			1012	0.990104	8	6	TTBK1 + SATB2 + CNTD2 + PERP + ISX + PYGB + PROM1 + SOX9
RHOH	0.823355			828	0.989609	6	5	TTBK1 + SATB2 + CNTD2 + ISX + PROM1 + SOX9
EGF	0.823107			854	0.989609	7	5	PRDX5 + FRMD1 + TTBK1 + SATB2 + CNTD2 + ISX + SOX9
LILRA2	0.822365			913	0.989609	7	6	PRDX5 + TTBK1 + SATB2 + CNTD2 + PYGB + PROM1 + SOX9
RP11-486A14.1	0.822365			927	0.989609	7	6	PRDX5 + SATB2 + CNTD2 + PERP + ISX + PROM1 + SOX9
HNF4A	0.822365			940	0.989609	7	6	FRMD1 + TTBK1 + SATB2 + CNTD2 + ISX + PROM1 + SOX9
SLC39A4	0.821376			977	0.989609	8	6	PRDX5 + FRMD1 + TTBK1 + SATB2 + CNTD2 + PYGB + PROM1 + SOX9
FUT6	0.821376			1020	0.989609	9	6	PRDX5 + FRMD1 + SATB2 + CNTD2 + PERP + ISX + PYGB + PROM1 + SOX9
GLB1L2	0.820881			714	0.989114	6	5	PRDX5 + TTBK1 + SATB2 + CNTD2 + ISX + SOX9
CEACAM5	0.820881			911	0.989114	7	6	PRDX5 + TTBK1 + SATB2 + CNTD2 + ISX + PYGB + SOX9
CDH17	0.820633			975	0.989114	8	6	PRDX5 + FRMD1 + TTBK1 + SATB2 + CNTD2 + ISX + PYGB + SOX9
LCP2	0.818407			991	0.989114	8	6	PRDX5 + FRMD1 + SATB2 + CNTD2 + PERP + ISX + PROM1 + SOX9
WBSCR27	0.818159			446	0.988619	5	4	PRDX5 + TTBK1 + SATB2 + CNTD2 + SOX9
ADGRF4	0.818159			642	0.988619	6	4	PRDX5 + FRMD1 + TTBK1 + SATB2 + CNTD2 + SOX9
PTK6	0.817912			773	0.988619	6	5	FRMD1 + TTBK1 + SATB2 + CNTD2 + PROM1 + SOX9
FERMT1	0.817912			824	0.988619	6	5	TTBK1 + SATB2 + CNTD2 + PERP + PYGB + SOX9
WI2-1896O14.1	0.817665			825	0.988619	6	5	TTBK1 + SATB2 + CNTD2 + PERP + PROM1 + SOX9
KCNH8	0.817417			936	0.988619	7	6	FRMD1 + TTBK1 + SATB2 + CNTD2 + PERP + PYGB + SOX9
IL22RA1	0.81618			937	0.988619	7	6	FRMD1 + TTBK1 + SATB2 + CNTD2 + PERP + PROM1 + SOX9
TOX3	0.815685			963	0.988619	7	6	TTBK1 + SATB2 + CNTD2 + PERP + PYGB + PROM1 + SOX9
CAMP	0.815438			1007	0.988619	8	6	FRMD1 + TTBK1 + SATB2 + CNTD2 + PERP + PYGB + PROM1 + SOX9
GPSM2	0.815438			585	0.988125	5	4	TTBK1 + SATB2 + CNTD2 + PERP + SOX9
LRRC75A	0.81519			591	0.988125	5	4	TTBK1 + SATB2 + CNTD2 + PROM1 + SOX9
[truncated: 1,833 more rows]

## Sheet: S10
Table-S10: Differential expression analysis of 20dHGP vs 15rHGP primary lesions (35 samples)
[truncated: 33,778 more rows]

[truncated: 9 more sheets: S11, S12, S13, S14, S15, S16, S17, S18, S19]
